# Supplementary material for: RICTOR/mTORC2 downregulation in BRAFV600E melanoma cells promotes resistance to BRAF/MEK inhibition
Source: Mol Cancer. 2024 May 16;23:105. doi: 10.1186/s12943-024-02010-1 (PMC11097536; doi:10.1186/s12943-024-02010-1)
Supplement: Supplementary file 7 — Supplementary Material 7 [file 12943_2024_2010_MOESM7_ESM.xlsx]

## Sheet: all
pathway	pval	padj	ES	NES	nMoreExtreme	size	leadingEdge
GOBP_MICROTUBULE_ORGANIZING_CENTER_LOCALIZATION	1.05055e-05	0.000365449	0.729539	1.89325	0	33	DLG1, AKAP9, RANBP2, KIF5B, DYNC1LI2, CEP83, PAFAH1B1, NIN, SYNE2, GPSM2, ASPM, INTS13, TBCCD1, MAD2L1, PARD3B, ARPC5, IFT20, PARD3, SUN1, DLGAP5, CCDC141, BICD2, NDEL1
GOBP_REGULATION_OF_DNA_TEMPLATED_TRANSCRIPTION_INITIATION	1.0168e-05	0.000358534	0.687717	1.8863	0	57	MED13, ZNF451, SETX, TAF1, BCLAF1, ERCC6, TAF4B, ATF7IP, GTF2A1, MED1, MED14, DHX36, TAF2, CAND1, SUB1, TAF5, PSMC6, TAF9, MED17, TAF7, HMGB1, TBP, MED4, RRN3, TAF8, TAF3, TAF11, TAF4, ESR1, MED30, PAXIP1, PPM1D
GOBP_HISTONE_H2A_UBIQUITINATION	2.14071e-05	0.000691259	0.748693	1.88274	1	26	CUL4B, BMI1, UBR2, PCGF5, UBR5, RYBP, TRIM37, UBE2B, PCGF6, TRIP12, PCGF3, RNF168, RNF2, DTX3L, RNF8, UBE2A, SKP1, BCOR, KDM2B
GOBP_HISTONE_MONOUBIQUITINATION	2.12109e-05	0.000690754	0.734655	1.87485	1	29	CUL4B, CDC73, WAC, BMI1, PCGF5, CTR9, RYBP, TRIM37, PCGF6, PCGF3, RNF168, RNF2, RAG1, RNF20, LEO1, DTX3L, UBE2E1, SKP1, BCOR, KDM2B
GOBP_STRESS_GRANULE_ASSEMBLY	2.13452e-05	0.000691259	0.738875	1.86767	1	27	PRKAA1, PUM2, TIA1, C9orf72, DDX3X, DDX6, YTHDF3, CSDE1, LSM14A, PRRC2C, G3BP2, G3BP1, BICD1, EIF2S1, YTHDF2
GOBP_REGULATION_OF_CENTRIOLE_REPLICATION	2.16635e-05	0.000696601	0.755764	1.86564	1	23	CEP120, CEP295, MDM1, VPS4B, SASS6, ALMS1, KAT2B, TRIM37, CENPJ, PLK4, CEP76, SPICE1, BRCA1, CDK5RAP2, STIL, PLK2, NPM1
GOBP_NUCLEAR_TRANSCRIBED_MRNA_CATABOLIC_PROCESS_DEADENYLATION_DEPENDENT_DECAY	1.0131e-05	0.000358534	0.669635	1.85175	0	63	TUT4, RC3H2, CNOT6L, PAIP1, RC3H1, PAN3, CPEB3, PDE12, DCP2, CNOT6, TNRC6A, DCP1A, CNOT8, TENT4A, DIS3, TENT4B, DHX36, TUT7, CSDE1, CNOT1, CNOT2, EXOSC9, EXOSC8, TNRC6C, CNOT7, SYNCRIP, AGO2, PAN2, DHX9, TNRC6B, PATL2, ZFP36L2, HNRNPU, EXOSC3, SAMD4A, ZFP36L1, NOCT, MLH1, POLR2D, EXOSC2
GOBP_RNA_DESTABILIZATION	1.00407e-05	0.000358534	0.651231	1.84483	0	92	TUT4, ROCK1, RC3H2, METTL14, CNOT6L, PAIP1, RC3H1, ROCK2, PAN3, CPEB3, PDE12, DCP2, CNOT6, TNRC6A, PUM1, DCP1A, CNOT8, TENT4A, DIS3, TENT4B, DHX36, TUT7, YTHDF3, CSDE1, CNOT1, CNOT2, PNPT1, CELF1, EXOSC9, EXOSC8, TNRC6C, CNOT7, METTL3, TARDBP, SYNCRIP, AGO2, PAN2, GIGYF2, DHX9, TNRC6B, PATL2, ZFP36L2, HNRNPU, YTHDF2, METTL16, EXOSC3, SAMD4A, ZFP36L1, NOCT, MLH1, POLR2D
GOBP_PHOSPHATIDYLINOSITOL_3_PHOSPHATE_BIOSYNTHETIC_PROCESS	3.28034e-05	0.00100018	0.757363	1.84471	2	21	PIKFYVE, PIK3C2A, PIK3CA, ATM, INPP4A, ATG14, PIK3C3, SYNJ1, BECN1, UVRAG, INPP4B, PIK3R4, PIK3CB, PIK3CG, OCRL, FIG4
GOBP_POSITIVE_REGULATION_OF_DNA_TEMPLATED_TRANSCRIPTION_INITIATION	1.02599e-05	0.000358534	0.680529	1.83649	0	47	MED13, SETX, TAF1, BCLAF1, ERCC6, TAF4B, GTF2A1, MED1, MED14, DHX36, TAF2, CAND1, SUB1, TAF5, PSMC6, TAF9, MED17, TAF7, TBP, MED4, TAF8, TAF3, TAF11, TAF4, ESR1, MED30, PAXIP1
GOBP_REGULATION_OF_NUCLEAR_TRANSCRIBED_MRNA_CATABOLIC_PROCESS_DEADENYLATION_DEPENDENT_DECAY	3.21106e-05	0.000982971	0.72634	1.82653	2	26	PAIP1, RC3H1, CPEB3, TENT4A, TENT4B, DHX36, CSDE1, CNOT1, TNRC6C, CNOT7, SYNCRIP, AGO2, DHX9, TNRC6B, ZFP36L2, HNRNPU
GOBP_HISTONE_UBIQUITINATION	1.02487e-05	0.000358534	0.673178	1.8199	0	48	SUZ12, WDR70, CUL4B, CDC73, WAC, BMI1, UBR2, PCGF5, CTR9, UBR5, RYBP, TRIM37, UBE2B, PCGF6, TRIP12, PCGF3, RNF168, RNF2, RAG1, RNF20, LEO1, DTX3L, UBE2E1, RNF8, UBE2A, SKP1, BCOR, KDM2B, PHC1
GOBP_REGULATION_OF_NUCLEOBASE_CONTAINING_COMPOUND_TRANSPORT	9.1574e-05	0.00233605	0.801311	1.81849	7	14	SETD2, TPR, CPSF6, KHDRBS1, IWS1, NUP153, NSUN2, RIPK1, DHX9, NRDE2, NCBP2
GOBP_UBIQUITIN_DEPENDENT_PROTEIN_CATABOLIC_PROCESS_VIA_THE_C_END_DEGRON_RULE_PATHWAY	6.09771e-05	0.00167261	0.874009	1.8082	4	9	FEM1C, FEM1B, KLHDC1, KLHDC10, KLHDC2, DCAF12
GOBP_CENTROSOME_DUPLICATION	1.0081e-05	0.000358534	0.643952	1.80242	0	75	CEP120, CEP135, SIRT1, CEP44, USP33, CEP295, CEP192, ROCK2, MDM1, VPS4B, PDCD6IP, CCP110, SASS6, XPO1, CHMP2B, POC1B, CEP152, GEN1, ALMS1, BRCA2, PKD2, OFD1, KAT2B, TRIM37, CENPJ, CEP63, PLK4, CEP76, CHMP5, SPICE1, CENATAC, CHMP3, CHORDC1, KIAA0753, BRCA1, CDK5RAP2, STIL, ARHGEF10, TMEM67, PLK2, NPM1, NDC80, CEP72
GOBP_GOLGI_ORGANIZATION	1.00029e-05	0.000358534	0.621287	1.80189	0	161	GCC2, TRAPPC8, RAB33B, LYSMD3, AKAP9, VCPIP1, GOLPH3, STX17, VAMP4, TRAPPC11, TMED5, HACE1, YIPF4, TRIP11, USO1, BLZF1, CLASP2, GOLGB1, COG6, CAMSAP2, ARFGEF1, COG3, TMED7, CSNK1A1, SEC23IP, RAB30, UBXN2A, SYNE1, RAB29, ATL2, PI4K2B, ARHGAP21, YIPF5, PDCD10, UBXN2B, GOLGA8B, COG5, RBSN, USP6NL, GOLGA8A, ATL3, VTI1A, GOLGA8R, GOLGA8H, GOLGA8K, GOLGA8N, CDC42, DYNC2H1, ZNF501, STX16, DYM, CRYZL2P-S…
GOBP_NUCLEAR_TRANSCRIBED_MRNA_POLY_A_TAIL_SHORTENING	3.19057e-05	0.000980621	0.707937	1.79846	2	28	TUT4, CNOT6L, PAN3, CPEB3, CNOT6, TNRC6A, TENT4A, TENT4B, TUT7, CNOT1, CNOT2, TNRC6C, CNOT7, AGO2, PAN2, TNRC6B
GOBP_CENTRIOLE_ASSEMBLY	1.02599e-05	0.000358534	0.66419	1.7924	0	47	CEP120, CEP135, CEP44, CEP295, CEP192, MDM1, VPS4B, CCP110, SASS6, POC1B, CEP152, ALMS1, OFD1, KAT2B, TRIM37, CENPJ, CEP63, PLK4, CEP76, SPICE1, KIAA0753, BRCA1, CDK5RAP2, STIL, PLK2, NPM1
GOBP_REGULATION_OF_HEMATOPOIETIC_PROGENITOR_CELL_DIFFERENTIATION	3.14343e-05	0.000970029	0.687402	1.79075	2	34	FNIP1, METTL14, SOS1, ITCH, ZBTB1, N4BP2L2, EIF2AK2, SOS2, DHX36, NUDT21, CDK6, NFE2L2, METTL3, PDCD2, KITLG, YTHDF2, PRKDC, PUS7, HSPA9, FLCN
GOBP_PROTEIN_K48_LINKED_UBIQUITINATION	1.01097e-05	0.000358534	0.64446	1.79028	0	67	ITCH, MARCHF6, RNF6, FBXO38, TOPORS, HACE1, BIRC2, UBE2D3, TRIM38, TRIM44, UBE3A, UBE2K, CUL3, UBE2Q2, UBR5, UBE2B, UBE2D1, ARIH2, SKP2, BTRC, RNF146, KBTBD7, KBTBD6, RFFL, TTC3, PELI1, DTX3L, UBE2E1, RNF8, UBE2D2, NMI, UBE3C, UBE2A, SKP1, CUL1, UBE2G1, UBE2G2, RNF34, RNF115
GOBP_PROTEIN_AUTOUBIQUITINATION	1.0081e-05	0.000358534	0.639487	1.78992	0	75	LTN1, ITCH, MARCHF7, TAF1, KLHL24, TRIM52, MARCHF5, RNFT1, UBE2D3, RNF141, RNF11, UHRF2, UBE3A, ERCC8, CUL3, RNF13, RAD18, SH3RF1, OBI1, TRIM37, UBE2B, HECTD1, TRAF6, CNOT4, RNF146, TRIM13, NFX1, RAG1, CBL, SASH1, BRCA1, LRRK2, DTX3L, RNF8, UBE2D2, UBE2A, RNF213, RNF19B, RNF41, RNF115, TRIM17, UBE3D
GOBP_HISTONE_H2A_MONOUBIQUITINATION	0.00010064	0.00250878	0.760932	1.78896	8	17	CUL4B, BMI1, PCGF5, RYBP, TRIM37, PCGF6, PCGF3, RNF168, RNF2, SKP1, BCOR, KDM2B
GOBP_NUCLEAR_PORE_ORGANIZATION	0.000137361	0.00322461	0.788137	1.78859	11	14	NUP54, TPR, AHCTF1, TMEM170A, NUP153, NUP133, NDC1, NUP107, SEH1L, NUP98, NUP205, NUP35
GOBP_POSITIVE_REGULATION_OF_ORGANELLE_ASSEMBLY	1.00632e-05	0.000358534	0.63518	1.78626	0	81	CEP120, CEP135, CNOT6L, CEP295, PAN3, VPS4B, PDCD6IP, CCP110, CNOT6, SASS6, RAB3GAP2, CCDC88A, SH3GLB1, ATMIN, SNX18, RAB3GAP1, SNX4, CNOT1, SEPTIN7, MAPK9, CNOT2, TAPT1, CENPJ, G3BP2, PLK4, MNS1, GPSM2, BBS4, G3BP1, BECN1, SNX30, PAN2, STIL, GSK3B, ARHGAP35, ASAP1
GOBP_INTRACILIARY_TRANSPORT	3.11161e-05	0.000968015	0.674662	1.78581	2	39	SSX2IP, PCM1, IFT74, MAK, IFT88, WDR35, LCA5, TTC21B, WDR19, TTC30B, CILK1, IFT81, DYNC2LI1, RPGR, BBS12, TTC30A, KIF3B, DYNC2H1, TRAF3IP1, TTC21A, LCA5L, DYNC2I1, IFT20, IFT52, IFT57, ARL3
GOBP_REGULATION_OF_RNA_EXPORT_FROM_NUCLEUS	0.000152059	0.00351574	0.81167	1.78471	12	12	SETD2, TPR, CPSF6, KHDRBS1, IWS1, NUP153, NSUN2, DHX9, NRDE2, NCBP2
GOBP_RNA_SECONDARY_STRUCTURE_UNWINDING	9.92802e-05	0.00250878	0.883112	1.77949	7	8	AGO4, DDX3X, AGO3, DHX36, DDX39B, AGO2, DHX9, AGO1
GOBP_NEGATIVE_REGULATION_OF_DOUBLE_STRAND_BREAK_REPAIR_VIA_HOMOLOGOUS_RECOMBINATION	0.000132616	0.00312279	0.742382	1.77879	11	19	SMCHD1, RIF1, KLHL15, SHLD2, SHLD3, HELB, FANCB, PARPBP, TP53BP1, POLQ, RADX, CGAS
GOBP_MICROTUBULE_ANCHORING	6.40355e-05	0.001744	0.701946	1.77432	5	27	GCC2, CEP350, KIF3A, CLASP2, CEP57, HOOK3, PCM1, CEP20, NIN, BBS4, CEP43, BICD1, BCCIP, CLASP1, GSK3B, CEP19, SAXO2, CCDC68, BICD2
GOBP_PROTEIN_LOCALIZATION_TO_MICROTUBULE_ORGANIZING_CENTER	3.13621e-05	0.000970029	0.678686	1.77418	2	35	CEP350, APC, CEP192, NEDD1, CCDC14, GOLGB1, HOOK3, PCM1, CEP83, MCPH1, PIBF1, UBXN2B, BBS4, BICD1, SNX10, KIAA0753, STIL, GSK3B
GOBP_DOSAGE_COMPENSATION	0.000109345	0.0026785	0.728135	1.77352	9	21	SMCHD1, SUZ12, YTHDC1, RLIM, RBM15, PCGF5, PCGF3, LRIF1, METTL3, BRCA1, CDYL, HNRNPU, EXOSC10, JARID2
GOBP_MRNA_TRANSCRIPTION	2.06819e-05	0.000676404	0.665327	1.77041	1	41	ZBTB1, TAF1, ATF2, HIPK3, TAF4B, MED1, DDX5, AP3B1, TAF2, NCOA1, TAF5, TAF9, TAF7, TBP, TAF8, TAF3, TAF11, TAF4, NCBP1, STAT3, NCBP2, TAF13, TFCP2
GOBP_REGULATION_OF_RNA_SPLICING	1.00035e-05	0.000358534	0.611472	1.76967	0	152	FMR1, REST, SETX, RBM12B, YTHDC1, PIK3R1, TIA1, SRSF10, MBNL2, RBM25, HNRNPH1, PTBP2, RBM15, CLK4, HNRNPLL, LARP7, RBM39, DDX17, PTBP3, QKI, SON, SRRM1, MBNL1, DYRK1A, METTL4, SLC38A2, ZNF326, RBM5, CWC22, RBMXL1, CLK1, CCNL1, DDX5, RBM7, FAM172A, CDK12, NSRP1, RBM12, MBNL3, SRPK2, CELF1, KHDRBS1, RBMX, SRSF5, SRPK1, CCNL2, HNRNPH3, SRSF6, WTAP, RBM3, ERN1, SRSF7, SRSF3, SRSF1, CELF6, HNRNPK, CEL…
GOBP_POSITIVE_REGULATION_OF_MRNA_METABOLIC_PROCESS	1.00115e-05	0.000358534	0.615846	1.76676	0	121	TUT4, ROCK1, RC3H2, METTL14, CNOT6L, PAIP1, RC3H1, ROCK2, PAN3, CPEB3, CDC73, PDE12, DCP2, CNOT6, TNRC6A, PUM1, DCP1A, CNOT8, RBMXL1, TENT4A, DIS3, TENT4B, DHX36, TUT7, YTHDF3, CSDE1, NUDT21, CNOT1, CNOT2, PNPT1, CELF1, EXOSC9, RBMX, ZC3HAV1, EXOSC8, TNRC6C, CNOT7, RBM3, METTL3, LEO1, TARDBP, SYNCRIP, AGO2, PAN2, GIGYF2, DHX9, TNRC6B, TRA2B, THRAP3, PATL2, NUP98, ZFP36L2, NCBP1, HNRNPU, YTHDF2, T…
GOBP_REGULATION_OF_MRNA_SPLICING_VIA_SPLICEOSOME	1.00277e-05	0.000358534	0.620405	1.76637	0	102	FMR1, REST, YTHDC1, TIA1, SRSF10, MBNL2, RBM25, RBM15, LARP7, RBM39, DDX17, QKI, SON, SRRM1, MBNL1, DYRK1A, RBM5, CWC22, RBMXL1, DDX5, RBM7, FAM172A, NSRP1, MBNL3, SRPK2, CELF1, KHDRBS1, RBMX, SRPK1, SRSF6, WTAP, RBM3, SRSF7, SRSF3, CELF6, HNRNPK, CELF2, TRA2B, HNRNPA2B1, FXR1, THRAP3, NUP98, SRSF2, RAVER2, NCBP1, HNRNPU, TRA2A, METTL16
GOBP_NLS_BEARING_PROTEIN_IMPORT_INTO_NUCLEUS	0.00013193	0.00311625	0.730632	1.76525	11	20	KPNA5, NUP54, RANBP2, KPNA3, RGPD8, KPNA4, RGPD3, IPO5, KPNB1, RGPD4, KPNA6, CBLB, KPNA1, NUP35, RGPD2, RGPD1
GOBP_MITOTIC_SISTER_CHROMATID_COHESION	8.50819e-05	0.00219977	0.692572	1.75943	7	28	NIPBL, ATRX, PDS5A, SLF1, SLF2, SMC3, SMC5, PDS5B, RB1, RAD21, NAA50, SMC1A, TNKS, MAU2, NSMCE2, POGZ, SGO1, BOD1
GOBP_HISTONE_H2A_K119_MONOUBIQUITINATION	0.00016133	0.00367459	0.872578	1.75827	12	8	BMI1, PCGF5, TRIM37, PCGF6, PCGF3, RNF2
GOBP_REGULATION_OF_CENTROSOME_CYCLE	1.0206e-05	0.000358534	0.645838	1.75813	0	52	CEP120, SIRT1, CEP295, ROCK2, MDM1, VPS4B, PDCD6IP, SASS6, XPO1, CHMP2B, GEN1, ALMS1, MCPH1, KAT2B, TRIM37, CENPJ, PLK4, CEP76, CHMP5, SPICE1, CENATAC, CHMP3, CHORDC1, BRCA1, CDK5RAP2, STIL, TMEM67, PLK2, NPM1
GOBP_GOLGI_RIBBON_FORMATION	0.000254209	0.00543425	0.786221	1.75809	21	13	GCC2, GOLPH3, VAMP4, TMED5, TRIP11, VTI1A, STX16, OPTN, STX6, FHDC1
GOBP_RAP_PROTEIN_SIGNAL_TRANSDUCTION	0.000274722	0.00576013	0.773513	1.7554	23	14	RAP2A, RAP2C, RDX, RAP1B, RAPGEF2, RAP1A, KIF14, RAP1BL, CBL, PLK2
GOBP_RNA_POLYMERASE_II_PREINITIATION_COMPLEX_ASSEMBLY	8.48437e-05	0.00219977	0.687438	1.75435	7	29	TAF1, ATF7IP, DR1, TAF2, CAND1, GTF2B, TAF5, PSMC6, TAF9, TAF7, HMGB1, TBP, TAF8, TAF3, TAF11, TAF4, ESR1, TAF1L, TAF13
GOBP_MAINTENANCE_OF_ORGANELLE_LOCATION	0.000284219	0.00589465	0.812159	1.75378	23	11	AKAP9, POLR2M, PAFAH1B1, ARHGAP21, GPSM2, ASPM, TBCCD1, UVRAG
GOBP_REGULATION_OF_RRNA_PROCESSING	0.000236433	0.00512585	0.752429	1.75017	20	16	DIMT1, UTP15, WDR43, RIOK2, KAT2B, WDR75, METTL18, HEATR1, RIOK1, YTHDF2, SHQ1
GOBP_PROTEIN_MONOUBIQUITINATION	1.00709e-05	0.000358534	0.623221	1.74875	0	78	MARCHF7, CUL4B, FANCM, CDC73, TOPORS, WAC, BMI1, BIRC2, WDR48, UBE2D3, PCGF5, UBE2W, CUL3, RAD18, OBI1, CTR9, RYBP, TRIM37, FANCB, UBE2B, PCGF6, PCGF3, RNF168, RNF2, RAG1, FANCL, RNF20, CBL, KLHL12, LEO1, DTX3L, PEX12, FBXL2, UBE2E1, FANCF, TRIM56, KBTBD8, TRIM25, SKP1, BCOR, CUL1, KDM2B, TSG101, UBE3D
GOBP_MIRNA_METABOLIC_PROCESS	0.000106726	0.00263475	0.691534	1.748	9	27	TUT4, TENT2, AGO4, RC3H2, RC3H1, DICER1, DDX17, TENT4B, TUT7, PNPT1, DROSHA, NFKB1, KCNQ1OT1, AGO2
GOBP_REGULATION_OF_ALTERNATIVE_MRNA_SPLICING_VIA_SPLICEOSOME	1.0147e-05	0.000358534	0.633852	1.7461	0	60	FMR1, REST, YTHDC1, TIA1, MBNL2, RBM25, RBM15, DDX17, MBNL1, RBM5, DDX5, RBM7, FAM172A, NSRP1, MBNL3, CELF1, KHDRBS1, RBMX, SRSF6, WTAP, CELF6, CELF2, TRA2B, FXR1, THRAP3, SRSF2, RAVER2, HNRNPU
GOBP_MICROTUBULE_ORGANIZING_CENTER_ORGANIZATION	1.00045e-05	0.000358534	0.602953	1.7425	0	146	GCC2, CEP120, PPP1R12A, CEP135, SIRT1, CEP44, HAUS3, USP33, CEP295, CEP192, ROCK2, MDM1, VPS4B, PDCD6IP, CCP110, SASS6, XPO1, HAUS6, CHMP2B, KIF3A, POC1B, CEP152, GEN1, ALMS1, CLASP2, BRCA2, SSX2IP, PCM1, MCPH1, PKD2, CNTLN, PAFAH1B1, OFD1, KAT2B, TRIM37, PARD6B, TUBE1, NIN, FBXW11, MPDZ, CENPJ, UBXN2B, CEP63, PLK4, CEP76, CHMP5, SPICE1, HAUS2, BBS4, UVRAG, KIF11, SDCCAG8, KIF3B, CETN3, CENATAC, …
GOBP_NUCLEAR_TRANSCRIBED_MRNA_CATABOLIC_PROCESS	1.00113e-05	0.000358534	0.606867	1.74218	0	123	SMG1, TTC37, TUT4, TENT2, RC3H2, XRN1, CNOT6L, PAIP1, RC3H1, PAN3, CPEB3, ATM, UPF2, PDE12, DCP2, CNOT6, TNRC6A, DCP1A, PNRC2, CNOT8, DDX5, TENT4A, DIS3, TENT4B, DHX36, UPF3A, TUT7, SECISBP2, CSDE1, CNOT1, XRN2, CNOT2, UPF3B, EXOSC9, ERI1, EXOSC8, TNRC6C, SSB, ETF1, CNOT7, PRPF18, SYNCRIP, AGO2, PAN2, CASC3, DHX9, SMG8, TNRC6B, MTPAP, THRAP3, AGO1, PATL2, ZFP36L2, NCBP1, EIF3E, HNRNPU, PCID2, EXO…
GOBP_SEBACEOUS_GLAND_DEVELOPMENT	0.000311859	0.00631391	0.82146	1.73933	25	10	ZDHHC21, ASH1L, SMAD4, RBPJ
GOBP_REGULATION_OF_MRNA_PROCESSING	1.00066e-05	0.000358534	0.603198	1.73929	0	138	FMR1, REST, YTHDC1, SLTM, TIA1, SRSF10, CPEB3, MBNL2, CDC73, RBM25, RBM15, LARP7, RBM39, DDX17, QKI, SON, SRRM1, MBNL1, DYRK1A, RBM5, CWC22, RBMXL1, CPSF6, DDX5, PTCD2, CCNT1, RBM7, FAM172A, DHX36, NSRP1, CTR9, MBNL3, BARD1, PAPOLA, NUDT21, SRPK2, CELF1, ZC3H14, VIRMA, KHDRBS1, IWS1, RBMX, SRPK1, SRSF6, WTAP, RBM3, SRSF7, SRSF3, RNF20, LEO1, CELF6, HNRNPK, DHX9, CELF2, TRA2B, HNRNPA2B1, FXR1, THR…
GOBP_DNA_DOUBLE_STRAND_BREAK_PROCESSING	0.000265231	0.00563838	0.724247	1.73534	23	19	WDR70, SMARCAD1, HELB, RNF138, MRE11, RBBP8, DNA2, BRIP1, RAD52, UBE2V2, BLM, SETMAR, UBE2N, SLX1B, EXD2
GOBP_DNA_INTEGRITY_CHECKPOINT_SIGNALING	1.00117e-05	0.000358534	0.604256	1.73404	0	122	RAD17, TAOK1, ETAA1, RAD1, ABRAXAS1, CLOCK, ATF2, BRCC3, ATM, ERCC6, WAC, SDE2, TOPBP1, PTPN11, MRE11, FEM1B, ATR, TAOK3, CDKN1B, THOC1, MRNIP, FOXN3, UIMC1, NBN, DDX39B, CDC5L, CDC14B, USP28, ZNF830, MSH2, CEP63, NAE1, DNA2, BRIP1, FBXO4, SYF2, CRY1, MAPK14, TIPRL, CCNG1, RAD9B, ATRIP, RINT1, CUL4A, XPC, BRCA1, INTS7, EIF2AK4, TP53BP1, GIGYF2, RFWD3, PLK2, WDR76, RNASEH2B, PRKDC, TRIM39, MAP3K20…
GOBP_HISTONE_H4_K16_ACETYLATION	0.000202779	0.00448517	0.685177	1.73193	18	27	SIRT1, OGT, KANSL1, MSL2, MSL1, PHF20, MSL3, KMT2A, ATG5, JADE1, ZMPSTE24, KANSL2, MEAF6, KANSL3, BRCA1, ING4, JADE3
GOBP_PHOSPHATIDYLINOSITOL_DEPHOSPHORYLATION	0.000147376	0.00343863	0.669412	1.73074	13	32	MTMR12, MTMR6, MTM1, SACM1L, MTMR10, MTMR9, PTEN, SYNJ1, MTMR1, INPP5B, MTMR4, MTMR7, INPP4B, PIP4P2, INPP5F, MTMR2, MTMR8, OCRL, FIG4, INPP5A, TPTE2, SYNJ2, MTMR3, MTMR11, CHRM5, TPTE
GOBP_PROTEIN_LOCALIZATION_TO_CILIUM	1.00833e-05	0.000358534	0.618717	1.73019	0	74	CCDC66, CCDC39, BLOC1S6, EFCAB7, ARL13B, IFT80, TRIP11, CCDC88A, BBIP1, LZTFL1, TBC1D32, RABEP1, RAB29, WDR35, TTC21B, WDR19, FSIP2, ARL6, CC2D2B, SPATA7, BBS4, FAM149B1, ARL13A, DYNC2H1, SNX10, TTC21A, IFT20, INVS, GSK3B, BBS1, GDI2
GOBP_PROTEIN_LOCALIZATION_TO_CILIARY_MEMBRANE	0.000389118	0.00752	0.728512	1.72879	34	18	BLOC1S6, EFCAB7, ARL13B, IFT80, TRIP11, BBIP1, LZTFL1, RABEP1, RAB29, WDR19, ARL13A, IFT20, ARL3, EXOC4
GOBP_GOLGI_TO_ENDOSOME_TRANSPORT	0.000380194	0.00736614	0.73527	1.72863	33	17	MON2, VPS13A, VPS13C, AP1AR, DOP1A, KLHL20, EPS15, RAB14, KIF16B
GOBP_REGULATION_OF_CYTOPLASMIC_TRANSLATION	0.00020207	0.00448243	0.68023	1.72807	18	28	FMR1, PAIP1, CPEB3, CPEB4, NCK1, DHX36, CSDE1, METTL3, SYNCRIP, DHX9, CNBP, CPEB2, HNRNPU, MTOR, YTHDF2
GOBP_SCF_DEPENDENT_PROTEASOMAL_UBIQUITIN_DEPENDENT_PROTEIN_CATABOLIC_PROCESS	1.02354e-05	0.000358534	0.636951	1.72533	0	49	FBXL3, CUL4B, FBXL17, STYX, FBXO38, CUL5, CUL2, FBXL20, FBXL4, FBXW7, FBXO33, FBXW11, FBXO48, SKP2, FBXO9, BTRC, FBXO4, FBXL5, KIF14, CUL4A, FBXL2, AMN1, SKP1, FBXL13, CUL1
GOBP_PROTEIN_MODIFICATION_BY_SMALL_PROTEIN_REMOVAL	1.00025e-05	0.000358534	0.594229	1.72379	0	162	MYSM1, ATXN7, SENP7, USP24, USP38, ITCH, USP33, MINDY2, ABRAXAS1, USP12, OTUD4, YOD1, VCPIP1, USP34, OTULIN, USP37, BRCC3, USPL1, USP8, USP15, USP47, SENP6, USP16, ABRAXAS2, USP1, USP9X, WDR48, USP25, USP45, COPS2, TANK, TAF2, SENP1, ATXN3, UCHL5, OTUD6B, SUPT20H, TADA1, UIMC1, ZRANB1, USP3, CYLD, SENP2, USP49, SENP5, USP28, USP48, USP14, COPS4, TAF5, USP46, TAF9, OTUD3, DESI2, TAF5L, TAF7, OTUD1…
GOBP_CYTOPLASMIC_TRANSLATIONAL_INITIATION	0.000266815	0.00565632	0.681734	1.72323	24	27	DHX29, NCK1, EIF3A, EIF5, EIF4A2, DENR, EIF2S3, METTL3, EIF4A1, SLBP, MTOR, EIF2S3B, YTHDF2, EIF2S2, EIF4B, EIF3M
GOBP_NCRNA_EXPORT_FROM_NUCLEUS	0.000524403	0.00981236	0.832505	1.72233	42	9	PHAX, TSC1, SSB, NCBP3, XPOT, NCBP1, NPM1, NCBP2
GOBP_REPLICATION_FORK_PROCESSING	3.10228e-05	0.000968015	0.646955	1.72152	2	41	ATRX, BOD1L1, ETAA1, FANCM, WRN, ZGRF1, GEN1, MRE11, BRCA2, ATR, THOC1, PRIMPOL, MMS22L, DNA2, FAM111A, ZRANB3, NUCKS1
GOBP_POSITIVE_REGULATION_OF_INTERFERON_ALPHA_PRODUCTION	0.000328034	0.00652063	0.705972	1.71954	29	21	SETD2, CHUK, TBK1, DDX3X, DHX36, IFIH1, DDX58, TLR3, DHX9, STAT1, TLR4, TLR9, RIPK2, TLR7, TLR8
GOBP_CELL_CYCLE_CHECKPOINT_SIGNALING	1.0002e-05	0.000358534	0.59197	1.7195	0	169	RAD17, TAOK1, ETAA1, RAD1, ABRAXAS1, APC, CLOCK, ATF2, BRCC3, ATM, ERCC6, WAC, TPR, GEN1, SDE2, TOPBP1, PTPN11, MRE11, FEM1B, ATR, TAOK3, CDKN1B, THOC1, MRNIP, ZNF207, FOXN3, UIMC1, NBN, DDX39B, CDC5L, SPDL1, CDC14B, USP28, ZNF830, KNTC1, MSH2, CEP63, NAE1, DNA2, BRIP1, FBXO4, SYF2, CRY1, BUB3, INIP, MAPK14, TIPRL, CCNG1, RAD9B, PROX1, DYNC1LI1, ATRIP, RINT1, NSUN2, CUL4A, MAD2L1, XPC, BRCA1, INT…
GOBP_PROTEIN_K63_LINKED_DEUBIQUITINATION	0.00010454	0.00258915	0.657678	1.71926	9	35	USP33, ABRAXAS1, OTUD4, YOD1, BRCC3, USP8, USP16, ABRAXAS2, USP25, ATXN3, UIMC1, ZRANB1, CYLD, DESI2, OTUD1, STAMBPL1, STAMBP, USP50, USP27X, PSMD14, USP7, USP13
GOBP_DNA_GEOMETRIC_CHANGE	1.0036e-05	0.000358534	0.605457	1.71787	0	95	ATRX, CHD1, CHD9, SETX, PURA, HELQ, SMARCAD1, FANCM, CHD2, WRN, RAD50, HELB, RECQL, DDX3X, POT1, MRE11, CHD6, MCM9, DHX36, NBN, MTERF1, HFM1, MCM8, DNA2, BRIP1, ZRANB3, ASCC3, RAD54L2, HMGB1, G3BP1, TOP2A, RAD54B, MNAT1, GTF2F2, ERCC3, DHX9, POLQ, HNRNPA2B1, ANXA1, RFC3, DDX1, CHD7, SUPV3L1, MCMDC2, CHD1L, DDX12P, GTF2H2, RFC4, HMGB2, XRCC5, CHD8, BLM, RFC5, ERCC6L, RPA1
GOBP_NON_MOTILE_CILIUM_ASSEMBLY	1.0131e-05	0.000358534	0.61937	1.71275	0	63	CEP135, CEP350, BBS10, EXOC5, BBS7, TOGARAM1, ARL13B, CEP290, IFT80, PCM1, IFT74, GORAB, ATMIN, TBC1D32, PIBF1, MAK, IFT88, INTU, SEPTIN7, CENPJ, CC2D2B, BBS4, ARL13A, DYNC2H1, RPGRIP1, BBS2, RPGRIP1L, CEP126, BBS1, IFT52, IFT57, TMEM17, DISC1, TMEM80, MAPRE1, MKKS, C2CD3
GOBP_ALTERNATIVE_MRNA_SPLICING_VIA_SPLICEOSOME	1.00738e-05	0.000358534	0.610584	1.7119	0	77	FMR1, REST, YTHDC1, TIA1, MBNL2, RBM25, RBM15, SLU7, DDX17, MBNL1, RBM5, DDX5, RBM7, FAM172A, NSRP1, MBNL3, CDK13, CELF1, RSRC1, KHDRBS1, RBMX, SRSF6, WTAP, SRSF1, CELF6, DHX9, SFPQ, CELF2, TRA2B, FXR1, THRAP3, SRSF2, RAVER2, HNRNPU
GOBP_SISTER_CHROMATID_COHESION	1.0131e-05	0.000358534	0.619034	1.71182	0	63	NIPBL, ATRX, WAPL, STAG2, PDS5A, SLF1, SLF2, ESCO1, SMC3, SMC5, PDS5B, RB1, MRE11, STAG1, TENT4A, FBXW7, SGO2, MCMBP, RAD21, NAA50, STAG3L3, CTCF, STAG3L2, ESCO2, SFPQ, SMC1A, TNKS, STAG3L1, MAU2, NSMCE2, POGZ, SGO1, BOD1, DDX12P, BUB1, CTNNB1, HDAC8, REC8, DSCC1, BUB1B, RAD51C, STAG3L4, SMC1B, RAD21L1
GOBP_POST_GOLGI_VESICLE_MEDIATED_TRANSPORT	1.00254e-05	0.000358534	0.600152	1.71043	0	104	GCC2, MON2, VPS13A, VPS13C, RP2, GOLPH3, GOLGA4, EXOC8, EXOC1, VAMP4, VPS54, CCDC93, EXOC5, SCAMP1, AP1AR, EXOC6, ARFGEF2, BLZF1, GOPC, DOP1A, CCDC91, CNST, KLHL20, EPS15, RABEP1, LYPLA1, AP1G1, MACF1, PREPL, SNAP23, RAB10, RBSN, SCFD1, RAB14, KIF16B, VTI1A, EXOC2, EXOC6B, ATP2C1, GOLGA7, OPTN, BBS2, KIF13A, ANKFY1, AP3S1, MYO5A, BBS1, DOP1B, GOLPH3L
GOBP_REGULATION_OF_CHROMATIN_ORGANIZATION	4.11353e-05	0.00119699	0.635902	1.70882	3	45	TLK1, TASOR, PIK3CA, MPHOSPH8, RESF1, ATF7IP, TPR, METTL4, SPTY2D1, TLK2, SETD5, CTR9, SETDB2, ZNF445, TET1, ZNF304, PPHLN1, LSM11, MLLT3, SIN3A, L3MBTL3, HNRNPU, PHF8
GOBP_POSITIVE_REGULATION_OF_CENTRIOLE_REPLICATION	0.00071953	0.0126008	0.825209	1.70724	58	9	CEP120, CEP295, VPS4B, SASS6, CENPJ, PLK4, STIL
GOBP_PROTEIN_LOCALIZATION_TO_NON_MOTILE_CILIUM	0.000820401	0.0140459	0.762907	1.70596	70	13	ARL13B, IFT80, BBIP1, TTC21B, SPATA7, BBS4, ARL13A
GOBP_SPINDLE_ASSEMBLY	1.00057e-05	0.000358534	0.588725	1.699	0	141	KIF2A, STAG2, HAUS3, ABRAXAS1, CEP192, SMC3, VPS4B, PDCD6IP, SENP6, TOGARAM1, HAUS6, ABRAXAS2, CHMP2B, TPR, NEK7, CLASP2, STAG1, CEP97, INO80, CCSAP, STARD9, PIBF1, OFD1, LSM14A, ZNF207, NCOR1, TUBGCP5, CEP63, GOLGA8B, GOLGA8A, MZT1, GOLGA8R, CHMP5, GPSM2, GOLGA8H, ASPM, GOLGA8K, SPICE1, HAUS2, GOLGA8N, FBXO5, KIF15, WASHC5, KIF11, MAPRE2, KIF3B, TUBGCP3, BCCIP, CHMP3, KPNB1, GOLGA8O, GOLGA2P5, H…
GOBP_POSITIVE_REGULATION_OF_TRANSCRIPTION_BY_RNA_POLYMERASE_III	0.000733765	0.0128208	0.714903	1.6965	65	18	ICE1, SF3B1, ICE2, ERCC6, ZNF143, SMARCA5, DEK, DDX21, ZC3H8, BAZ1B, MTOR
GOBP_ATTACHMENT_OF_SPINDLE_MICROTUBULES_TO_KINETOCHORE	0.000156078	0.00359778	0.644175	1.69546	14	37	CENPC, ABRAXAS1, APC, ABRAXAS2, RB1, ZNF207, EML4, CENPE, MIS12, KNL1, ECT2, BUB3, BECN1, CDC42, SEH1L, RMDN1, HNRNPU, NUF2, SGO1, BOD1, NDC80
GOBP_RESPONSE_TO_X_RAY	0.000305279	0.00621357	0.655271	1.69417	28	32	NIPBL, LIG4, BRCC3, ATM, ERCC6, BRCA2, ERCC8, CASP3, XRCC4, MSH2, NUCKS1, XRCC2, TP53BP1, ANXA1, IKBIP, PRAP1, XRCC5, BLM
GOBP_INTERFERON_ALPHA_PRODUCTION	0.000501612	0.00945162	0.670072	1.69375	46	27	SETD2, CHUK, TBK1, DDX3X, DHX36, IFIH1, DDX58, TLR3, DHX9, STAT1, NMI, TLR4, TLR9, RIPK2, NLRC3, TLR7, TLR8
GOBP_REGULATION_OF_RIG_I_SIGNALING_PATHWAY	0.000703629	0.0124157	0.700482	1.6924	63	20	PUM2, USP15, PUM1, BIRC2, DDX60, ANKRD17, RNF125, BIRC3
GOBP_TRANSCRIPTION_INITIATION_FROM_RNA_POLYMERASE_II_PROMOTER	1.00681e-05	0.000358534	0.602421	1.69187	0	79	MED13, ZNF451, TAF1, ERCC6, TAF4B, ATF7IP, GTF2A1, MED23, DR1, MED1, MED14, DHX36, TAF2, MED7, CAND1, GTF2B, SUB1, TAF5, PSMC6, TAF9, MED17, TAF7, HMGB1, TBP, MED4, TAF8, GTF2E1, CDK7, CCNH, GTF2F2, ERCC3, TAF3, TAF11, TAF4, ESR1, E2F3, MED30, PAXIP1, PPM1D, TAF1L, GTF2H2, TAF13, ELOA
GOBP_PROTEIN_LOCALIZATION_TO_CHROMOSOME_CENTROMERIC_REGION	0.000537513	0.00998267	0.676397	1.69043	49	25	SMC5, RB1, CENPQ, SPDL1, MTBP, KNTC1, MIS12, KNL1, BUB3, CTCF, IK, ZWILCH, ZW10, BOD1, NDC80, TTK, CDK1, JARID2
GOBP_REGULATION_OF_LYMPHOID_PROGENITOR_CELL_DIFFERENTIATION	0.00124744	0.0198475	0.798045	1.68975	103	10	FNIP1, SOS1, ZBTB1, SOS2, NUDT21
GOBP_PHOSPHATIDYLINOSITOL_PHOSPHATE_BIOSYNTHETIC_PROCESS	2.0211e-05	0.00066384	0.607568	1.68943	1	68	SMG1, FAM126B, PIKFYVE, IPMK, PIK3C2A, PIK3CA, PIK3R1, SOCS4, ATM, SOCS5, INPP4A, EFR3A, FAM126A, ATG14, IMPA1, PI4K2B, PIK3C3, SYNJ1, BPNT1, BECN1, UVRAG, SOCS7, INPP4B, SOCS6, PIK3R4, PIK3CB, BPNT2, PIK3CG, OCRL, PIP5K1A, FIG4, IP6K2, PIP4K2A, PI4KAP1, PI4KAP2
GOBP_HISTONE_H4_ACETYLATION	1.00881e-05	0.000358534	0.604212	1.6881	0	73	SIRT1, ZZZ3, OGT, EPC2, ATF2, MBTD1, EPC1, KANSL1, BRCA2, KAT6A, MSL2, NCOA1, MSL1, ING3, YEATS4, PHF20, MSL3, BRD8, KMT2A, NAA50, ATG5, JADE1, IWS1, TAF7, HAT1, ZMPSTE24, KANSL2, MEAF6, KANSL3, MORF4L1, BRCA1, EP300, NAA40, ING4, JADE3
GOBP_CYTOSOLIC_TRANSPORT	1.00019e-05	0.000358534	0.580717	1.68771	0	172	GCC2, MON2, PIKFYVE, VPS13A, VPS13C, EVI5, SRSF10, RIC1, HEATR5B, VPS54, AP1AR, VPS26A, SNX2, SNX6, VPS50, EEA1, KIF5B, TBC1D23, RDX, DOP1A, ACTR2, CCDC91, HOOK3, ARFIP1, KLHL20, SPAG9, GOSR1, ATG14, EPS15, RHOBTB3, RAB29, AP1G1, PREPL, PIK3C3, SNX16, WASHC2C, ARL8B, RAB5A, RBSN, RAB14, TRAPPC10, DNAJC13, KIF16B, RAB21, AKTIP, VTI1A, DENND5A, CLN5, TMEM87A, BECN1, HEATR5A, WASHC2A, VPS35, RAB6A, …
GOBP_REGULATION_OF_DNA_DAMAGE_CHECKPOINT	0.00102454	0.0167898	0.725517	1.68757	90	16	ETAA1, FEM1B, THOC1, DDX39B, FBXO4, CRY1, CUL4A, RFWD3, WDR76, RNASEH2B, MAP3K20, RPA2
GOBP_DSRNA_PROCESSING	4.07108e-05	0.00119372	0.615806	1.68669	3	56	TUT4, PUM2, AGO4, DICER1, PUM1, PUS10, ZC3H7A, DDX3X, DDX5, AGO3, TUT7, TSNAX, NCOR1, PPP3CA, DROSHA, ZMPSTE24, METTL3, SNIP1, SMAD2, RIPK1, AGO2, TSN, HNRNPA2B1, AGO1, ESR1, STAT3, MAP2K1, ADAR, PRKRA
GOBP_HISTONE_H3_K36_METHYLATION	0.00112311	0.0181716	0.733481	1.68661	98	15	SETD2, ASH1L, NSD3, SETD5, NSD1, IWS1, SMYD2, PAXIP1, NSD2, BCOR, SETD3, SETMAR
GOBP_POSITIVE_REGULATION_OF_RIG_I_SIGNALING_PATHWAY	0.0013314	0.0208772	0.796213	1.68587	110	10	PUM2, USP15, PUM1, DDX60, ANKRD17
GOBP_SIGNAL_TRANSDUCTION_IN_RESPONSE_TO_DNA_DAMAGE	1.00015e-05	0.000358534	0.579833	1.68552	0	173	ATRX, RAD17, TAOK1, SIRT1, ETAA1, RAD1, ABRAXAS1, MARCHF7, CLOCK, ATF2, ATAD5, BRCC3, ATM, ERCC6, WAC, DYRK1A, SPRED1, SDE2, TOPBP1, PTPN11, DDX5, MRE11, BRCA2, FEM1B, ATR, TAOK3, MDM4, CDKN1B, SP100, THOC1, MRNIP, FOXN3, UIMC1, NBN, DDX39B, CDC5L, CDC14B, USP28, ZNF830, MSH2, CEP63, BRIP1, FBXO4, SYF2, CRY1, ACER2, MAPK14, TIPRL, CCNG1, RAD9B, SMYD2, ZMPSTE24, ATRIP, RINT1, CUL4A, XPC, BRCA1, IN…
GOBP_RNA_METHYLATION	1.00599e-05	0.000358534	0.598336	1.68387	0	82	METTL14, CMTR2, TRMT13, RBM15, LARP7, DIMT1, TRDMT1, METTL15, METTL4, TRMT10B, METTL15P1, RNMT, ALKBH8, NSUN3, TYW3, ZCCHC4, THUMPD2, TRMT61B, MTO1, TRMT1L, TARBP1, TRMT10A, TRMT11, THUMPD3, CBLL1, TGS1, VIRMA, NSUN6, METTL8, METTL6, WTAP, NSUN2, METTL3, TRMT5, TFB2M, TRMT10C, NSUN4, TRMO, TRMT2B, METTL16, THADA, NSUN5P1, TRMT6, METTL2A, ZC3H13, NSUN5P2, RAMAC, METTL2B, METTL5, BCDIN3D
GOBP_REGULATION_OF_SISTER_CHROMATID_COHESION	0.000896626	0.015015	0.690662	1.68225	81	21	ATRX, WAPL, SLF1, SLF2, SMC5, RB1, RAD21, CTCF, SFPQ, TNKS, NSMCE2, BUB1, CTNNB1
GOBP_POSITIVE_REGULATION_OF_RRNA_PROCESSING	0.00140337	0.0217408	0.794299	1.68181	116	10	DIMT1, UTP15, WDR43, RIOK2, WDR75, HEATR1, RIOK1
GOBP_REGULATION_OF_DNA_TEMPLATED_TRANSCRIPTION_ELONGATION	4.07108e-05	0.00119372	0.61293	1.67881	3	56	CCNT2, TCERG1, CDC73, ERCC6, LARP7, ZNF326, VHL, CCNT1, WDR43, CDK12, SETD5, SCAF8, THOC1, CDK13, ELL2, ZMYND11, DDX39B, HTATSF1, EAF1, RNF168, LEO1, EAPP, HMGN1, RNF8, HNRNPU, EZH2, EAF2, SUPT16H, BTBD18, CTNNB1
GOBP_DNA_DEPENDENT_DNA_REPLICATION_MAINTENANCE_OF_FIDELITY	4.09417e-05	0.0011959	0.619768	1.67879	3	49	ATRX, BOD1L1, ETAA1, FANCM, WRN, ZGRF1, GEN1, MRE11, BRCA2, ATR, MCM9, THOC1, PRIMPOL, MMS22L, ZNF830, DNA2, FAM111A, ZRANB3, NUCKS1
GOBP_PROTEIN_LOCALIZATION_TO_CYTOSKELETON	4.06364e-05	0.00119372	0.611056	1.67864	3	58	CEP350, APC, CEP192, TTBK2, NEDD1, KIF20B, CCDC14, GOLGB1, HOOK3, PCM1, CEP83, MCPH1, PIBF1, ABHD17B, UBXN2B, BBS4, MAPRE2, BICD1, SNX10, KIAA0753, STIL, GSK3B, CRIPT, HNRNPU, DIAPH1, CEP72, TTK
GOBP_REGULATION_OF_CHROMATIN_ASSEMBLY_OR_DISASSEMBLY	0.000271212	0.00570216	0.639181	1.67702	25	36	TLK1, TASOR, PIK3CA, MPHOSPH8, RESF1, ATF7IP, TPR, SPTY2D1, TLK2, CTR9, SETDB2, ZNF445, TET1, ZNF304, PPHLN1, SIN3A, L3MBTL3
GOBP_REGULATION_OF_ORGANELLE_ASSEMBLY	1.00002e-05	0.000358534	0.572056	1.67657	0	226	PRKAA1, CEP120, PIKFYVE, CEP135, EVI5, CNOT6L, TBC1D12, CEP295, TBC1D15, PAN3, ODF2L, MPHOSPH9, MDM1, VPS4B, MTM1, C9orf72, PDCD6IP, CCP110, CNOT6, SASS6, SENP6, RAB3GAP2, CHMP2B, TPR, SMAD4, ALMS1, CCDC88A, RABGAP1, RDX, CEP97, SH3GLB1, ATMIN, CCSAP, CDKL5, SNX18, KAT2B, MAK, IFT88, RAB3GAP1, SNX4, CNOT1, TRIM37, SEPTIN7, MAPK9, CNOT2, CYLD, SYNE2, TAPT1, ATG5, CENPJ, UBQLN2, G3BP2, PLK4, CEP76,…
GOBP_PHOSPHORYLATION_OF_RNA_POLYMERASE_II_C_TERMINAL_DOMAIN	0.00165236	0.0244517	0.749137	1.67517	142	13	GTF2H1, PPIL4, CCNT1, CDK12, CDK13, GTF2H3, CDK7, CCNH
GOBP_PROTEIN_POLYUBIQUITINATION	1.00001e-05	0.000358534	0.570161	1.67452	0	244	TNKS2, LNPEP, RC3H2, ITCH, SHPRH, MARCHF6, RC3H1, MARCHF7, TAF1, WSB1, RNF6, FBXL17, XIAP, FBXO38, TOPORS, HACE1, ANAPC4, TRAF5, RNF111, ANKIB1, MARCHF5, BIRC2, DDX3X, UBE2D3, TRIM38, TRIM44, NEDD4, KLHL20, UBE2W, UBE3A, ARIH1, ERCC8, UBE2K, CUL3, CDC23, UBE2Q2, BARD1, UBR5, NPEPPS, RNF19A, CDC27, FBXW11, SPOP, UBE4A, BCL2, TPP2, UBE2B, FBXO28, TRIM2, UBE2D1, TRIP12, HECTD1, ARIH2, ZFP91, SMURF2,…
GOBP_REGULATION_OF_PROTEIN_LOCALIZATION_TO_CHROMATIN	0.00134028	0.020933	0.830385	1.67325	107	8	WAPL, SETD2, VCPIP1, RB1
GOBP_NUCLEAR_PORE_COMPLEX_ASSEMBLY	0.00173921	0.0255474	0.789921	1.67254	144	10	TPR, AHCTF1, TMEM170A, NUP153, NDC1, NUP107, NUP98, NUP205
GOBP_V_D_J_RECOMBINATION	0.00111041	0.0180042	0.691649	1.67106	100	20	LIG4, ATM, DCLRE1C, XRCC4, DCAF1, HMGB1, YY1, RAG1, PRKDC, POLB, HMGB2, RAG2
GOBP_PROTEIN_K48_LINKED_DEUBIQUITINATION	0.000302506	0.00617353	0.636903	1.67104	28	36	USP33, MINDY2, OTUD4, YOD1, VCPIP1, USP34, USP37, USP8, USP15, USP9X, USP25, ATXN3, OTUD3, DESI2, MINDY3, USP50, USP27X, USP7, USP13
GOBP_REGULATION_OF_PROTEIN_LOCALIZATION_TO_CILIUM	0.00171715	0.0253138	0.773195	1.66964	144	11	CCDC66, EFCAB7, CCDC88A, LZTFL1, GSK3B, GDI2
GOBP_REGULATION_OF_NUCLEAR_TRANSCRIBED_MRNA_POLY_A_TAIL_SHORTENING	0.00163362	0.0242288	0.72595	1.66929	143	15	CPEB3, TNRC6A, TENT4A, TENT4B, CNOT1, TNRC6C, CNOT7, AGO2, TNRC6B
GOBP_MRNA_METHYLATION	0.00148615	0.0226534	0.717532	1.669	131	16	METTL14, CMTR2, TRMT61B, CBLL1, VIRMA, METTL8, WTAP, NSUN2, METTL3, TRMT10C, METTL16, TRMT6, ZC3H13
GOBP_RNA_POLYADENYLATION	6.14924e-05	0.00168072	0.617289	1.66881	5	48	TENT2, PCF11, PAPOLG, YTHDC1, CPEB3, CDC73, CPSF6, TENT4A, CCNT1, TENT4B, CTR9, SCAF8, PAPOLA, NUDT21, PNPT1, ZC3H14, VIRMA, CPSF2, WDR33, FIP1L1, RNF20, LEO1, CSTF3, MTPAP, NCBP1, GRSF1, AHCYL1, NCBP2
GOBP_SNRNA_TRANSCRIPTION	0.00119354	0.0190693	0.696407	1.66864	107	19	ICE1, ICE2, RPAP2, USPL1, ZNF143, LARP7, ZC3H8, ELL2, SNAPC3, SNAPC1, CDK7
GOBP_DOUBLE_STRAND_BREAK_REPAIR_VIA_NONHOMOLOGOUS_END_JOINING	4.03914e-05	0.00119372	0.598941	1.6686	3	70	SMCHD1, RIF1, LIG4, DCLRE1A, SHLD2, SHLD3, ATM, ERCC6, SMC5, DEK, DCLRE1C, POT1, MRE11, ACTR2, ERCC8, ERCC4, XRCC4, MRNIP, APLF, KMT5B, POLA1, HMGB1, UVRAG, DTX3L, TP53BP1, POLQ, RNF8, NSMCE2, NSD2, PARP9, DCLRE1B, ATP23, PRKDC, POLB, PSMD14, HMGB2, XRCC5, MLH1
GOBP_TRANSCRIPTION_PREINITIATION_COMPLEX_ASSEMBLY	0.000175796	0.00394536	0.626414	1.66686	16	41	BDP1, TAF1, ATF7IP, DR1, TAF1B, TAF2, CAND1, GTF2B, TAF5, PSMC6, TAF9, TAF7, HMGB1, TBP, RRN3, TAF8, BAZ2A, TAF3, TAF11, TAF4, ESR1, TAF1L, TAF13
GOBP_REGULATION_OF_MRNA_METABOLIC_PROCESS	9.9999e-06	0.000358534	0.564806	1.66625	0	291	TUT4, ROCK1, PUM2, FMR1, REST, RC3H2, METTL14, FASTKD3, CNOT6L, PAIP1, RC3H1, YTHDC1, SLTM, ROCK2, PAN3, TIA1, SRSF10, CPEB3, MBNL2, CDC73, RBM25, RBM15, PDE12, DCP2, LARP7, RBM39, CNOT6, TNRC6A, DDX17, PUM1, DCP1A, ANGEL2, QKI, SON, TRAF5, SRRM1, MBNL1, DYRK1A, RBM5, CNOT8, CWC22, RBMXL1, CPSF6, DDX5, PTCD2, TENT4A, CCNT1, DIS3, TENT4B, RBM7, FAM172A, DHX36, NSRP1, TUT7, YTHDF3, CTR9, MBNL3, SEC…
GOBP_REGULATION_OF_CELL_CYCLE_CHECKPOINT	0.000461037	0.00877691	0.639347	1.66556	43	34	ETAA1, TPR, GEN1, FEM1B, THOC1, DDX39B, FBXO4, CRY1, PROX1, DYNC1LI1, CUL4A, MAD2L1, CDK5RAP2, RFWD3, WDR76, PCID2, NDC80, RNASEH2B, USP44, MAP3K20, PRAP1, RPA2
GOBP_REGULATION_OF_TRANSCRIPTION_ELONGATION_FROM_RNA_POLYMERASE_II_PROMOTER	0.000258906	0.00551925	0.627371	1.66527	24	40	TCERG1, CDC73, ERCC6, LARP7, VHL, CCNT1, WDR43, CDK12, CDK13, ELL2, ZMYND11, EAF1, RNF168, LEO1, EAPP, RNF8, HNRNPU, EZH2, EAF2, SUPT16H, BTBD18, CTNNB1
GOBP_REGULATION_OF_VIRAL_INDUCED_CYTOPLASMIC_PATTERN_RECOGNITION_RECEPTOR_SIGNALING_PATHWAY	0.0011005	0.0179194	0.670112	1.66496	101	24	PUM2, RIOK3, USP15, PUM1, BIRC2, DDX60, ANKRD17, RNF125, BIRC3
GOBP_PROTEIN_LOCALIZATION_TO_CHROMOSOME	1.00398e-05	0.000358534	0.587211	1.66445	0	93	NIPBL, ATRX, TNKS2, WAPL, TASOR, SETD2, VCPIP1, SLF1, SLF2, SMC5, RB1, POT1, BRCA2, ATR, CENPQ, MCM9, XRCC4, MRNIP, RAD21, SPDL1, GNL3, MTBP, KNTC1, MSH2, MIS12, KNL1, MCM8, PPHLN1, BUB3, CTCF, ESCO2, TERF1, GNL3L, IK, ZWILCH, ZNF827, ESR1, TNKS, ZW10, SPIDR, MAU2, EZH2, BOD1, NDC80, TTK, TERF2IP, DKC1, CDK1, XRCC5, JARID2, CCT5, RPA2, RPA1, CCT2, HDAC8, CCT4
GOBP_MRNA_METABOLIC_PROCESS	9.9999e-06	0.000358534	0.554833	1.66427	0	717	SMG1, TTC37, TUT4, SREK1, ROCK1, SF3B1, PUM2, TENT2, PRPF4B, PPWD1, THOC2, FMR1, REST, PCF11, AGO4, RC3H2, SRSF11, RBM27, SCAF11, PAPOLG, METTL14, RNPC3, SETX, XRN1, FASTKD3, CNOT6L, PAIP1, TRUB1, RBM41, CMTR2, RC3H1, YTHDC1, SREK1IP1, SLTM, RBBP6, DDX46, ROCK2, ZBTB1, ZRANB2, PRPF39, TAF1, PAN3, TIA1, TCERG1, PRPF40A, ATF2, PRPF38B, SRSF10, CPEB3, MBNL2, PAXBP1, ATM, CDC73, RBM25, HNRNPH1, SNRNP…
GOBP_POSITIVE_REGULATION_OF_CHROMATIN_ORGANIZATION	0.00165503	0.0244517	0.715007	1.66313	146	16	TASOR, MPHOSPH8, RESF1, ATF7IP, TPR, SETDB2, ZNF304, PPHLN1, SIN3A
GOBP_NEGATIVE_REGULATION_OF_CELL_CYCLE_PHASE_TRANSITION	1e-05	0.000358534	0.566019	1.66193	0	242	RAD17, TAOK1, ETAA1, RAD1, RBL2, DLG1, ABRAXAS1, APC, CLOCK, ATF2, BRCC3, ATM, CDC73, ERCC6, CRLF3, USP47, WAC, TPR, GEN1, RB1, SDE2, TOPBP1, PTPN11, MRE11, RBL1, FEM1B, ATR, TAOK3, ZNF655, PKD2, CDKN1B, THOC1, PTEN, MRNIP, ZNF207, FOXN3, UIMC1, NBN, DDX39B, CDC5L, BCL2, RAD21, SPDL1, CDC14B, USP28, ZNF830, KNTC1, MSH2, CEP63, NAE1, DNA2, BRIP1, FBXO4, JADE1, MIR30C2, SYF2, CRY1, BUB3, INIP, MAPK…
GOBP_REGULATION_OF_CHROMATIN_ASSEMBLY	0.000696423	0.012366	0.645203	1.66142	65	31	TASOR, PIK3CA, MPHOSPH8, RESF1, ATF7IP, TPR, SPTY2D1, CTR9, SETDB2, ZNF445, TET1, ZNF304, PPHLN1, SIN3A, L3MBTL3, PHF8, SETDB1, PHF2
GOBP_MRNA_PROCESSING	9.9999e-06	0.000358534	0.556795	1.66012	0	489	SREK1, SF3B1, TENT2, PRPF4B, PPWD1, THOC2, FMR1, REST, PCF11, SRSF11, RBM27, SCAF11, PAPOLG, METTL14, RNPC3, SETX, CNOT6L, RBM41, CMTR2, YTHDC1, SREK1IP1, SLTM, RBBP6, DDX46, ZRANB2, PRPF39, PAN3, TIA1, TCERG1, PRPF40A, PRPF38B, SRSF10, CPEB3, MBNL2, PAXBP1, CDC73, RBM25, HNRNPH1, SNRNP48, PTBP2, RBM15, PDE12, SLU7, PPP4R2, HNRNPLL, LARP7, RBM39, MTREX, DDX17, CDC40, LUC7L3, PTBP3, PRMT9, QKI, SO…
GOBP_REGULATION_OF_SKELETAL_MUSCLE_CELL_DIFFERENTIATION	0.00149193	0.0226542	0.692668	1.65968	134	19	NR1D2, DDX17, DDX5, MEF2C, AKIRIN1, ARNTL, NLN, MSTN, KLHL41
GOBP_ESTABLISHMENT_OF_RNA_LOCALIZATION	1.00029e-05	0.000358534	0.57209	1.65921	0	161	SMG1, THOC2, FMR1, SETD2, YTHDC1, ATM, UPF2, ZC3H11A, XPO1, NUP54, QKI, NUP155, PHAX, TPR, RANBP2, AHCTF1, CPSF6, NUP58, ATR, NUP160, UPF3A, THOC1, DDX39B, PNPT1, UPF3B, SENP2, LRPPRC, G3BP2, AGFG1, KHDRBS1, FYTTD1, TSC1, IWS1, NUP42, NUP153, NUP133, PARP11, SSB, NCBP3, NDC1, NUP43, NUP107, XPOT, SRSF7, NSUN2, SRSF3, CETN3, SEH1L, SRSF1, TERF1, KPNB1, DHX9, HNRNPA2B1, NUP50, TOMM20, NUP98, THOC7,…
GOBP_METHIONINE_BIOSYNTHETIC_PROCESS	0.00214053	0.029463	0.754251	1.65846	182	12	MTRR, MTR, ENOPH1, APIP, MTHFD2L, MRI1, MTAP
GOBP_VESICLE_TETHERING_TO_GOLGI	0.000926119	0.0154078	0.88175	1.65836	70	6	WDR11, TRIP11, TBC1D23, FAM91A1, C17orf75
GOBP_PROTEIN_DESUMOYLATION	0.00182931	0.026222	0.801195	1.65756	149	9	SENP7, USPL1, SENP6, SENP1, SENP2, SENP5
GOBP_SISTER_CHROMATID_SEGREGATION	1e-05	0.000358534	0.56687	1.6572	0	207	NIPBL, ATRX, CENPC, WAPL, STAG2, PDS5A, APC, SLF1, SLF2, ESCO1, SMC3, ATM, LATS1, VPS4B, SMC5, SMARCA5, PDCD6IP, TOP2B, CHMP2B, TPR, ANAPC4, PDS5B, GEN1, RB1, SMC2, MRE11, STAG1, TENT4A, CUL3, TTN, RIOK2, FBXW7, INO80, CDC23, SMC4, CENPK, NSL1, PIBF1, ZNF207, SGO2, CDC27, MCMBP, EML4, RAD21, SPDL1, CENPE, NAA50, KNTC1, MIS12, BUB3, STAG3L3, CTCF, STAG3L2, CHMP5, DYNC1LI1, FBXO5, KIF14, BECN1, TOP…
GOBP_SNRNA_TRANSCRIPTION_BY_RNA_POLYMERASE_II	0.00198154	0.0279276	0.711972	1.65607	175	16	ICE1, ICE2, ZNF143, LARP7, ZC3H8, ELL2, SNAPC3, SNAPC1, CDK7
GOBP_PEPTIDYL_LYSINE_TRIMETHYLATION	9.15118e-05	0.00233605	0.603479	1.65525	8	57	ATRX, ARID4A, ARID4B, SIRT1, OGT, SETD2, KMT2E, NSD3, TET2, VCPKMT, SETD5, CTR9, KMT2A, ZNF274, KMT5B, KDM4C, ZNF304, IWS1, RTF1, NFYB, TET3, NFYA, METTL21EP, SUV39H2, ETFBKMT, ATPSCKMT
GOBP_HISTONE_H2B_UBIQUITINATION	0.00228089	0.0310599	0.752105	1.65374	194	12	WDR70, CDC73, WAC, CTR9, RNF20, LEO1, DTX3L, UBE2E1, RNF8
GOBP_INTRACILIARY_RETROGRADE_TRANSPORT	0.00235721	0.0318161	0.738719	1.65187	203	13	WDR35, TTC21B, WDR19, CILK1, DYNC2LI1, DYNC2H1, TTC21A, DYNC2I1
GOBP_CELLULAR_RESPONSE_TO_LEUCINE_STARVATION	0.00236277	0.031835	0.751167	1.65168	201	12	ATF2, IMPACT, LARS1, RRAGB, EIF2AK4, SESN3, MTOR, SESN1
GOBP_REGULATION_OF_GENE_EXPRESSION_EPIGENETIC	1.00059e-05	0.000358534	0.572558	1.65155	0	139	ARID4A, SMCHD1, SUZ12, ARID4B, SIRT1, RIF1, TASOR, PIK3CA, CGGBP1, YTHDC1, RLIM, MPHOSPH8, RBM15, RESF1, ATF7IP, EPC1, TPR, CREBZF, BMI1, RB1, UBR2, GLMN, PCGF5, FAM172A, EZH1, CTR9, KAT2B, KDM1B, SETDB2, TDG, ZNF445, PCGF3, LRIF1, TET1, ZNF304, PPHLN1, CTCF, ARID1B, IFI16, METTL3, BAZ2A, SIN3A, CBX3, HELLS, BRCA1, L3MBTL3, CDYL, EP300, DNMT3A, ARID1A, HNRNPU, PPM1D, PHF8, MBD2, ZDBF2, EZH2, NRDE…
GOBP_TRNA_METHYLATION	0.000268864	0.00568403	0.620472	1.65105	25	41	TRMT13, TRDMT1, TRMT10B, ALKBH8, NSUN3, TYW3, THUMPD2, TRMT61B, MTO1, TRMT1L, TARBP1, TRMT10A, TRMT11, THUMPD3, NSUN6, METTL8, METTL6, NSUN2, TRMT5, TRMT10C, TRMO, TRMT2B, THADA, TRMT6, METTL2A, METTL2B, BCDIN3D
GOBP_PROTEIN_LOCALIZATION_TO_CYTOPLASMIC_STRESS_GRANULE	0.00162447	0.0241399	0.845227	1.65037	127	7	TIA1, DCP1A, DDX3X, SSB, DHX9, DDX1
GOBP_MRNA_MODIFICATION	0.00104225	0.0170072	0.649626	1.65033	97	28	METTL14, TRUB1, CMTR2, TRMT61B, APOBEC2, CBLL1, VIRMA, METTL8, WTAP, NSUN2, METTL3, TRMT10C, METTL16, TRMT6, ZC3H13, PUS7, DKC1, PUS3, A1CF, CMTR1
GOBP_FC_EPSILON_RECEPTOR_SIGNALING_PATHWAY	0.00148891	0.0226534	0.663759	1.64918	137	24	FER, SOS1, MAP3K1, MAPK8, MAP3K7, MAPK9, TRAF6, MAP2K4, IKBKB, VAV3
GOBP_RNA_EXPORT_FROM_NUCLEUS	2.01062e-05	0.00066384	0.584249	1.6475	1	85	SMG1, THOC2, SETD2, YTHDC1, UPF2, ZC3H11A, NUP155, PHAX, TPR, CPSF6, NUP160, THOC1, DDX39B, AGFG1, KHDRBS1, FYTTD1, TSC1, IWS1, NUP153, NUP133, SSB, NCBP3, NUP107, XPOT, NSUN2, SRSF3, DHX9, HNRNPA2B1, THOC7, NCBP1, NUP88, NPM1, NXF1, PCID2, MCM3AP, NRDE2, NCBP2, SMG7, POLR2D, DDX19B, SARNP, GLE1, HNRNPA1, C12orf50, ZC3H11B
GOBP_MAINTENANCE_OF_CENTROSOME_LOCATION	0.00127831	0.0202544	0.874993	1.64566	97	6	AKAP9, PAFAH1B1, GPSM2, ASPM, TBCCD1
GOBP_REGULATION_OF_NON_MOTILE_CILIUM_ASSEMBLY	0.00263179	0.0344293	0.747787	1.64425	224	12	CEP135, ATMIN, MAK, SEPTIN7, CENPJ, BBS4
GOBP_SOMATIC_DIVERSIFICATION_OF_IMMUNE_RECEPTORS	2.01197e-05	0.00066384	0.583721	1.64274	1	82	RIF1, LIG4, SHLD2, SHLD3, ATAD5, ATM, MSH3, DCLRE1C, THOC1, XRCC4, DCAF1, NBN, APLF, KMT5B, RNF168, MSH2, HMGB1, YY1, RAG1, NDFIP1, TP53BP1, SWAP70, POLQ, RNF8, PMS2, PAXIP1, MSH6, PTPRC, NSD2, ADAR, PRKDC, MCM3AP, EXOSC3, POLB, IL4, SAMHD1, HMGB2, MLH1, IL2, RAG2, CD28, BCL6
GOBP_REGULATION_OF_ESTABLISHMENT_OR_MAINTENANCE_OF_CELL_POLARITY	0.00146639	0.0224895	0.653204	1.64261	136	26	RICTOR, ROCK1, ROCK2, KIF20B, KRIT1, ARFGEF1, RUFY3, RAP1B, CYRIB, WDPCP
GOBP_RETROGRADE_TRANSPORT_ENDOSOME_TO_GOLGI	2.00721e-05	0.00066384	0.578539	1.6415	1	95	GCC2, PIKFYVE, EVI5, RIC1, HEATR5B, VPS54, VPS26A, SNX2, SNX6, VPS50, TBC1D23, ARFIP1, SPAG9, GOSR1, RHOBTB3, RAB29, PREPL, WASHC2C, RBSN, TRAPPC10, VTI1A, DENND5A, CLN5, TMEM87A, HEATR5A, WASHC2A, VPS35, RAB6A, STX16, TBC1D5, LRRK2, VPS29, ANKFY1, LMAN1, CLTC, SNX1, TBC1D14, ARL1, RAB41, SNX5, RAB9A, TMEM87B, RAB9B, STX6, RAB6D
GOBP_REGULATION_OF_TRANSLATIONAL_INITIATION	2.01264e-05	0.00066384	0.583561	1.6411	1	81	FMR1, RPS6KB1, PAIP1, DHX29, UHMK1, TPR, EIF2AK2, DDX3X, NCK1, PPP1R15B, YTHDF3, CSDE1, EIF5, IMPACT, PAIP2, KHDRBS1, EIF2AK3, EIF4G2, MTIF2, EIF4A2, EIF4G3, METTL3, DNAJC3, EIF5B, BZW1, AGO2, EIF2AK4, EIF2S1, NCBP1, PAIP2B, EIF3E, EIF1B, MTOR, NPM1, DDX1, YTHDF2, DAZL, EIF4B, EIF4EBP2, NCBP2, BANK1, EIF3H, POLR2D, BOLL, GLE1
GOBP_MAINTENANCE_OF_SISTER_CHROMATID_COHESION	0.00283064	0.0362863	0.746324	1.64103	241	12	NIPBL, ATRX, SLF1, SLF2, SMC5, RB1, TNKS, MAU2, NSMCE2
GOBP_POSITIVE_REGULATION_OF_DOUBLE_STRAND_BREAK_REPAIR	5.06257e-05	0.00142966	0.592229	1.63971	4	64	SMCHD1, RIF1, ARID2, EPC2, SHLD2, SHLD3, SLF1, SLF2, ERCC6, MBTD1, EPC1, WDR48, ACTR2, RBBP8, ING3, YEATS4, MRNIP, BRD8, FANCB, KMT5B, RAD51AP1, MEAF6, SPIRE1, MORF4L1, DTX3L, UBE2V2, SPIDR, POGZ, PARP9, PRKDC
GOBP_BLASTOCYST_GROWTH	0.00184792	0.0264339	0.673097	1.63946	168	21	BRCA2, COPS2, CTR9, PALB2, NBN, ZNF830, RTF1, TAF8, SBDS, ACVR1C, NDEL1, CHEK1, NCAPG2, GINS4, GINS1, RAD51B
GOBP_RESPONSE_TO_INTERFERON_ALPHA	0.0020779	0.0288083	0.678386	1.63902	188	20	RO60, PDE12, TPR, EIF2AK2, KLHL20, IFNAR1, IFIT2, IFIT3, ADAR, PYHIN1, IFNAR2
GOBP_REGULATION_OF_VACUOLE_ORGANIZATION	0.000194342	0.00432354	0.603723	1.63787	18	50	PIKFYVE, TBC1D12, MTM1, C9orf72, TMEM106B, RAB3GAP2, SH3GLB1, SNX18, IFT88, RAB3GAP1, SNX4, UBQLN2, RAB5A, SCFD1, SMCR8, SCARB2, BECN1, SNX30, LRRK2, IFT20, SEC22B, TBC1D14, FEZ2, SNX7, MOAP1, PIP4K2A, TMEM39A
GOBP_CYTOPLASMIC_PATTERN_RECOGNITION_RECEPTOR_SIGNALING_PATHWAY	0.000101435	0.0025204	0.593839	1.63775	9	61	ERBIN, PUM2, ITCH, RIOK3, OTULIN, XIAP, USP15, PUM1, BIRC2, DDX60, LSM14A, MAP3K7, IFIH1, CYLD, LACC1, TRAF6, ANKRD17, DDX58, RNF125, TIFA, BIRC3, ALPK1, TRIM25, SLC15A2, TLR4, PTPN22, IRGM
GOBP_POSITIVE_REGULATION_OF_CONNECTIVE_TISSUE_REPLACEMENT	0.00205597	0.02866	0.838725	1.63768	161	7	ROCK1, ROCK2, PPP3CA
GOBP_VESICLE_TARGETING	0.000340466	0.00668099	0.612498	1.63749	32	43	WDR11, AP1AR, TRIP11, CLASP2, TBC1D23, CUL3, FAM91A1, SNAP23, C17orf75, SAR1A, SAR1B, KLHL12, CRYZL2P-SEC16B, NLGN1, PPP6C, CLASP1, STARD3NL, CEP19, PSEN1, ARFGAP3, IRAG2, PDCD6, SEC16B, TMED10, SNAP29
GOBP_MITOTIC_DNA_INTEGRITY_CHECKPOINT_SIGNALING	4.02208e-05	0.00119372	0.580852	1.63674	3	84	RAD17, TAOK1, ABRAXAS1, ATF2, BRCC3, ATM, WAC, SDE2, TOPBP1, MRE11, TAOK3, CDKN1B, MRNIP, FOXN3, UIMC1, NBN, CDC14B, ZNF830, MSH2, NAE1, SYF2, CCNG1, RAD9B, RINT1, XPC, BRCA1, GIGYF2, RFWD3, PLK2, PRKDC, TRIM39, MAP3K20, FANCD2, CDK1, TIPIN, CLSPN, PRAP1, CRADD, MDM2, BLM, RPA2, FOXO4, CHEK1, RPL26, DONSON, SETMAR, NEK11, HUS1, CDK5RAP3
GOBP_PROTEIN_MONO_ADP_RIBOSYLATION	0.00307628	0.038282	0.743547	1.63492	262	12	PARP4, PARP14, PARP11, PARP8, TIPARP, PARP6, PARP9, PARP15
GOBP_REGULATION_OF_TRANSLATIONAL_INITIATION_IN_RESPONSE_TO_STRESS	0.00325088	0.0397428	0.72033	1.63471	283	14	EIF2AK2, NCK1, PPP1R15B, IMPACT, EIF2AK3, DNAJC3, EIF2AK4, EIF2S1, NPM1
GOBP_FORMATION_OF_TRANSLATION_PREINITIATION_COMPLEX	0.00300798	0.0377378	0.756957	1.63458	253	11	DHX29, EIF5, DENR, EIF2S3, EIF2S3B, EIF2S2, EIF4B
GOBP_NEGATIVE_REGULATION_OF_DNA_RECOMBINATION	0.000277664	0.00579008	0.608153	1.63425	26	45	SMCHD1, RIF1, KLHL15, SHLD2, SHLD3, MSH3, HELB, THOC1, FANCB, MSH2, ZRANB3, PARPBP, NDFIP1, TP53BP1, POLQ, MSH6, RADX, TERF2IP, CGAS, MLH1, BLM
GOBP_POSITIVE_REGULATION_OF_MACROAUTOPHAGY	5.04403e-05	0.00142966	0.584504	1.63303	4	73	SIRT1, TBK1, C9orf72, WAC, RAB3GAP2, SH3GLB1, SNX18, VPS13D, SCOC, RAB3GAP1, MAP3K7, SNX4, SPTLC1, GNAI3, TRIM13, TSC1, CALCOCO2, SMCR8, BECN1, SNX30, BNIP3L, UVRAG, HIF1A, OPTN, SESN3, SPTLC2, NOD1, PAFAH1B2, IRGM, SESN1, RUFY4, SNX7, IL4, MOAP1, RIPK2, PIP4K2A
GOBP_AMINOPHOSPHOLIPID_TRANSPORT	0.00323179	0.0395726	0.788724	1.63175	264	9	ATP11B, ATP11C, TMEM30A, SCARB2, ATP8A1, ATP8B1, ATP8A2
GOBP_REGULATION_OF_TRANSLATION_IN_RESPONSE_TO_STRESS	0.00240773	0.0321577	0.675195	1.63131	218	20	EIF2AK2, DDX3X, RPS6KA3, NCK1, PPP1R15B, IMPACT, EIF2AK3, DNAJC3, EIF2AK4, EIF2S1, NPM1
GOBP_ASTRAL_MICROTUBULE_ORGANIZATION	0.00328651	0.0400129	0.770169	1.63072	273	10	CEP120, DLG1, CENPJ, KPNB1, CLASP1, RAB11A
GOBP_REGULATION_OF_GENE_EXPRESSION_BY_GENOMIC_IMPRINTING	0.00288223	0.0366408	0.701042	1.63064	255	16	ARID4A, ARID4B, PCGF5, KDM1B, PCGF3, CTCF, BRCA1, DNMT3A, DIRAS3, MECP2
GOBP_POSITIVE_REGULATION_OF_LAMELLIPODIUM_ASSEMBLY	0.00155275	0.023392	0.641739	1.63029	145	28	PIK3CA, PIK3R1, ACTR2, NCKAP1, AKIRIN1, ATP7A, ACTR3, PLCE1, AVIL, CDC42, MSTN, ABI2, MTOR
GOBP_SPLICEOSOMAL_COMPLEX_ASSEMBLY	7.06165e-05	0.00186999	0.583384	1.6299	6	73	SF3B1, SCAF11, SETX, YTHDC1, PRPF39, SRSF10, PTBP2, SLU7, LUC7L3, RBM5, GCFC2, KHDC4, DDX39B, PSIP1, SRPK2, CELF1, SRSF5, SRPK1, CRNKL1, SRSF6, LUC7L2, SRSF1, CELF6, GEMIN2, CELF2, NCBP1, RNVU1-1, SMN1, DDX1, WEE2-AS1, SF3A3, RNVU1-3, ZRSR2, SMN2, SRPK3
GOBP_POSITIVE_REGULATION_OF_INTERFERON_BETA_PRODUCTION	0.000663811	0.0119252	0.615454	1.62908	63	39	RIOK3, TBK1, DDX3X, PTPN11, IFIH1, POLR3F, DDX58, POLR3G, ZBTB20, TOMM70, TLR3, DHX9, TRIM56, HSP90AA1, TLR4, TLR9, RIPK2, HMGB2, POLR3A, TLR7, POLR3B, TLR8, TLR2
GOBP_MRNA_3_END_PROCESSING	0.000111441	0.00269892	0.588898	1.62848	10	63	TENT2, PCF11, PAPOLG, YTHDC1, CPEB3, CDC73, CPSF6, CCNT1, RPRD1A, TENT4B, DHX36, CTR9, BARD1, SCAF8, PAPOLA, NUDT21, PNPT1, CSTF2T, ZC3H14, VIRMA, CPSF2, LSM11, WDR33, FIP1L1, RPRD1B, RNF20, LEO1, CSTF3, MTPAP, NCBP1, SLBP, GRSF1, ZNF473, AHCYL1, NCBP2, RPRD2
GOBP_NEGATIVE_REGULATION_OF_GENE_EXPRESSION_EPIGENETIC	4.02528e-05	0.00119372	0.578932	1.62808	3	81	SMCHD1, SIRT1, RIF1, TASOR, PIK3CA, MPHOSPH8, RESF1, ATF7IP, EPC1, TPR, CREBZF, BMI1, RB1, UBR2, FAM172A, EZH1, CTR9, SETDB2, ZNF445, TET1, ZNF304, PPHLN1, CTCF, BAZ2A, SIN3A, CBX3, HELLS, L3MBTL3, DNMT3A, PPM1D, PHF8, MBD2, ZDBF2, EZH2, NRDE2, L3MBTL1, H3-3A, POLE3, SETDB1, PHF2, MECP2, KMT2D, ZNFX1
GOBP_SPINDLE_ORGANIZATION	1e-05	0.000358534	0.556849	1.6279	0	207	ATRX, CEP120, KIF2A, STAG2, HAUS3, DLG1, ABRAXAS1, SPAST, CEP192, SMC3, VPS4B, PDCD6IP, SENP6, TOGARAM1, HAUS6, ABRAXAS2, CHMP2B, TPR, NEK7, CLASP2, STAG1, CEP97, INO80, CCSAP, STARD9, PIBF1, OFD1, LSM14A, ZNF207, NCOR1, CENPE, CENPJ, EFHC1, TUBGCP5, CEP63, GOLGA8B, GOLGA8A, MZT1, GOLGA8R, CHMP5, GPSM2, GOLGA8H, ASPM, GOLGA8K, SPICE1, HAUS2, GOLGA8N, INTS13, FBXO5, KIF15, WASHC5, BORA, UVRAG, KIF…
GOBP_MITOTIC_SPINDLE_ASSEMBLY	8.07436e-05	0.00210181	0.583728	1.62787	7	71	KIF2A, STAG2, ABRAXAS1, CEP192, SMC3, VPS4B, PDCD6IP, TOGARAM1, ABRAXAS2, CHMP2B, TPR, CLASP2, STAG1, CEP97, CCSAP, PIBF1, OFD1, LSM14A, ZNF207, MZT1, CHMP5, SPICE1, KIF15, KIF11, KIF3B, BCCIP, CHMP3, KPNB1, CLASP1, SMC1A, ARHGEF10, KIF23, HNRNPU, MAP10
GOBP_REGULATION_OF_MRNA_CATABOLIC_PROCESS	1.00017e-05	0.000358534	0.560235	1.62782	0	171	TUT4, ROCK1, PUM2, FMR1, RC3H2, METTL14, FASTKD3, CNOT6L, PAIP1, RC3H1, ROCK2, PAN3, CPEB3, PDE12, DCP2, CNOT6, TNRC6A, PUM1, DCP1A, ANGEL2, TRAF5, CNOT8, TENT4A, DIS3, TENT4B, DHX36, TUT7, YTHDF3, SECISBP2, CSDE1, CNOT1, CNOT2, PNPT1, CELF1, ZC3H14, EXOSC9, ZC3HAV1, MAPK14, EXOSC8, TNRC6C, CNOT7, RNASEL, METTL3, TARDBP, SYNCRIP, AGO2, SERBP1, PAN2, CASC3, GIGYF2, DHX9, LARP4B, TNRC6B, FASTKD2, F…
GOBP_NEGATIVE_REGULATION_OF_CELL_CYCLE_PROCESS	9.9999e-06	0.000358534	0.551888	1.62758	0	287	ATRX, RAD17, WAPL, TAOK1, ETAA1, RAD1, RBL2, DLG1, ABRAXAS1, APC, CLOCK, ATF2, BRCC3, ATM, MDM1, CDC73, ERCC6, SMARCA5, CCP110, CRLF3, USP47, WAC, TPR, GEN1, RB1, SDE2, TOPBP1, PTPN11, MRE11, RBL1, FEM1B, ATR, TAOK3, ZNF655, PKD2, CDKN1B, THOC1, KAT2B, PTEN, MRNIP, ZNF207, FOXN3, TRIM37, UIMC1, NBN, DDX39B, CDC5L, BCL2, RAD21, SPDL1, CDC14B, USP28, ZNF830, MTBP, KNTC1, MSH2, CEP63, NAE1, DNA2, BR…
GOBP_DOUBLE_STRAND_BREAK_REPAIR	9.9999e-06	0.000358534	0.552466	1.62743	0	273	NIPBL, SMCHD1, WDR70, PPP4R3B, SETX, RIF1, ABRAXAS1, KLHL15, HELQ, SETD2, ARID2, SMARCAD1, LIG4, EPC2, DCLRE1A, SMC6, SHLD2, SHLD3, SLF1, SLF2, FANCM, BRCC3, ATM, ERCC6, SMC5, MBTD1, PPP4R2, WRN, RAD50, EPC1, DEK, HELB, DCLRE1C, RNF138, GEN1, RECQL, RNF169, TDP2, POT1, WDR48, MRE11, BRCA2, ACTR2, TENT4A, RMI1, MCM9, ERCC8, ERCC4, INO80, RBBP8, FAN1, ING3, YEATS4, PALB2, SFR1, UBR5, REV3L, XRCC4, …
GOBP_REGULATION_OF_CILIUM_ASSEMBLY	4.01897e-05	0.00119372	0.575491	1.62707	3	89	CEP120, CEP135, EVI5, TBC1D15, ODF2L, MPHOSPH9, CCP110, CCDC88A, RABGAP1, CEP97, ATMIN, CDKL5, MAK, IFT88, SEPTIN7, CYLD, SYNE2, TAPT1, ATG5, CENPJ, USP6NL, DYNC2LI1, MNS1, BBS4, YAP1, SDCCAG8, ATG3, TBC1D5, IFT20, GSK3B, TBC1D8, TBC1D14, ARHGAP35, TBC1D19, CDKL1, GDI2
GOBP_REGULATION_OF_TRANSLATIONAL_INITIATION_BY_EIF2_ALPHA_PHOSPHORYLATION	0.00349042	0.0414143	0.768415	1.62701	290	10	EIF2AK2, NCK1, PPP1R15B, EIF2AK3, DNAJC3, EIF2AK4, NPM1
GOBP_REGULATION_OF_HEMATOPOIETIC_STEM_CELL_DIFFERENTIATION	0.00361891	0.042359	0.707557	1.627	318	15	ITCH, N4BP2L2, EIF2AK2, CDK6, NFE2L2, METTL3, YTHDF2, PRKDC, PUS7, HSPA9
GOBP_MRNA_TRANSPORT	1.00114e-05	0.000358534	0.56628	1.62661	0	125	SMG1, THOC2, FMR1, SETD2, YTHDC1, UPF2, ZC3H11A, XPO1, NUP54, QKI, NUP155, TPR, RANBP2, AHCTF1, NUP58, NUP160, UPF3A, THOC1, DDX39B, UPF3B, SENP2, LRPPRC, G3BP2, AGFG1, FYTTD1, IWS1, NUP42, NUP153, NUP133, PARP11, NCBP3, NDC1, NUP43, NUP107, SRSF7, NSUN2, SRSF3, CETN3, SEH1L, SRSF1, DHX9, HNRNPA2B1, NUP50, NUP98, THOC7, NCBP1, SLBP, NUP205, TNKS, NUP88, HNRNPA3, NXF1, PCID2, HNRNPA1L2, EIF5A2, RA…
GOBP_REGULATION_OF_CHROMOSOME_CONDENSATION	0.00338694	0.0407551	0.752987	1.626	285	11	WAPL, SMARCA5, SMC2, MCPH1, SMC4, BAZ1B, NCAPG, H3-3A
GOBP_REGULATION_OF_MIRNA_METABOLIC_PROCESS	0.0037196	0.0431959	0.739423	1.62586	317	12	TENT2, RC3H2, RC3H1, PNPT1, DROSHA, NFKB1, KCNQ1OT1
GOBP_PHOSPHOLIPID_DEPHOSPHORYLATION	0.000318393	0.00639543	0.60332	1.62489	30	46	MTMR12, MTMR6, MTM1, SACM1L, MTMR10, MTMR9, PTEN, SGPP1, SYNJ1, MTMR1, INPP5B, MTMR4, PLPP6, MTMR7, INPP4B, PIP4P2, INPP5F, MTMR2, MTMR8, OCRL, FIG4, SGPP2, INPP5A
GOBP_MRNA_SPLICE_SITE_SELECTION	0.000318393	0.00639543	0.603139	1.6244	30	46	SETX, YTHDC1, PRPF39, SRSF10, PTBP2, SLU7, LUC7L3, KHDC4, PSIP1, CELF1, SRSF5, SRSF6, LUC7L2, SRSF1, CELF6, CELF2, RNVU1-1, WEE2-AS1, SF3A3, RNVU1-3
GOBP_RESPONSE_TO_LEUCINE	0.00384611	0.0439318	0.715601	1.62398	335	14	RPS6KB1, PIK3CA, UBR1, UBR2, PIK3C3, LARS1, SESN3, MTOR, SESN1
GOBP_VESICLE_TETHERING	0.00328866	0.0400129	0.805804	1.62372	264	8	WDR11, TRIP11, TBC1D23, FAM91A1, C17orf75, STARD3NL
GOBP_ENUCLEATE_ERYTHROCYTE_DIFFERENTIATION	0.00379278	0.0434523	0.784504	1.62302	310	9	SP3, MED1, RB1, TSPO2, CEBPG
GOBP_POSITIVE_REGULATION_OF_CILIUM_ASSEMBLY	0.00199086	0.0279465	0.64528	1.62269	185	26	CEP120, CEP135, CCP110, CCDC88A, ATMIN, SEPTIN7, TAPT1, CENPJ, MNS1, BBS4, GSK3B, ARHGAP35
GOBP_RNA_SPLICING	9.9999e-06	0.000358534	0.545563	1.62263	0	427	SREK1, SF3B1, PRPF4B, PPWD1, THOC2, FMR1, REST, SRSF11, SCAF11, METTL14, RNPC3, SETX, RBM12B, RBM41, YTHDC1, SREK1IP1, PIK3R1, PPIG, DDX46, ZRANB2, PRPF39, TIA1, TCERG1, PRPF40A, PRPF38B, SRSF10, MBNL2, ZNF638, PAXBP1, RBM25, HNRNPH1, SNRNP48, PTBP2, RBM15, SLU7, PPP4R2, CLK4, HNRNPLL, LARP7, RBM39, MTREX, DDX17, CDC40, LUC7L3, PTBP3, QKI, SON, SRRM1, MBNL1, DYRK1A, METTL4, SLC38A2, ZNF326, RBM5,…
GOBP_PROTEIN_ACETYLATION	1e-05	0.000358534	0.554402	1.6225	0	214	PRKAA1, ATXN7, TAOK1, ZNF451, SIRT1, ZZZ3, OGT, CEP295, EPC2, TAF1, CLOCK, ATF2, ESCO1, SMC5, MBTD1, NCOA3, EPC1, PHF20L1, SMAD4, NAA15, DR1, DDX3X, KANSL1, BRCA2, NAA30, KAT6B, RPS6KA5, NAA16, KAT6A, MSL2, TAF2, SETD5, NCOA1, MSL1, ING3, YEATS4, PHF20, MSL3, KAT2B, MAP3K7, TADA1, GTF2B, MBIP, BRD8, DIP2A, KMT2A, NAA25, NAA50, ATG5, NAA35, TAF5, FAM161A, FOXO1, JADE1, IWS1, TAF9, CTCF, BRD7, GTF3…
GOBP_PROTEIN_MODIFICATION_BY_SMALL_PROTEIN_CONJUGATION_OR_REMOVAL	9.9999e-06	0.000358534	0.53808	1.62109	0	1013	MYSM1, TRIM23, ATXN7, TNKS2, SENP7, SPOPL, LTN1, USP24, SUZ12, FEM1C, LNPEP, ZNF451, USP38, SIRT1, WDR70, RC3H2, CRBN, TRIM33, MIB1, ITCH, FBXL3, USP33, FBXO11, BIRC6, SHPRH, MINDY2, OGT, MARCHF6, ABRAXAS1, KLHL15, USP12, DCAF17, OTUD4, RC3H1, UFL1, HECTD2, YOD1, VCPIP1, MARCHF7, USP34, OTULIN, USP37, SOCS4, RLIM, HERC4, RBBP6, CUL4B, TAF1, WSB1, PJA2, KLHL24, FANCM, BRCC3, UBA6, MYCBP2, UBR3, CD…
GOBP_HEPATOCYTE_APOPTOTIC_PROCESS	0.00344411	0.0411198	0.688964	1.61977	307	17	PRKAA1, ATF2, STK4, RB1, CFLAR, STK3, CASP6, DNMT3A, PPARA, PIK3CG, ARF6
GOBP_INTEGRATED_STRESS_RESPONSE_SIGNALING	0.00261108	0.0342755	0.660205	1.61964	239	22	NCK1, PPP1R15B, PTPN2, IMPACT, NFE2L2, EIF2AK3, OMA1, TMEM33, EIF2AK4, EIF2S1, QRICH1
GOBP_POSITIVE_REGULATION_OF_HISTONE_METHYLATION	0.00027617	0.00577466	0.596894	1.61934	26	50	SIRT1, RIF1, OGT, KMT2E, MTF2, PAXBP1, NSD3, SMAD4, KANSL1, CTR9, PHF20, KMT2A, TET1, ZNF304, RTF1, KANSL2, KANSL3, RNF20, BRCA1, PAXIP1, SNW1, CTNNB1, JARID2, MECP2
GOBP_HISTONE_H3_K4_TRIMETHYLATION	0.00267545	0.0348811	0.655854	1.61901	246	23	ARID4A, OGT, KMT2E, TET2, CTR9, KMT2A, RTF1, NFYB, TET3, NFYA
GOBP_POSITIVE_REGULATION_OF_MYELOID_CELL_APOPTOTIC_PROCESS	0.00364855	0.0424998	0.803052	1.61817	293	8	SIRT1, MEF2C, ANXA1, PIK3CB
GOBP_PEPTIDYL_LYSINE_METHYLATION	1.0005e-05	0.000358534	0.56029	1.61799	0	143	ATRX, ARID4A, RLF, ARID4B, SIRT1, RIF1, OGT, SETD2, KDM6A, KMT2C, KMT2E, MTF2, ASH1L, NSD3, SMAD4, TET2, KANSL1, KDM3A, VCPKMT, EZH1, SETD5, CTR9, EEF1AKMT2, PHF20, KMT2A, ZNF274, SETDB2, KMT5B, KDM4C, NSD1, ZNF304, MLLT6, WDR5B, METTL18, IWS1, RTF1, SMYD2, NFYB, TET3, KANSL2, KANSL3, NFYA, METTL21EP, BRCA1, SUV39H2, RBBP5, ETFBKMT, PRMT6, N6AMT1, ATPSCKMT, SETD7, PAXIP1, SETD6, NSD2, BCOR, EZH2,…
GOBP_REGULATION_OF_HELICASE_ACTIVITY	0.00419917	0.0467376	0.735647	1.61755	358	12	SIRT1, MSH3, POT1, MSH2, MNAT1, IFIT1, MSH6, GTF2H2
GOBP_POSITIVE_REGULATION_OF_TRANSLATIONAL_INITIATION	0.00179805	0.0259631	0.630886	1.61741	169	30	RPS6KB1, DHX29, UHMK1, DDX3X, NCK1, YTHDF3, IMPACT, KHDRBS1, METTL3, DNAJC3, EIF2AK4, MTOR, YTHDF2, DAZL, POLR2D, BOLL, DAZ2, CDC123
GOBP_PROTEIN_TARGETING_TO_VACUOLE	0.00116538	0.0186974	0.614402	1.6171	111	37	GCC2, VPS13A, VPS13C, AP3B1, NEDD4, ZFYVE16, NCOA4, VPS13D, AP3M1, SNX16, VPS41, GNPTAB, VPS37A, SCARB2, LAMP2, MON1B, PIK3R4
GOBP_MICROTUBULE_ANCHORING_AT_MICROTUBULE_ORGANIZING_CENTER	0.00440244	0.0482691	0.722771	1.61621	380	13	KIF3A, HOOK3, PCM1, NIN, BBS4, BICD1, GSK3B, CEP19, CCDC68, BICD2
GOBP_NUCLEAR_CHROMOSOME_SEGREGATION	9.9999e-06	0.000358534	0.547916	1.61616	0	289	NIPBL, ATRX, CENPC, WAPL, STAG2, AGO4, PDS5A, ABRAXAS1, APC, SLF1, SLF2, ESCO1, FANCM, SMC3, ATM, LATS1, VPS4B, SMC5, SMARCA5, PDCD6IP, TOP2B, ABRAXAS2, CHMP2B, TPR, ANAPC4, PDS5B, GEN1, RB1, SMC2, MRE11, ACTR2, STAG1, TENT4A, RMI1, CENPQ, CUL3, TTN, ERCC4, RIOK2, FBXW7, INO80, CDC23, SMC4, CENPK, NSL1, PIBF1, SYCP2, ZNF207, SGO2, CDC27, MCMBP, EML4, RAD21, SPDL1, UBE2B, CENPE, NAA50, KNTC1, MSH5…
GOBP_POSITIVE_REGULATION_OF_DNA_TEMPLATED_TRANSCRIPTION_ELONGATION	0.0018192	0.0261698	0.630343	1.61602	171	30	CCNT2, TCERG1, CDC73, ERCC6, CCNT1, CDK12, SCAF8, THOC1, CDK13, ELL2, DDX39B, LEO1, EAPP, HMGN1, SUPT16H, BTBD18, CTNNB1
GOBP_MICROTUBULE_NUCLEATION_BY_MICROTUBULE_ORGANIZING_CENTER	0.00176241	0.0256909	0.896059	1.61438	130	5	CEP192, NIN, CENPJ, MZT1
GOBP_MAINTENANCE_OF_DNA_REPEAT_ELEMENTS	0.00312203	0.0385991	0.826443	1.6137	245	7	MSH3, MSH2, ZMPSTE24, TCF7L2, MSH6
GOBP_POSITIVE_REGULATION_OF_SISTER_CHROMATID_COHESION	0.00457328	0.0499277	0.779615	1.61291	374	9	SLF1, SLF2, SMC5, RAD21, SFPQ, NSMCE2
GOBP_RNA_INTERFERENCE	0.00376889	0.0433704	0.679631	1.6128	338	18	AGO4, DICER1, AGO3, TSNAX, CELF1, AGO2, TSN, DHX9, AGO1, ADAR, NRDE2, PRKRA
GOBP_RESPONSE_TO_HEPATOCYTE_GROWTH_FACTOR	0.00374639	0.0432206	0.672767	1.61199	338	19	CREB1, APPL1, MED1, GAB1, GCLC, GCLM, APPL2, CRK
GOBP_R_LOOP_DISASSEMBLY	0.00182968	0.026222	0.894706	1.61195	135	5	DDX21, PRIMPOL, SRPK2
GOBP_PROTEIN_LOCALIZATION_TO_GOLGI_APPARATUS	0.00197262	0.0278532	0.631498	1.61159	185	29	GCC2, RAB33B, VPS13A, VPS13C, ARL5A, GOLPH3, PAQR3, ARL5B, VPS13D, RAB6A, OPTN, IFT20, ARL1, COG7, BICD2, GBP5, TMED10, ZDHHC15
GOBP_REGULATION_OF_TRANSCRIPTION_BY_RNA_POLYMERASE_III	0.00199383	0.0279465	0.630989	1.61029	187	29	ICE1, SF3B1, ICE2, ERCC6, ZNF143, SMARCA5, DEK, DDX21, ZC3H8, DHX36, ZNF345, POLR3F, POLR3G, BAZ1B, TENM1, MTOR
GOBP_CELL_DIFFERENTIATION_IN_HINDBRAIN	0.00306802	0.038282	0.656198	1.60981	281	22	SLC25A46, AGTPBP1, TTC21B, HERC1, ATP7A, PROX1, MTPN, RORA
GOBP_REGULATION_OF_DOUBLE_STRAND_BREAK_REPAIR_VIA_HOMOLOGOUS_RECOMBINATION	0.00014137	0.00330857	0.577612	1.60917	13	70	SMCHD1, RIF1, KLHL15, SETD2, ARID2, EPC2, SHLD2, SHLD3, ERCC6, MBTD1, PPP4R2, EPC1, HELB, WDR48, ACTR2, RBBP8, ING3, YEATS4, MRNIP, BRD8, FANCB, PARPBP, FIGNL1, RAD51AP1, MEAF6, MORF4L1, TP53BP1, POLQ, SPIDR, POGZ, RADX, TERF2IP, CGAS
GOBP_GOLGI_TO_PLASMA_MEMBRANE_TRANSPORT	0.000223235	0.00486728	0.583614	1.60771	21	60	GCC2, GOLPH3, GOLGA4, EXOC8, EXOC1, VAMP4, CCDC93, EXOC5, EXOC6, ARFGEF2, BLZF1, GOPC, CNST, RABEP1, LYPLA1, MACF1, PREPL, RAB10, EXOC2, EXOC6B, ATP2C1, GOLGA7, OPTN, BBS2, KIF13A, BBS1, GOLPH3L, ARL3, NSF, EXOC4
GOBP_REGULATION_OF_CHROMOSOME_SEGREGATION	6.02845e-05	0.00166014	0.568198	1.60645	5	89	PUM2, WAPL, APC, SMC6, ATM, SMC5, PUM1, TPR, ANAPC4, GEN1, RB1, CUL3, RIOK2, RAD18, CDC23, ZNF207, CDC27, RAD21, SPDL1, CENPE, KNTC1, BUB3, DYNC1LI1, FBXO5, BECN1, MAD2L1, ANAPC1, IK, ZWILCH, CDK5RAP2, CENPF, ZW10, NSMCE2, HNRNPU, PCID2, NDC80, USP44, TTK, DLGAP5, BUB1, PRAP1, ANAPC5
GOBP_MITOTIC_SISTER_CHROMATID_SEGREGATION	1.00015e-05	0.000358534	0.552328	1.60556	0	173	NIPBL, ATRX, CENPC, PDS5A, APC, SLF1, SLF2, SMC3, ATM, VPS4B, SMC5, SMARCA5, PDCD6IP, CHMP2B, TPR, ANAPC4, PDS5B, GEN1, RB1, SMC2, TENT4A, CUL3, TTN, RIOK2, INO80, CDC23, SMC4, CENPK, NSL1, PIBF1, ZNF207, SGO2, CDC27, EML4, RAD21, SPDL1, CENPE, NAA50, KNTC1, MIS12, BUB3, CHMP5, DYNC1LI1, FBXO5, KIF14, BECN1, KIF18A, AKAP8, SEH1L, CHMP3, RMDN1, MAD2L1, ANAPC1, KPNB1, IK, ZWILCH, CDK5RAP2, CENPF, D…
GOBP_PROTEIN_RETENTION_IN_GOLGI_APPARATUS	0.00217947	0.0299452	0.890855	1.60501	161	5	VPS13A, VPS13C, GOLPH3, VPS13D
GOBP_HOMOLOGOUS_RECOMBINATION	0.000243719	0.00526888	0.583297	1.6046	23	59	FANCM, ATM, TOP2B, RAD50, UBR2, MRE11, RMI1, ERCC4, RAD21, UBE2B, MSH5, HFM1, BRIP1, CNTD1, NUCKS1, TOP2A, RAD51AP1, RAD54B, MSH4, C1orf146, MLH3, ANKRD31, FANCD2, MLH1, RAD51D, SHOC1, TRIP13, REC8, RNF212B, RAD51C
GOBP_MRNA_CATABOLIC_PROCESS	1e-05	0.000358534	0.546742	1.60396	0	234	SMG1, TTC37, TUT4, ROCK1, PUM2, TENT2, FMR1, AGO4, RC3H2, METTL14, XRN1, FASTKD3, CNOT6L, PAIP1, RC3H1, ROCK2, PAN3, CPEB3, ATM, UPF2, PDE12, DCP2, CNOT6, TNRC6A, PUM1, DCP1A, ANGEL2, PNRC2, TRAF5, NUDT12, CNOT8, DDX5, TENT4A, DIS3, AGO3, TENT4B, DHX36, UPF3A, TUT7, YTHDF3, SECISBP2, CSDE1, CNOT1, XRN2, CNOT2, PNPT1, UPF3B, CELF1, ZC3H14, EXOSC9, ERI1, ZC3HAV1, MAPK14, EXOSC8, TNRC6C, CNOT10, SSB…
GOBP_DETERMINATION_OF_ADULT_LIFESPAN	0.0043946	0.0482523	0.682227	1.60393	392	17	ATM, IDE, PRDM2, MSH2, ZMPSTE24, RAD54B, LRRK2, COQ7, MSH6, CGAS
GOBP_MITOTIC_RECOMBINATION	0.00274011	0.0353031	0.637627	1.60344	255	26	SMC6, SMC5, RAD50, MSH3, GEN1, MRE11, BRCA2, ERCC4, MSH2, RAD52, TEP1, RAD54B, TPRKB, NSMCE2
GOBP_POSITIVE_REGULATION_OF_MUSCLE_TISSUE_DEVELOPMENT	0.00312888	0.0386129	0.64534	1.60341	289	24	PRKAA1, CREB1, RPS6KB1, MTM1, MEF2C, BCL2, MRTFB, CTNNB1, ERBB3, SHOX2, LMOD3
GOBP_CHROMOSOME_ORGANIZATION	9.9999e-06	0.000358534	0.531963	1.60294	0	1028	NIPBL, PRKAA1, MYSM1, SMG1, ATRX, ARID4A, SMCHD1, RSBN1, LIN54, CHD1, INO80D, TNKS2, CENPC, ZNF518A, SUZ12, ARID4B, WAPL, TLK1, STAG2, AGO4, SIRT1, MIER1, PDS5A, CHD9, NR3C1, SETX, XRN1, JMJD1C, PURA, RBL2, SHPRH, RIF1, TASOR, PIK3CA, OGT, ABRAXAS1, CGGBP1, HELQ, SETD2, APC, YTHDC1, KDM6A, ARID2, RLIM, KMT2C, KMT2E, ZBTB1, SMARCAD1, LIG4, EPC2, DCLRE1A, SMC6, KDM7A, SLF1, BAZ2B, SLF2, MPHOSPH8, E…
GOBP_RNA_SPLICING_VIA_TRANSESTERIFICATION_REACTIONS	9.9999e-06	0.000358534	0.542183	1.60278	0	317	SF3B1, PRPF4B, PPWD1, FMR1, REST, SCAF11, METTL14, RNPC3, SETX, RBM41, YTHDC1, DDX46, PRPF39, TIA1, PRPF40A, SRSF10, MBNL2, PAXBP1, RBM25, HNRNPH1, PTBP2, RBM15, SLU7, LARP7, RBM39, MTREX, DDX17, CDC40, LUC7L3, QKI, SON, SRRM1, MBNL1, DYRK1A, RBM5, CWC22, RBMXL1, CWC25, DDX5, CWC27, PNN, GCFC2, RBM7, FAM172A, WBP4, NSRP1, HNRNPR, RBM6, ZCCHC8, MBNL3, DDX20, PLRG1, CDK13, KHDC4, CWF19L2, SMNDC1, D…
GOBP_RNA_3_URIDYLATION	0.00230055	0.031272	0.88938	1.60235	170	5	TUT4, TENT4A, TENT4B, TUT7
GOBP_REGULATION_OF_RESPONSE_TO_DNA_DAMAGE_STIMULUS	1.00001e-05	0.000358534	0.545482	1.60229	0	246	SMG1, SMCHD1, FMR1, SIRT1, PPP4R3B, ETAA1, RIF1, ABRAXAS1, KLHL15, SETD2, ARID2, MARCHF7, EPC2, SHLD2, SHLD3, SLF1, SLF2, ATAD5, BRCC3, ATM, BCLAF1, ERCC6, MBTD1, PPP4R2, USP47, EPC1, DEK, USP1, HELB, DYRK1A, SKIL, NEK4, SPRED1, RNF169, POT1, TAF9B, WDR48, DDX5, ACTR2, PARG, FEM1B, ATR, ERCC8, ERCC4, RBBP8, ING3, YEATS4, UBR5, THOC1, MRNIP, UIMC1, DDX39B, BRD8, BCL2, FANCB, KMT5B, TRIP12, RNF168,…
GOBP_RECOMBINATIONAL_REPAIR	1.0002e-05	0.000358534	0.551964	1.60194	0	164	NIPBL, SMCHD1, RIF1, KLHL15, HELQ, SETD2, ARID2, EPC2, SMC6, SHLD2, SHLD3, FANCM, ATM, ERCC6, SMC5, MBTD1, PPP4R2, WRN, EPC1, HELB, RNF138, GEN1, RECQL, WDR48, MRE11, BRCA2, ACTR2, RMI1, MCM9, ERCC4, INO80, RBBP8, FAN1, ING3, YEATS4, PALB2, SFR1, REV3L, MRNIP, NBN, BRD8, FANCB, RAD21, MMS22L, CDC7, MCM8, INIP, RAD52, PARPBP, NUCKS1, FIGNL1, YY1, RAD51AP1, ERCC5, MEAF6, XRCC2, RAD54B, MORF4L1, BRC…
GOBP_DNA_REPAIR	9.9999e-06	0.000358534	0.536562	1.60177	0	525	NIPBL, SMG1, POLK, ATRX, SMCHD1, INO80D, RAD17, TAOK1, BOD1L1, SIRT1, WDR70, PPP4R3B, PDS5A, ERCC6L2, SETX, ETAA1, RAD1, SHPRH, RIF1, ABRAXAS1, KLHL15, REV1, HELQ, SETD2, UFL1, ARID2, VCPIP1, ZBTB1, SMARCAD1, LIG4, CUL4B, EPC2, DCLRE1A, SMC6, SHLD2, SHLD3, SLF1, SLF2, FANCM, BRCC3, SMC3, ATM, RFC1, ERCC6, SMC5, MBTD1, PPP4R2, WRN, JMY, RAD50, USP47, EPC1, DEK, GTF2H1, POLI, MSH3, PDS5B, USP1, HEL…
GOBP_HISTONE_H3_K36_TRIMETHYLATION	0.00333925	0.0403716	0.851246	1.60099	255	6	SETD2, NSD3, SETD5, IWS1
GOBP_MAINTENANCE_OF_CELL_NUMBER	1.00058e-05	0.000358534	0.554621	1.60018	0	140	NIPBL, TUT4, REST, METTL14, RIF1, LIG4, MTF2, SMC3, CDC73, SMC5, NCOA3, ZNF322, HOOK3, PCM1, MED14, KDM3A, DDX6, MCPH1, WDR43, CTR9, RBPJ, MED7, MED21, SS18, CNOT1, CNOT2, SAV1, EIF4E, BMPR1A, KDM4C, GNL3, NKAP, TET1, MED28, FOXO1, HESX1, TAF5L, RTF1, ASPM, PROX1, RAF1, YAP1, METTL3, CUL4A, LEO1, FUT10, SMC1A, ZFP36L2, KLF10, FOXO3, STAT3, MED30, SETD6, NODAL, EZH2, TP63, ZC3H13, FANCD2, KDM2B
GOBP_MITOTIC_CELL_CYCLE_CHECKPOINT_SIGNALING	1.00103e-05	0.000358534	0.556379	1.60007	0	129	RAD17, TAOK1, ABRAXAS1, APC, ATF2, BRCC3, ATM, WAC, TPR, GEN1, SDE2, TOPBP1, MRE11, TAOK3, CDKN1B, MRNIP, ZNF207, FOXN3, UIMC1, NBN, SPDL1, CDC14B, ZNF830, KNTC1, MSH2, NAE1, SYF2, BUB3, INIP, CCNG1, RAD9B, DYNC1LI1, RINT1, MAD2L1, XPC, BRCA1, IK, ZWILCH, GIGYF2, CDK5RAP2, CENPF, NABP1, ZW10, PABIR1, RFWD3, PLK2, PCID2, NDC80, PRKDC, USP44, TRIM39, TTK, MAP3K20, FANCD2, CDK1, BUB1, TIPIN, CLSPN, …
GOBP_METAPHASE_ANAPHASE_TRANSITION_OF_CELL_CYCLE	0.000212512	0.0046869	0.577166	1.59989	20	65	APC, ATM, TPR, ANAPC4, GEN1, RB1, CUL3, RIOK2, CDC23, ZNF207, CDC27, RAD21, SPDL1, CENPE, KNTC1, BUB3, DYNC1LI1, FBXO5, MAD2L1, ANAPC1, IK, ZWILCH, CDK5RAP2, CENPF, ZW10, NSMCE2, PCID2, NDC80, USP44, TTK, DLGAP5, BUB1, PRAP1, ANAPC5
GOBP_NEGATIVE_REGULATION_OF_SYNAPTIC_VESICLE_EXOCYTOSIS	0.00251581	0.0334262	0.887791	1.59949	186	5	FMR1, RAP1B, RAP1A, RAP1BL
GOBP_CELLULAR_RESPONSE_TO_DNA_DAMAGE_STIMULUS	9.9999e-06	0.000358534	0.532352	1.5994	0	806	NIPBL, SMG1, POLK, ATRX, SMCHD1, INO80D, RAD17, TAOK1, BOD1L1, FMR1, TLK1, SIRT1, WDR70, PPP4R3B, PDS5A, ERCC6L2, SETX, ETAA1, RAD1, SHPRH, RIF1, ABRAXAS1, KLHL15, REV1, HELQ, SETD2, APC, UFL1, ARID2, PIK3R1, VCPIP1, MARCHF7, RBBP6, ZBTB1, SMARCAD1, LIG4, CUL4B, EPC2, TAF1, DCLRE1A, SMC6, SHLD2, SHLD3, CLOCK, ATF2, SLF1, SLF2, ATAD5, HIPK1, FANCM, BRCC3, SMC3, UBA6, ATM, RFC1, BCLAF1, ERCC6, SMC5…
GOBP_TRNA_MODIFICATION	6.03058e-05	0.00166014	0.565926	1.59801	5	87	TRUB1, THUMPD1, TRMT13, TRDMT1, TRMT10B, PUS10, TYW5, ALKBH8, DTWD1, NSUN3, TYW3, DTWD2, THUMPD2, OSGEPL1, TRMT61B, MTO1, TRMT1L, TARBP1, TRMT10A, TRMT11, ADAT2, THUMPD3, ELP1, NSUN6, CDKAL1, SSB, METTL8, METTL6, DUS4L, NSUN2, QTRT2, TRMT5, TYW1, DPH3, TRMT10C, TRMO, TPRKB, TRMT2B, TRIT1, THADA, TRMT6, METTL2A, PUS7, ELP4, PUS3, C9orf64, THG1L, METTL2B, BCDIN3D
GOBP_KINETOCHORE_ORGANIZATION	0.00373696	0.0432206	0.64713	1.59747	344	23	CENPC, SENP6, SMC2, SMC4, CENPK, CENPE, KNTC1, MIS12, CENPF, POGZ, CENPH, NUF2, NDC80, DLGAP5, CENPN
GOBP_REGULATION_OF_MRNA_EXPORT_FROM_NUCLEUS	0.00362621	0.042359	0.849222	1.59719	277	6	SETD2, TPR, IWS1, NSUN2
GOBP_RNA_PHOSPHODIESTER_BOND_HYDROLYSIS_EXONUCLEOLYTIC	0.000960654	0.0158788	0.598793	1.59708	92	42	XRN1, CNOT6L, PAN3, PDE12, DCP2, CNOT6, ANGEL2, CNOT8, DIS3, ERI2, CNOT1, XRN2, CNOT2, PNPT1, EXOSC9, ERI1, EXOSC8, CNOT7, PAN2, DIS3L, EXOSC3, EXOSC10, NOCT, CPSF3, EXOSC2
GOBP_PROTEIN_LOCALIZATION_TO_SITE_OF_DOUBLE_STRAND_BREAK	0.0026907	0.0350203	0.886323	1.59684	199	5	SLF1, SLF2, XRCC4
GOBP_POSITIVE_REGULATION_OF_DOUBLE_STRAND_BREAK_REPAIR_VIA_HOMOLOGOUS_RECOMBINATION	0.00157118	0.023577	0.606631	1.59665	150	37	ARID2, EPC2, ERCC6, MBTD1, EPC1, WDR48, ACTR2, RBBP8, ING3, YEATS4, MRNIP, BRD8, FANCB, RAD51AP1, MEAF6, MORF4L1, POGZ
GOBP_MRNA_EXPORT_FROM_NUCLEUS	0.00025338	0.0054317	0.577723	1.59569	24	62	SMG1, THOC2, SETD2, YTHDC1, UPF2, ZC3H11A, NUP155, TPR, NUP160, THOC1, DDX39B, AGFG1, FYTTD1, IWS1, NUP133, NCBP3, NUP107, NSUN2, SRSF3, HNRNPA2B1, THOC7, NCBP1, NUP88, NXF1, PCID2, MCM3AP, NCBP2, SMG7, POLR2D, DDX19B, SARNP, GLE1, C12orf50, ZC3H11B
GOBP_REGULATION_OF_ISOTYPE_SWITCHING	0.00157876	0.0235982	0.604157	1.59496	151	38	RIF1, SHLD2, SHLD3, ATAD5, THOC1, APLF, KMT5B, MSH2, NDFIP1, TP53BP1, PAXIP1, PTPRC, NSD2, EXOSC3, IL4, MLH1, IL2, CD28, BCL6, SLC15A4, TNFSF4
GOBP_HISTONE_MODIFICATION	9.9999e-06	0.000358534	0.534789	1.59495	0	496	NIPBL, PRKAA1, MYSM1, MIER3, ATRX, ARID4A, ATXN7, RLF, SUZ12, ARID4B, FMR1, ZNF451, REST, SIRT1, WDR70, PPP4R3B, MIER1, ZZZ3, JMJD1C, RCOR3, ELK4, RIF1, OGT, SETD2, UFL1, KDM6A, KMT2C, KMT2E, SMARCAD1, CUL4B, EPC2, TAF1, CLOCK, ATF2, KDM7A, MTF2, BRCC3, PAXBP1, ATM, CDC73, SMARCA5, MBTD1, PPP4R2, USP15, NCOA3, ASH1L, EPC1, NSD3, USP16, WAC, KDM5A, PHF20L1, SMAD4, BMI1, DR1, TET2, UBR2, KANSL1, MA…
GOBP_INTERFERON_BETA_PRODUCTION	0.000294871	0.00606626	0.581263	1.59431	28	57	REL, RIOK3, PPM1B, TBK1, DDX3X, PTPN11, TRIM38, IFIH1, POLR3F, DDX58, POLR3G, YY1, ZBTB20, TOMM70, TLR3, DHX9, TRIM56, NMI, HSP90AA1, TLR4, TLR9, TRAF3, RIPK2, HMGB2, TIRAP, NLRC3, POLR3A, TLR7, POLR3B, TLR8, TLR2, LILRB1
GOBP_NEGATIVE_REGULATION_OF_MITOTIC_CELL_CYCLE_PHASE_TRANSITION	1.00019e-05	0.000358534	0.548393	1.59377	0	172	RAD17, TAOK1, RBL2, DLG1, ABRAXAS1, APC, BRCC3, ATM, CDC73, CRLF3, USP47, WAC, TPR, GEN1, RB1, SDE2, TOPBP1, MRE11, RBL1, TAOK3, ZNF655, PKD2, CDKN1B, PTEN, MRNIP, ZNF207, FOXN3, UIMC1, NBN, BCL2, RAD21, SPDL1, CDC14B, ZNF830, KNTC1, NAE1, JADE1, MIR30C2, SYF2, BUB3, INIP, BRD7, CCNG1, DYNC1LI1, FBXO5, RINT1, BTN2A2, WEE1, MAD2L1, BRCA1, IK, ZWILCH, GIGYF2, CDK5RAP2, CENPF, NABP1, ZFP36L2, CTDSP2…
GOBP_CHROMOSOME_SEGREGATION	9.9999e-06	0.000358534	0.537995	1.5937	0	348	NIPBL, ATRX, CENPC, PUM2, WAPL, TLK1, STAG2, AGO4, PDS5A, NR3C1, ABRAXAS1, RIOK3, APC, SMARCAD1, SMC6, SLF1, SLF2, ESCO1, FANCM, SMC3, ATM, LATS1, VPS4B, SMC5, SMARCA5, PDCD6IP, TOP2B, PUM1, ABRAXAS2, CHMP2B, TPR, ANAPC4, PDS5B, USP9X, GEN1, RB1, DDX3X, SMC2, MRE11, ACTR2, STAG1, TENT4A, RMI1, CENPQ, TLK2, CUL3, TTN, ERCC4, RIOK2, FBXW7, RAD18, INO80, CDC23, SMC4, CENPK, NSL1, PIBF1, SYCP2, ZNF20…
GOBP_POSITIVE_REGULATION_OF_CHROMOSOME_ORGANIZATION	6.02694e-05	0.00166014	0.563234	1.59363	5	90	ATRX, TNKS2, TASOR, LIG4, SLF1, SLF2, MPHOSPH8, ATM, SMC5, RESF1, ATF7IP, RAD50, TPR, NEK7, POT1, SMC2, MRE11, ATR, DHX36, SMC4, NBN, RAD21, NAF1, SETDB2, GNL3, ZNF304, FBXO4, PPHLN1, MAPKAPK5, SIN3A, SFPQ, MAP3K4, HNRNPA2B1, TNKS, MAPK1, NSMCE2, NCAPG, GTF2H2, DKC1, PRAP1, CTNNB1, SETDB1, XRCC5, HMBOX1, CCT5, NEK2, PKIB, HNRNPA1, CCT2, CCT4
GOBP_NEGATIVE_REGULATION_OF_DNA_REPAIR	0.00175245	0.0256433	0.607365	1.59355	167	36	SMCHD1, RIF1, KLHL15, SHLD2, SHLD3, ERCC6, HELB, RNF169, UBR5, FANCB, TRIP12, PARPBP, TP53BP1, MIR221, POLQ, RADX, CGAS
GOBP_PEPTIDYL_LYSINE_ACETYLATION	1.00006e-05	0.000358534	0.546649	1.59247	0	185	PRKAA1, ATXN7, ZNF451, SIRT1, ZZZ3, OGT, EPC2, TAF1, CLOCK, ATF2, ESCO1, SMC5, MBTD1, NCOA3, EPC1, PHF20L1, SMAD4, DR1, KANSL1, BRCA2, KAT6B, RPS6KA5, KAT6A, MSL2, TAF2, SETD5, NCOA1, MSL1, ING3, YEATS4, PHF20, MSL3, KAT2B, MAP3K7, TADA1, GTF2B, MBIP, BRD8, DIP2A, KMT2A, NAA50, ATG5, TAF5, JADE1, IWS1, TAF9, CTCF, BRD7, GTF3C4, TAF5L, TAF7, HAT1, ZMPSTE24, NFYB, MLLT3, KANSL2, MEAF6, KANSL3, NFYA…
GOBP_REGULATION_OF_CELL_CYCLE_PHASE_TRANSITION	9.9999e-06	0.000358534	0.535626	1.59117	0	400	APPL1, RAD17, CDC14A, TAOK1, ETAA1, RAD1, RBL2, DLG1, ABRAXAS1, APC, KMT2E, CUL4B, TAF1, CLOCK, ATF2, ATAD5, BRCC3, ATM, CDC73, VPS4B, ERCC6, CRLF3, USP47, SASS6, WAC, TPR, ANAPC4, GEN1, RB1, DDX3X, SDE2, TMOD3, TOPBP1, PTPN11, RDX, MRE11, RBL1, FEM1B, ATR, TAOK3, ZNF655, CUL3, PKD2, RIOK2, FBXW7, INO80, CDC23, CDKN1B, PLRG1, THOC1, STXBP4, PTEN, MRNIP, ZNF207, FOXN3, UIMC1, CDC27, NBN, DDX39B, C…
GOBP_DOUBLE_STRAND_BREAK_REPAIR_VIA_CLASSICAL_NONHOMOLOGOUS_END_JOINING	0.00417406	0.0465657	0.845728	1.59062	319	6	LIG4, ERCC6, ERCC8, UVRAG
GOBP_AUTOPHAGOSOME_ORGANIZATION	1.00179e-05	0.000358534	0.556639	1.5903	0	110	TRAPPC8, RAB33B, PIKFYVE, TBC1D12, ATG12, STX17, MTM1, C9orf72, RB1CC1, ATG2B, RAB3GAP2, LRBA, SH3GLB1, ATG14, SNX18, UBXN2A, IFT88, RAB3GAP1, SNX4, RAB23, PIK3C3, STX12, TMEM41B, ATG5, UBQLN2, UBXN2B, RAB5A, SCFD1, SMCR8, BECN1, SNX30, UBQLN1, ATG3, TP53INP1, LRRK2, IFT20, SEC22B, TBC1D14, VMP1, FEZ2, GABARAPL2, ULK2, IRGM, RUFY4, ATG16L1, SNX7, PSEN1, MOAP1, ATG16L2, PIP4K2A, MAP1LC3B, WDR45B, …
GOBP_NUCLEOTIDE_BINDING_DOMAIN_LEUCINE_RICH_REPEAT_CONTAINING_RECEPTOR_SIGNALING_PATHWAY	0.00357498	0.0422212	0.631921	1.58909	333	26	ERBIN, ITCH, OTULIN, XIAP, BIRC2, MAP3K7, CYLD, LACC1, BIRC3, SLC15A2, TLR4, PTPN22, RNF34, IRGM, RIPK2
GOBP_NUCLEAR_EXPORT	1.00029e-05	0.000358534	0.548482	1.58892	0	156	SMG1, WASHC4, THOC2, SETD2, DNAJC27, YTHDC1, NEMF, CTDSPL2, UPF2, ZC3H11A, STYX, SDAD1, XPO1, UHMK1, NUP155, PHAX, TPR, ABCE1, PPM1A, CPSF6, PTPN11, XPO4, MALT1, NUP160, RIOK2, SP100, NMD3, BARD1, THOC1, DDX39B, ATXN1, AGFG1, KHDRBS1, FYTTD1, TSC1, IWS1, NUP42, NUP153, NUP133, SSB, NCBP3, NUP107, XPOT, NSUN2, SRSF3, DHX9, HNRNPA2B1, LTV1, RBM22, RANBP3L, GSK3B, THOC7, NCBP1, NUP88, TCF7L2, PTPN14…
GOBP_CYTOPLASMIC_PATTERN_RECOGNITION_RECEPTOR_SIGNALING_PATHWAY_IN_RESPONSE_TO_VIRUS	0.00201763	0.0281768	0.607762	1.58878	192	35	PUM2, RIOK3, USP15, PUM1, BIRC2, DDX60, LSM14A, IFIH1, ANKRD17, DDX58, RNF125, BIRC3, TRIM25
GOBP_HETEROCHROMATIN_ORGANIZATION	8.05056e-05	0.00210181	0.564914	1.58866	7	81	SMCHD1, SIRT1, RIF1, TASOR, PIK3CA, MPHOSPH8, RESF1, ATF7IP, TPR, RB1, UBR2, FAM172A, EZH1, HP1BP3, CTR9, SETDB2, ZNF445, TET1, ZNF304, PPHLN1, CTCF, BAZ2A, SIN3A, CBX3, HELLS, L3MBTL3, SETD7, DNMT3A, PPM1D, PHF8, MBD2, ZDBF2, HDAC2, EZH2, NRDE2, L3MBTL1, H3-3A, POLE3, SETDB1, PHF2, MECP2, KMT2D, ZNFX1
GOBP_INTERLEUKIN_6_MEDIATED_SIGNALING_PATHWAY	0.00397044	0.0447507	0.639156	1.58805	367	24	FER, IL6ST, SMAD4, JAK2, CTR9, PTPN2, YAP1, RIPK1, JAK1, STAT3, IL6R, MIR125B1, MIR26A1, GFI1
GOBP_RNA_CATABOLIC_PROCESS	1e-05	0.000358534	0.538675	1.5878	0	281	SMG1, TTC37, TUT4, ROCK1, PUM2, TENT2, FMR1, AGO4, RC3H2, METTL14, XRN1, FASTKD3, CNOT6L, PAIP1, RC3H1, DICER1, ROCK2, PAN3, CPEB3, ATM, UPF2, PDE12, DCP2, MTREX, CNOT6, TNRC6A, PUM1, DCP1A, TRDMT1, ANGEL2, PNRC2, PHAX, TRAF5, NUDT12, CNOT8, DDX5, TENT4A, DIS3, AGO3, TENT4B, RBM7, DHX36, UPF3A, TUT7, YTHDF3, ZCCHC8, SECISBP2, CSDE1, CNOT1, XRN2, CNOT2, PNPT1, UPF3B, NAF1, LRPPRC, CELF1, ZC3H14, E…
GOBP_P_BODY_ASSEMBLY	0.00434098	0.047813	0.651785	1.58756	396	21	CNOT6L, RC3H1, PAN3, CNOT6, DDX6, LSM14A, CNOT1, CNOT2, CNOT7, PAN2, PATL2
GOBP_REGULATION_OF_MITOTIC_SISTER_CHROMATID_SEGREGATION	0.000770305	0.0133701	0.589365	1.5873	74	46	APC, ATM, TPR, GEN1, ZNF207, RAD21, SPDL1, KNTC1, BUB3, DYNC1LI1, FBXO5, BECN1, MAD2L1, IK, ZWILCH, CDK5RAP2, CENPF, ZW10, HNRNPU, PCID2, NDC80, USP44, TTK, BUB1, PRAP1
GOBP_POSITIVE_REGULATION_OF_GLUCOSE_TRANSMEMBRANE_TRANSPORT	0.00101108	0.0166404	0.593695	1.58722	97	43	OSBPL8, APPL1, PIK3R1, C2CD5, BRAF, MEF2A, PTPN11, ARPP19, PRKCI, NFE2L2, MAPK14, CREBL2, RNASEL
GOBP_DNA_TEMPLATED_TRANSCRIPTION_INITIATION	1.00081e-05	0.000358534	0.551136	1.58709	0	133	BDP1, MED13, ZNF451, SETX, TAF1, BCLAF1, ERCC6, SMARCA5, TAF4B, ATF7IP, GTF2A1, MED23, TFAM, RSF1, DR1, MED1, TAF9B, TAF1B, MED14, DHX36, TAF2, POLR1F, MED7, CAND1, GTF2B, SUB1, TAF5, PSMC6, TAF9, MED17, GTF3C4, TAF7, HMGB1, TBP, MED4, RRN3, TBPL1, H4-16, TAF8, BAZ2A, GTF2E1, CDK7, CCNH, GTF2F2, ERCC3, TFB2M, TAF3, RRN3P1, TAF11, TAF4, ESR1, E2F3, MED30, PAXIP1, PPM1D, TAF1L
GOBP_B_CELL_HOMEOSTASIS	0.0028068	0.0360409	0.616297	1.58698	265	31	RC3H2, SOS1, RC3H1, SOS2, MEF2C, CASP3, PPP2R3C, DOCK11, BCL2, BCL10, MIR17HG, HIF1A, CAMLG, DOCK10
GOBP_MRNA_DESTABILIZATION_MEDIATED_GENE_SILENCING	0.00448711	0.049057	0.843592	1.5866	343	6	AGO4, AGO3, AGO2, AGO1
GOBP_TRANSLATIONAL_INITIATION	1.00116e-05	0.000358534	0.55311	1.58632	0	120	FMR1, RPS6KB1, PAIP1, DHX29, UHMK1, TPR, EIF2AK2, ABCE1, DDX3X, NCK1, PPP1R15B, YTHDF3, EIF1AX, CSDE1, EIF3A, EIF5, IMPACT, PAIP2, KHDRBS1, EIF2A, EIF2AK3, EIF4G2, MTIF2, EIF4A2, DENR, RPS3A, EIF3J, EIF2S3, EIF4G3, METTL3, DNAJC3, EIF4A1, EIF5B, BZW1, AGO2, EIF2AK4, MTIF3, EIF2S1, NCBP1, PAIP2B, EIF3E, SLBP, EIF1B, MTOR, EIF2S3B, NPM1, DDX1, YTHDF2, DAZL, EIF2S2, EIF4B, EIF4EBP2, NCBP2, EIF2B1, B…
GOBP_RECEPTOR_LOCALIZATION_TO_NON_MOTILE_CILIUM	0.00328266	0.0400129	0.880337	1.58606	243	5	ARL13B, IFT80, BBIP1, ARL13A
GOBP_NEGATIVE_REGULATION_OF_TRANSCRIPTION_INITIATION_FROM_RNA_POLYMERASE_II_PROMOTER	0.00332302	0.040239	0.88012	1.58567	246	5	ZNF451, HMGB1
GOBP_REGULATION_OF_HISTONE_METHYLATION	0.000130864	0.00310062	0.563862	1.58458	12	80	ATRX, SIRT1, RIF1, OGT, KMT2E, MTF2, PAXBP1, NSD3, SMAD4, KANSL1, KDM3A, CTR9, AASS, PHF20, KMT2A, ZNF274, KDM4C, NSD1, TET1, ZNF304, MLLT6, IWS1, CTCF, RTF1, KANSL2, KANSL3, RNF20, BRCA1, PRMT6, SETD7, PAXIP1, BCOR
GOBP_POSITIVE_REGULATION_OF_CYTOKINESIS	0.00133398	0.0208772	0.595313	1.5841	128	41	PKN2, CDC14A, SPAST, KIF20B, CUL3, CSPP1, CDC14B, ECT2, KIF14, CDC42, KIF3B, SVIL, KIF23, MAP10, PKP4, PRKCE
GOBP_NUCLEAR_TRANSPORT	9.9999e-06	0.000358534	0.536018	1.58352	0	308	SMG1, WASHC4, APPL1, TNPO1, PPP1R12A, THOC2, SETD2, RANBP6, DNAJC27, YTHDC1, PIK3R1, NEMF, ATF2, KPNA5, IPO11, CTDSPL2, UPF2, ZC3H11A, STYX, SDAD1, XPO1, NUP54, STK4, EFCAB7, UHMK1, NUP155, PHAX, TPR, RANBP2, MED1, ABCE1, KPNA3, PPM1A, IPO8, CPSF6, PTPN11, XPO4, NUP58, NEDD4, MALT1, NUP160, NF1, JAK2, IPO7, RIOK2, UPF3A, UFM1, SP100, NMD3, BARD1, UBR5, THOC1, RAB23, DDX39B, UPF3B, ATXN1, PPP1CC, …
GOBP_CELL_CYCLE_PHASE_TRANSITION	9.9999e-06	0.000358534	0.53035	1.58311	0	523	APPL1, RAD17, CDC14A, TAOK1, ETAA1, FBXL3, RAD1, RPS6KB1, RBL2, DLG1, ABRAXAS1, APC, SPAST, USP37, KMT2E, CUL4B, TAF1, CLOCK, ATF2, ATAD5, BRCC3, ATM, CDC73, LATS1, VPS4B, ERCC6, SMC5, NPAT, FBXL17, CRLF3, USP47, SASS6, WAC, TPR, ANAPC4, CCNJ, CUL5, GEN1, CUL2, RB1, CLASP2, DDX3X, SDE2, TMOD3, TOPBP1, PTPN11, RDX, CCNG2, MRE11, RBL1, FEM1B, ATR, CACUL1, TAOK3, ZNF655, CUL3, PKD2, RIOK2, FBXW7, TA…
GOBP_SOMATIC_DIVERSIFICATION_OF_IMMUNOGLOBULINS	0.000252556	0.00542924	0.568343	1.58194	24	69	RIF1, LIG4, SHLD2, SHLD3, ATAD5, MSH3, THOC1, XRCC4, NBN, APLF, KMT5B, RNF168, MSH2, YY1, NDFIP1, TP53BP1, SWAP70, POLQ, RNF8, PMS2, PAXIP1, MSH6, PTPRC, NSD2, PRKDC, MCM3AP, EXOSC3, POLB, IL4, SAMHD1, MLH1, IL2, CD28, BCL6
GOBP_ESTABLISHMENT_OF_MITOTIC_SPINDLE_LOCALIZATION	0.00226852	0.0309465	0.604987	1.58152	216	35	CLASP2, MCPH1, PAFAH1B1, FBXW11, SPDL1, UBXN2B, GPSM2, ITGB1, MAD2L1, KPNB1, CDK5RAP2, PAX6, CLASP1, ZW10, NDC80, SPRY2
GOBP_RNA_STABILIZATION	0.000354186	0.00691477	0.570386	1.5811	34	65	TENT2, PAIP1, TRDMT1, ANGEL2, PHAX, TRAF5, TENT4A, TENT4B, DHX36, CSDE1, NAF1, MAPK14, NSUN2, TARDBP, SYNCRIP, DHX9, LARP4B, THRAP3, MEIOC, HNRNPU, DAZL, METTL16, DKC1, TENT5C, TIRAP, NOCT, HNRNPC, BOLL, VIP, ZCCHC17, TENT5A, DAZ2, MYD88, PABPC1, RBM46, ELAVL4, GDNF, TENT5D, EIF4ENIF1
GOBP_CENTROMERE_COMPLEX_ASSEMBLY	0.00306004	0.0382655	0.613733	1.58038	289	31	CENPC, SENP6, RB1, CENPK, CENPE, ITGB3BP, KNTC1, MIS12, HELLS, CENPF, POGZ, CENPH, CENPP, H3-3A, DLGAP5, CENPI, CENPN, NASP, H3-3B, MIS18A, OIP5, RNF4, CENPT, CENPS
GOBP_PROTEIN_MODIFICATION_BY_SMALL_PROTEIN_CONJUGATION	9.9999e-06	0.000358534	0.525501	1.58037	0	873	TRIM23, TNKS2, SPOPL, LTN1, SUZ12, FEM1C, LNPEP, ZNF451, SIRT1, WDR70, RC3H2, CRBN, TRIM33, MIB1, ITCH, FBXL3, FBXO11, BIRC6, SHPRH, OGT, MARCHF6, KLHL15, DCAF17, RC3H1, UFL1, HECTD2, VCPIP1, MARCHF7, OTULIN, SOCS4, RLIM, HERC4, RBBP6, CUL4B, TAF1, WSB1, PJA2, KLHL24, FANCM, UBA6, MYCBP2, UBR3, CDC73, RNF6, PIAS1, UBA3, TRIM52, DCUN1D4, PCNP, FBXL17, XIAP, ASB7, DCUN1D1, FBXO38, UBR1, TOPORS, SOC…
GOBP_MICROTUBULE_CYTOSKELETON_ORGANIZATION_INVOLVED_IN_MITOSIS	1.00035e-05	0.000358534	0.545796	1.5796	0	152	KIF2A, STAG2, ABRAXAS1, SETD2, SPAST, CEP192, SMC3, VPS4B, PDCD6IP, TOGARAM1, ABRAXAS2, CHMP2B, TPR, CLASP2, STAG1, CEP97, MCPH1, CCSAP, PAFAH1B1, PIBF1, OFD1, LSM14A, ZNF207, FBXW11, SPDL1, CENPE, EFHC1, UBXN2B, MZT1, CHMP5, GPSM2, SPICE1, INTS13, KIF15, BORA, KIF11, TACC1, KIF3B, BCCIP, CHMP3, ITGB1, RMDN1, MAD2L1, KPNB1, CDK5RAP2, PAX6, STIL, CEP126, CLASP1, SMC1A, CLTC, ARHGEF10, SBDS, TNKS, …
GOBP_INTERSTRAND_CROSS_LINK_REPAIR	0.00285278	0.0363872	0.610855	1.57934	270	32	ERCC6L2, DCLRE1A, FANCM, DCLRE1C, ATR, MCM9, ERCC4, FAN1, XPA, RNF168, MCM8, NUCKS1, RAD51AP1, RNF8, RFWD3, DCLRE1B, FANCD2, POLN
GOBP_MITOTIC_G2_M_TRANSITION_CHECKPOINT	0.000860894	0.0146085	0.584156	1.57924	83	48	RAD17, TAOK1, ABRAXAS1, BRCC3, ATM, TOPBP1, MRE11, TAOK3, MRNIP, FOXN3, UIMC1, NBN, CDC14B, ZNF830, NAE1, SYF2, INIP, CCNG1, RINT1, BRCA1, NABP1, PABIR1, TRIM39, CDK1, CLSPN, BLM, FOXO4, CHEK1, DONSON, HUS1, CDK5RAP3
GOBP_REGULATION_OF_DOUBLE_STRAND_BREAK_REPAIR	3.00538e-05	0.00094263	0.552189	1.57759	2	110	SMCHD1, PPP4R3B, RIF1, KLHL15, SETD2, ARID2, EPC2, SHLD2, SHLD3, SLF1, SLF2, ERCC6, MBTD1, PPP4R2, EPC1, DEK, HELB, RNF169, POT1, WDR48, ACTR2, RBBP8, ING3, YEATS4, UBR5, MRNIP, BRD8, FANCB, KMT5B, TRIP12, PARPBP, FIGNL1, RAD51AP1, MEAF6, SPIRE1, MORF4L1, DTX3L, TP53BP1, MIR221, POLQ, UBE2V2, SPIDR, POGZ, NSD2, PARP9, PRKDC, RADX, TERF2IP, CGAS
GOBP_REGULATION_OF_CHROMOSOME_ORGANIZATION	1e-05	0.000358534	0.538764	1.57651	0	213	SMG1, ATRX, INO80D, TNKS2, WAPL, XRN1, TASOR, APC, LIG4, SLF1, SLF2, MPHOSPH8, ATM, SMC5, SMARCA5, DCP2, RESF1, ATF7IP, RAD50, SENP6, TPR, ANAPC4, NEK7, GEN1, RB1, POT1, SMC2, MRE11, ATR, TENT4B, MCPH1, CUL3, ERCC4, RIOK2, DHX36, INO80, CDC23, SMC4, UCHL5, ZNF207, CDC27, NBN, RAD21, SPDL1, NAF1, CENPE, SETDB2, GNL3, KNTC1, ZNF304, FBXO4, ACTR8, PPHLN1, BUB3, MAPKAPK5, CTCF, DYNC1LI1, FBXO5, BECN1…
GOBP_CHROMATIN_ORGANIZATION	9.9999e-06	0.000358534	0.52701	1.57629	0	587	PRKAA1, MYSM1, ATRX, ARID4A, SMCHD1, RSBN1, LIN54, CHD1, INO80D, ZNF518A, SUZ12, ARID4B, TLK1, SIRT1, MIER1, CHD9, NR3C1, JMJD1C, RBL2, SHPRH, RIF1, TASOR, PIK3CA, OGT, ABRAXAS1, CGGBP1, SETD2, YTHDC1, KDM6A, ARID2, RLIM, KMT2C, KMT2E, ZBTB1, SMARCAD1, EPC2, KDM7A, BAZ2B, MPHOSPH8, MTF2, BAZ1A, BRCC3, BPTF, UBN2, RBM15, SMARCA5, MBTD1, CHD2, RESF1, ATF7IP, ASH1L, EPC1, NSD3, USP16, WAC, KDM5A, TP…
GOBP_MODIFICATION_DEPENDENT_MACROMOLECULE_CATABOLIC_PROCESS	9.9999e-06	0.000358534	0.526158	1.57618	0	651	TUT4, SPOPL, LTN1, USP24, FEM1C, SGTB, USP38, SIRT1, RC3H2, CRBN, MIB1, CD2AP, ITCH, FBXL3, USP33, DNAJB14, FBXO11, AGTPBP1, ZYG11B, OGT, MARCHF6, KLHL15, USP12, RC3H1, UFL1, YOD1, USP34, USP37, SOCS4, RLIM, RBBP6, ATE1, NEMF, CUL4B, TAF1, CLOCK, UBXN4, UBA6, UBR3, RNF6, PIAS1, LATS1, USP8, VPS4B, PCNP, MTM1, FBXL17, USP15, STYX, FBXO38, UBR1, TOPORS, SOCS5, BBS7, USP47, XPO1, C18orf25, USP16, WA…
GOBP_RNA_LOCALIZATION	1.00004e-05	0.000358534	0.539946	1.57574	0	196	SMG1, THOC2, FMR1, SETD2, YTHDC1, ATM, UPF2, DCP2, ZC3H11A, XPO1, NUP54, QKI, NUP155, PHAX, TPR, RANBP2, AHCTF1, CPSF6, NUP58, ATR, NUP160, DHX36, UPF3A, THOC1, ZNHIT6, DDX39B, PNPT1, UPF3B, SENP2, NAF1, LRPPRC, G3BP2, AGFG1, KHDRBS1, FYTTD1, TSC1, IWS1, NUP42, NUP153, NUP133, PARP11, SSB, NCBP3, NDC1, NUP43, NUP107, YY1, XPOT, SRSF7, NSUN2, SRSF3, NOP58, BICD1, CETN3, SEH1L, SRSF1, ZNHIT3, TERF1…
GOBP_POSITIVE_REGULATION_OF_DNA_REPAIR	7.02649e-05	0.00186714	0.555443	1.57516	6	94	SMCHD1, SIRT1, RIF1, ABRAXAS1, ARID2, EPC2, SHLD2, SHLD3, SLF1, SLF2, BRCC3, ERCC6, MBTD1, EPC1, WDR48, ACTR2, RBBP8, ING3, YEATS4, MRNIP, UIMC1, BRD8, FANCB, KMT5B, RNF168, CCDC117, HMGB1, RAD51AP1, MEAF6, SPIRE1, CEBPG, MORF4L1, BRCA1, DTX3L, DHX9, UBE2V2, RNF8, SPIDR, POGZ, PARP9
GOBP_REGULATION_OF_PROTEIN_POLYUBIQUITINATION	0.00360667	0.042359	0.614112	1.57441	340	30	MARCHF7, XIAP, BIRC2, DDX3X, TRIM44, UBR5, UBE2D1, TRIP12, SKP2, FBXO4, PLAA, SASH1, UBE2V2, NMI, PTPN22, MIR138-1, GPS2
GOBP_CYTOPLASMIC_MICROTUBULE_ORGANIZATION	0.000447391	0.00853836	0.573878	1.57406	43	57	CEP120, SLK, DLG1, CLIP1, SLAIN2, CCDC88A, HOOK3, PCM1, CAMSAP2, PAFAH1B1, DST, CENPJ, TUBGCP5, WDR73, TUBGCP3, KPNB1, CEP126, CLASP1, CRIPT, TUBGCP4, MAP10, RAB11A, CLIP4, CAMSAP1, HOOK1, TUBGCP6
GOBP_PROTEIN_LOCALIZATION_TO_CHROMATIN	0.00305279	0.0382373	0.608583	1.57347	289	32	NIPBL, WAPL, TASOR, SETD2, VCPIP1, RB1, MCM9, MRNIP, RAD21, MSH2, MCM8, PPHLN1, ESCO2, ESR1, MAU2, EZH2
GOBP_RIG_I_SIGNALING_PATHWAY	0.00393504	0.0447207	0.619103	1.57279	369	28	PUM2, USP15, PUM1, BIRC2, DDX60, LSM14A, ANKRD17, DDX58, RNF125, BIRC3, TRIM25
GOBP_POSITIVE_REGULATION_OF_ISOTYPE_SWITCHING	0.00395631	0.0447207	0.618949	1.5724	371	28	RIF1, SHLD2, SHLD3, ATAD5, KMT5B, MSH2, TP53BP1, PAXIP1, PTPRC, NSD2, EXOSC3, IL4, MLH1, IL2, CD28
GOBP_REGULATION_OF_DNA_REPLICATION	1.00093e-05	0.000358534	0.546382	1.57231	0	131	ATRX, INO80D, RAD17, WAPL, PDS5A, USP37, RBBP6, ESCO1, ATAD5, BAZ1A, SMC3, SMARCA5, METTL4, CCDC88A, BRCA2, ATR, ATF1, POLG2, INO80, OBI1, UCHL5, NBN, SENP2, CDC7, ANKRD17, ZNF830, DNA2, ACTR8, JADE1, ZRANB3, ZBTB38, TTF1, ZMPSTE24, ORC3, FBXO5, NUCKS1, DBF4, YY1, PPP2CA, CDC42, MEAF6, LPIN1, ESCO2, TERF1, DHX9, RFC3, CCNA2, JADE3, RFC4, BCAR3, CDK1, FAF1, TIPIN, POLE3, BRPF3, GMNN, ACTL6A, BLM, …
GOBP_REGULATION_OF_DNA_RECOMBINATION	1.00093e-05	0.000358534	0.5463	1.57207	0	131	SMCHD1, RIF1, KLHL15, SETD2, ARID2, SMARCAD1, EPC2, SHLD2, SHLD3, ATAD5, ERCC6, MBTD1, PPP4R2, RAD50, EPC1, MSH3, HELB, WDR48, MRE11, ACTR2, RBBP8, ING3, YEATS4, THOC1, MRNIP, BRD8, FANCB, UBE2B, APLF, KMT5B, MSH2, ZRANB3, PARPBP, FIGNL1, RAD51AP1, MEAF6, MORF4L1, NDFIP1, TP53BP1, POLQ, SPIDR, POGZ, PAXIP1, MSH6, PTPRC, NSD2, KPNA1, RADX, EXOSC3, TERF2IP, CGAS, IL4, ACTL6A, MLH1, BLM, IL7R, IL2, …
GOBP_CELL_CYCLE_G1_S_PHASE_TRANSITION	1e-05	0.000358534	0.535256	1.5716	0	242	APPL1, RPS6KB1, RBL2, DLG1, APC, USP37, KMT2E, CUL4B, TAF1, ATM, CDC73, LATS1, NPAT, CRLF3, SASS6, WAC, CUL5, CUL2, RB1, DDX3X, SDE2, RDX, RBL1, CACUL1, ZNF655, CUL3, PKD2, FBXW7, INO80, RBBP8, CDKN1B, PLRG1, STXBP4, PTEN, CDK17, BCL2, SENP2, BACH1, EIF4E, SKP2, CENPJ, CDC7, ANKRD17, MTBP, PPP3CA, KHDRBS1, CDK6, JADE1, LSM11, MIR30C2, KLF11, BRD7, ADAM17, SPDYA, DBF4, CCNE2, KIF14, APPL2, PPP2CA,…
GOBP_CIRCADIAN_REGULATION_OF_GENE_EXPRESSION	0.000333374	0.00657554	0.564193	1.57039	32	69	SIRT1, OGT, CLOCK, MYCBP2, NRIP1, NCOA2, KDM5A, NUDT12, PPP1CB, NAMPT, KMT2A, PPP1CC, AHR, CRY1, RORA, TOP1, ARNTL, LGR4, ZFHX3, HNRNPU, PER3, HDAC2, PPARA, GFPT1, ZPBP2, NOCT, HUWE1, KDM2A, PER2, ARNTL2, HDAC3
GOBP_PROTEIN_METHYLATION	1.00004e-05	0.000358534	0.537883	1.57029	0	198	ATRX, ARID4A, RLF, SUZ12, ARID4B, SIRT1, FBXO11, RIF1, OGT, SETD2, KDM6A, KMT2C, KMT2E, MTF2, PAXBP1, ASH1L, NSD3, PRMT9, SMAD4, PCMTD1, TET2, KANSL1, KDM3A, PRDM2, VCPKMT, EZH1, SETD5, CTR9, AASS, EEF1AKMT2, PHF20, KMT2A, PRMT3, ZNF274, NDUFAF7, SETDB2, KMT5B, KDM4C, NSD1, TET1, ZNF304, ARMT1, MLLT6, WDR5B, METTL18, IWS1, PCMTD2, CTCF, ETF1, RTF1, SMYD2, NFYB, TET3, PRDM4, KANSL2, KANSL3, NFYA, …
GOBP_CELL_DIVISION	9.9999e-06	0.000358534	0.524373	1.56972	0	619	PKN2, ROCK1, CENPC, CDC14A, KIF2A, WAPL, STAG2, PDS5A, CD2AP, NR3C1, ZZZ3, HAUS3, EVI5, CCNT2, RBL2, BIRC6, SETD2, APC, SPAST, USP37, ZNF449, ROCK2, LIG4, DCLRE1A, PRPF40A, BRCC3, SMC3, LATS1, USP8, VPS4B, NEK1, SMC5, PDCD6IP, CCP110, NCOA3, NEDD1, MIS18BP1, KIF20B, TIAL1, USP16, HAUS6, ABRAXAS2, CHMP2B, TPR, ANAPC4, SON, PDS5B, USP9X, DR1, NEK4, RASA1, AHCTF1, RB1, CLASP2, SMC2, SDE2, CCNG2, CNT…
GOBP_VACUOLE_ORGANIZATION	1.00006e-05	0.000358534	0.538737	1.56942	0	185	TRAPPC8, RAB33B, PIKFYVE, TBC1D12, ATG12, MFSD8, ATF2, STX17, MTM1, C9orf72, RB1CC1, TMEM106B, ATG2B, RAB3GAP2, CHMP2B, LRBA, SPG11, AP3B1, HOOK3, SH3GLB1, ATG14, LYST, SNX18, UBXN2A, IFT88, RAB3GAP1, SNX4, RAB23, PIK3C3, STX12, TMEM41B, ATG5, RAB39A, UBQLN2, MAN2A1, GNPTAB, UBXN2B, ARL8B, RAB5A, SCFD1, RAB14, SMCR8, SCARB2, AKTIP, CLN5, BECN1, TMEM165, WASHC5, SNX30, UBQLN1, VPS35, CHMP3, ATG3, …
GOBP_NEGATIVE_REGULATION_OF_CHROMOSOME_ORGANIZATION	0.000100474	0.00250878	0.554988	1.5691	9	89	ATRX, TNKS2, WAPL, XRN1, APC, ATM, SMARCA5, DCP2, RAD50, TPR, GEN1, POT1, TENT4B, ERCC4, ZNF207, NBN, RAD21, SPDL1, KNTC1, BUB3, DYNC1LI1, FBXO5, TOP2A, MAD2L1, TERF1, GNL3L, MNAT1, IK, ZWILCH, CDK5RAP2, CENPF, TNKS, ZW10, BAZ1B, HNRNPU, PCID2, NDC80, USP44, TTK, H3-3A, TERF2IP, BUB1, PRAP1, EXOSC10, HNRNPC, CTC1, STN1, HNRNPA1, TRIP13, SETMAR, BUB1B
GOBP_POSITIVE_REGULATION_OF_DNA_RECOMBINATION	0.000323131	0.00645672	0.563165	1.56893	31	70	RIF1, ARID2, EPC2, SHLD2, SHLD3, ATAD5, ERCC6, MBTD1, EPC1, WDR48, ACTR2, RBBP8, ING3, YEATS4, MRNIP, BRD8, FANCB, UBE2B, KMT5B, MSH2, RAD51AP1, MEAF6, MORF4L1, TP53BP1, POGZ, PAXIP1, PTPRC, NSD2, EXOSC3, IL4, ACTL6A, MLH1, IL2
GOBP_VIRAL_RNA_GENOME_REPLICATION	0.00270169	0.0351036	0.597485	1.56762	258	36	FMR1, TASOR, ROCK2, MPHOSPH8, RESF1, TOP2B, EEA1, RAB29, TMEM41B, ATG5, RAB5A, TOP2A, CDC42, FBXL2, ATG16L1, ATG16L2, SETDB1
GOBP_POSITIVE_REGULATION_OF_AUTOPHAGY	1.00069e-05	0.000358534	0.543848	1.56734	0	136	PRKAA1, ROCK1, SIRT1, PIK3C2A, UFL1, TBK1, C9orf72, WAC, RAB3GAP2, TRIM38, SH3GLB1, SNX18, VPS13D, SCOC, RAB3GAP1, MAP3K7, SNX4, SPTLC1, MTDH, GNAI3, FOXO1, TRIM13, TSC1, CALCOCO2, SMCR8, ATF6, TRIM34, HMGB1, TRIM5, BECN1, SNX30, BNIP3L, UVRAG, SVIP, HIF1A, TP53INP1, OPTN, LRRK2, SESN3, SPTLC2, NOD1, PAFAH1B2, GSK3B, FOXO3, PIK3CB, PLK2, ULK2, CAMKK2, TMEM59, BCL2L11, TRIM22, IRGM, SESN1, RUFY4, …
GOBP_REGULATION_OF_MITOTIC_CELL_CYCLE_PHASE_TRANSITION	9.9999e-06	0.000358534	0.530411	1.56696	0	308	APPL1, RAD17, CDC14A, TAOK1, RBL2, DLG1, ABRAXAS1, APC, KMT2E, CUL4B, ATAD5, BRCC3, ATM, CDC73, VPS4B, CRLF3, USP47, SASS6, WAC, TPR, ANAPC4, GEN1, RB1, DDX3X, SDE2, TMOD3, TOPBP1, RDX, MRE11, RBL1, TAOK3, ZNF655, CUL3, PKD2, RIOK2, INO80, CDC23, CDKN1B, PLRG1, PTEN, MRNIP, ZNF207, FOXN3, UIMC1, CDC27, NBN, BCL2, SENP2, RAD21, SPDL1, CENPE, CDC14B, CENPJ, CDC7, ANKRD17, ZNF830, MTBP, KNTC1, RRM2B…
GOBP_MICROTUBULE_CYTOSKELETON_ORGANIZATION	9.9999e-06	0.000358534	0.522858	1.5658	0	638	PRKAA1, GCC2, ATRX, CEP120, ROCK1, ATXN7, CDC14A, KIF2A, PPP1R12A, TAOK1, CEP135, FER, STAG2, SIRT1, CEP44, CEP350, HAUS3, USP33, SLK, DLG1, ABRAXAS1, CEP295, AKAP9, SETD2, APC, SPAST, CCDC66, CEP192, ROCK2, TTBK2, CCDC39, SMC3, MDM1, VAMP4, VPS4B, PDCD6IP, CCSER2, CCP110, SASS6, XPO1, CLIP1, SENP6, TOGARAM1, HAUS6, ABRAXAS2, CHMP2B, TPR, KIF3A, SON, POC1B, NEK7, DYRK1A, CEP152, GEN1, ALMS1, SLAI…
GOBP_MITOTIC_CELL_CYCLE_PHASE_TRANSITION	9.9999e-06	0.000358534	0.52609	1.56471	0	427	APPL1, RAD17, CDC14A, TAOK1, FBXL3, RPS6KB1, RBL2, DLG1, ABRAXAS1, APC, SPAST, USP37, KMT2E, CUL4B, ATAD5, BRCC3, ATM, CDC73, LATS1, VPS4B, SMC5, NPAT, FBXL17, CRLF3, USP47, SASS6, WAC, TPR, ANAPC4, CCNJ, CUL5, GEN1, CUL2, RB1, CLASP2, DDX3X, SDE2, TMOD3, TOPBP1, RDX, CCNG2, MRE11, RBL1, CACUL1, TAOK3, ZNF655, CUL3, PKD2, RIOK2, TAF2, INO80, RBBP8, CDC23, CDKN1B, ARPP19, PLRG1, PTEN, MRNIP, ZNF20…
GOBP_RESPONSE_TO_AMINO_ACID_STARVATION	0.00116836	0.0187059	0.578588	1.56419	113	48	ATF2, BMT2, EIF2AK2, SLC38A2, MAPK8, SH3GLB1, MIOS, IMPACT, EIF2A, EIF2AK3, LARS1, BECN1, SEH1L, RRAGB, EIF2AK4, SESN3, EIF2S1, MAPK1, RRAGC, MTOR, MAP3K5, FAS, SESN1, FLCN, ATF3, SZT2, WDR59
GOBP_PROTEASOME_MEDIATED_UBIQUITIN_DEPENDENT_PROTEIN_CATABOLIC_PROCESS	9.9999e-06	0.000358534	0.526012	1.56352	0	412	SPOPL, LTN1, FEM1C, SGTB, SIRT1, CRBN, CD2AP, ITCH, FBXL3, DNAJB14, ZYG11B, OGT, MARCHF6, KLHL15, UFL1, YOD1, SOCS4, NEMF, CUL4B, TAF1, CLOCK, UBXN4, UBR3, PIAS1, PCNP, MTM1, FBXL17, STYX, FBXO38, UBR1, TOPORS, SOCS5, BBS7, XPO1, WAC, HACE1, UBXN7, ANAPC4, CUL5, ANKIB1, APPBP2, CUL2, RCHY1, UBR2, GLMN, BIRC2, UBE2D3, TRIM38, FEM1B, NEDD4, KLHL20, FBXL20, UBE2W, TLK2, ARIH1, ERCC8, FBXL4, UBE2K, C…
GOBP_REGULATION_OF_STEM_CELL_DIFFERENTIATION	0.000527031	0.00983748	0.565144	1.56094	51	62	REST, ITCH, N4BP2L2, EIF2AK2, KDM3A, CDK12, DHX36, CDK13, NUDT21, BMPR1A, KDM4C, CDK6, NFE2L2, NSUN2, YAP1, METTL3, ZFP36L2, GSK3B, STAT3, HNRNPU, OCIAD1, YTHDF2, PRKDC, PUS7, SOX5
GOBP_REGULATION_OF_CYTOKINESIS	0.000100449	0.00250878	0.55132	1.55992	9	90	PKN2, CDC14A, BIRC6, SETD2, SPAST, PRPF40A, CCP110, KIF20B, AHCTF1, BRCA2, KLHL9, SH3GLB1, CUL3, CSPP1, PIK3C3, CDC14B, PLK4, ECT2, BBS4, KIF14, BECN1, UVRAG, CDC42, KIF3B, KIF13A, CALM2, SVIL, KIF23, PIK3R4, PLK2, MAP10, PKP4, DCDC1, PRKCE, RAB11A
GOBP_NUCLEAR_TRANSCRIBED_MRNA_CATABOLIC_PROCESS_NONSENSE_MEDIATED_DECAY	0.00234051	0.0316466	0.58606	1.55561	225	40	SMG1, UPF2, DCP2, DCP1A, PNRC2, UPF3A, SECISBP2, UPF3B, ETF1, CASC3, SMG8, NCBP1, EIF3E, NCBP2, SMG7, GSPT1, EXOSC10, NBAS, A1CF, GSPT2, MAGOHB, PABPC1
GOBP_POSITIVE_REGULATION_OF_VIRAL_GENOME_REPLICATION	0.00426338	0.047218	0.601385	1.55486	404	32	PKN2, PDE12, TOP2B, DDX3X, TRIM38, SRPK2, SRPK1, CNOT7, TOP2A, PPID, HACD3, IFIT1, PPARA, ADAR, VAPB, TMEM39A, CD28, GBP7, STAU1, PABPC1
GOBP_RESPONSE_TO_IONIZING_RADIATION	1.00057e-05	0.000358534	0.538697	1.55462	0	141	NIPBL, PRKAA1, SIRT1, RAD1, ABRAXAS1, LIG4, CLOCK, BRCC3, ATM, ERCC6, WRN, DCLRE1C, TOPBP1, BRCA2, ATR, TLK2, ERCC8, TANK, INO80, BARD1, CASP3, XRCC4, MRNIP, UIMC1, BCL2, USP28, RNF168, MSH2, FBXO4, ECT2, TRIM13, INIP, MAPK14, COP1, RAD9B, ZMPSTE24, NUCKS1, FIGNL1, IFI16, RAD51AP1, YAP1, CBL, XRCC2, RAD54B, BRCA1, INTS7, TP53BP1, NABP1, RNF8, ANXA1, SPIDR, ALAD, DNMT3A, RFWD3, PAXIP1, PTPRC, IKBI…
GOBP_RESPONSE_TO_UV	1.00045e-05	0.000358534	0.537292	1.55275	0	146	PRKAA1, POLK, FMR1, SIRT1, REV1, RO60, MAP4K3, PIK3R1, ZBTB1, CUL4B, TAF1, ERCC6, WRN, USP47, USP1, SDE2, MAPK8, BRCA2, SPRTN, NEDD4, ATR, ERCC8, ERCC4, DHX36, INO80, CASP3, PRIMPOL, BCL2, UBE2B, XPA, USP28, N4BP1, IMPACT, POLA1, MSH2, ZRANB3, CASP7, UVSSA, YY1, ERCC5, CAT, METTL3, XPC, TP53INP1, PPID, ERCC3, EIF2AK4, MAP3K4, POLD3, EIF2S1, EP300, RHBDD1, UBE2A, BMF, PTPRK, MSH6, NPM1
GOBP_NEGATIVE_REGULATION_OF_MITOTIC_CELL_CYCLE	1.00001e-05	0.000358534	0.529938	1.5524	0	222	RAD17, YTHDC2, TAOK1, RBL2, DLG1, ABRAXAS1, APC, ATF2, BRCC3, ATM, CDC73, CRLF3, USP47, ANGEL2, WAC, TPR, GEN1, RB1, SDE2, TOPBP1, MRE11, RBL1, TAOK3, ZNF655, PKD2, HECA, CDKN1B, PTEN, MRNIP, ZNF207, FOXN3, UIMC1, NBN, BCL2, RAD21, SPDL1, CDC14B, ZNF830, MTBP, KNTC1, MSH2, NAE1, JADE1, MIR30C2, SYF2, BUB3, INIP, BRD7, CCNG1, RAD9B, DYNC1LI1, FBXO5, RINT1, BTN2A2, WEE1, MAD2L1, XPC, BRCA1, IK, TOM…
GOBP_NEGATIVE_REGULATION_OF_CELL_CYCLE	9.9999e-06	0.000358534	0.52286	1.551	0	371	ATRX, RAD17, YTHDC2, WAPL, TAOK1, SIRT1, ETAA1, RAD1, RBL2, DLG1, ABRAXAS1, APC, CLOCK, ATF2, BRCC3, ATM, MDM1, CDC73, LATS1, ERCC6, SMARCA5, CCP110, CRLF3, USP47, ANGEL2, WAC, TPR, THAP5, GEN1, RB1, SDE2, TOPBP1, PTPN11, MRE11, RBL1, FEM1B, ATR, TAOK3, ZNF655, PKD2, IPO7, HECA, CDKN1B, CASP3, THOC1, KAT2B, PTEN, MRNIP, ZNF207, FOXN3, TRIM37, UIMC1, NBN, DDX39B, CDC5L, BCL2, RAD21, SPDL1, CDC14B,…
GOBP_CELL_CYCLE_PROCESS	9.9999e-06	0.000358534	0.513298	1.5492	0	1206	NIPBL, PKN2, ATRX, APPL1, CEP120, ROCK1, RAD17, CENPC, YTHDC2, CDC14A, KIF2A, PPP1R12A, WAPL, TAOK1, CEP135, STAG2, AGO4, SIRT1, CEP44, PDS5A, ETAA1, HAUS3, FBXL3, USP33, RAD1, PHIP, RPS6KB1, RBL2, BIRC6, DLG1, ABRAXAS1, CEP295, SETD2, APC, SPAST, USP37, CEP192, KMT2E, ROCK2, SMARCAD1, CUL4B, TAF1, CLOCK, PRPF40A, ATF2, SLF1, SLF2, ESCO1, ATAD5, FANCM, BRCC3, SMC3, ATM, MDM1, CDC73, LATS1, USP8, …
GOBP_DNA_CONFORMATION_CHANGE	9.9999e-06	0.000358534	0.522742	1.5484	0	347	ATRX, SMCHD1, LIN54, CHD1, WAPL, SIRT1, CHD9, SETX, PURA, SHPRH, RIF1, TASOR, PIK3CA, HELQ, SMARCAD1, MPHOSPH8, BAZ1A, FANCM, UBN2, SMC5, SMARCA5, CHD2, WRN, RESF1, TOP2B, ATF7IP, RAD50, TPR, RSF1, HELB, RECQL, SPTY2D1, RB1, UBR2, DDX3X, POT1, SMC2, MRE11, KAT6B, CHD6, TENT4A, MCM9, MCPH1, FAM172A, KAT6A, TTN, EZH1, HP1BP3, DHX36, CTR9, SMC4, NBN, H2BC19P, SETDB2, ITGB3BP, ZNF445, PSME4, MTERF1, …
GOBP_REGULATION_OF_LAMELLIPODIUM_ASSEMBLY	0.00277548	0.0356987	0.583194	1.54801	267	40	FER, PIK3CA, PIK3R1, ACTR2, NCKAP1, AKIRIN1, ATP7A, TWF1, ACTR3, PLCE1, AVIL, CDC42, MSTN, ABI2, MTOR
GOBP_NEGATIVE_REGULATION_OF_RNA_CATABOLIC_PROCESS	0.000372732	0.0072399	0.55211	1.54796	36	77	TENT2, FMR1, PAIP1, TRDMT1, ANGEL2, PHAX, TRAF5, TENT4A, TENT4B, DHX36, SECISBP2, CSDE1, NAF1, LRPPRC, MAPK14, NSUN2, TARDBP, SYNCRIP, DHX9, LARP4B, THRAP3, MEIOC, HNRNPU, DAZL, METTL16, NRDE2, DKC1, TENT5C, TIRAP, NOCT, NBAS, HNRNPC, BOLL, VIP, A1CF, ZCCHC17, TENT5A, DAZ2, MYD88, PABPC1, RBM46, ELAVL4, GDNF, TENT5D, EIF4ENIF1
GOBP_FC_RECEPTOR_SIGNALING_PATHWAY	0.00113286	0.0182907	0.568459	1.54748	110	52	APPL1, FER, SOS1, MAP3K1, MAPK8, MAP3K7, MAPK9, CD47, TRAF6, YES1, MAP2K4, IKBKB, APPL2, PTPRJ, VAV3, CD200R1, PTPRC, PTK2, PRKCE
GOBP_REGULATION_OF_DNA_REPAIR	1.00035e-05	0.000358534	0.534459	1.54679	0	152	SMCHD1, SIRT1, PPP4R3B, RIF1, ABRAXAS1, KLHL15, SETD2, ARID2, EPC2, SHLD2, SHLD3, SLF1, SLF2, BRCC3, ERCC6, MBTD1, PPP4R2, EPC1, DEK, USP1, HELB, RNF169, POT1, WDR48, ACTR2, PARG, ERCC8, RBBP8, ING3, YEATS4, UBR5, MRNIP, UIMC1, BRD8, FANCB, KMT5B, TRIP12, RNF168, CCDC117, RAD52, HMGB1, PARPBP, FIGNL1, RAD51AP1, MEAF6, CUL4A, SPIRE1, CEBPG, MORF4L1, BRCA1, DTX3L, TP53BP1, DHX9, MIR221, POLQ, UBE2V…
GOBP_CILIUM_ORGANIZATION	9.9999e-06	0.000358534	0.520454	1.54642	0	405	CEP120, CPLANE1, WDR11, CDC14A, CEP135, CEP350, RP2, EVI5, RO60, TBC1D15, CCDC66, RAB8B, KIF27, ODF2L, MPHOSPH9, TTBK2, CCDC39, BBS10, NEK1, EXOC5, CCP110, BBS7, CEP162, TOGARAM1, ARL13B, CEP290, KIF3A, POC1B, IFT80, KIAA0586, AHI1, CCDC88A, RABGAP1, CFAP44, BBIP1, RFX3, ACTR2, SCLT1, SSX2IP, PCM1, CEP97, CEP83, IFT74, CEP78, PKD2, GORAB, ATMIN, TBC1D32, TTLL3, CDKL5, PIBF1, OFD1, MAK, IFT88, WDR…
GOBP_REGULATION_OF_CELL_CYCLE_G2_M_PHASE_TRANSITION	9.0203e-05	0.00231652	0.541929	1.54571	8	106	RAD17, TAOK1, ABRAXAS1, ATAD5, BRCC3, ATM, VPS4B, USP47, TOPBP1, MRE11, TAOK3, MRNIP, FOXN3, UIMC1, NBN, RAD21, CDC14B, CDC7, ZNF830, RRM2B, NAE1, SYF2, INIP, CCNG1, FBXO5, KIF14, RINT1, SIN3A, BRCA1, CENPF, NABP1, PABIR1, PAXIP1, NEK10, NPM1, ING4, RRM1, RNASEH2B, TRIM39, RAB11A, CDK1, CLSPN, BLM, MECP2, CTC1, FOXO4, KCNH5, CHEK1, STOX1, CCNB3, DONSON, RAD51C, PKIA, HUS1, CDK5RAP3
GOBP_POSITIVE_REGULATION_OF_RNA_SPLICING	0.00389085	0.0443765	0.588746	1.5447	372	36	SETX, PIK3R1, HNRNPLL, DYRK1A, SLC38A2, RBMXL1, RBMX, SRSF5, RBM3, ERN1, TRA2B, RBM22, THRAP3, NUP98, NCBP1, TRA2A
GOBP_PROTEIN_ACYLATION	9.9999e-06	0.000358534	0.525262	1.54462	0	256	PRKAA1, ATXN7, ZDHHC17, TAOK1, ZNF451, SIRT1, ZZZ3, OGT, CEP295, PPM1B, EPC2, TAF1, CLOCK, ATF2, ESCO1, SMC5, MBTD1, ZDHHC21, NCOA3, EPC1, PHF20L1, SMAD4, NAA15, DR1, PPM1A, DDX3X, KANSL1, BRCA2, NAA30, KAT6B, RPS6KA5, NAA16, KAT6A, MSL2, TAF2, SETD5, NCOA1, MSL1, ING3, ZDHHC20, YEATS4, PHF20, MSL3, KAT2B, MAP3K7, TADA1, GTF2B, MBIP, BRD8, DIP2A, KMT2A, NAA25, NAA50, ATG5, ZDHHC6, NAA35, TAF5, FA…
GOBP_HISTONE_METHYLATION	1.00028e-05	0.000358534	0.532588	1.54392	0	159	ATRX, ARID4A, RLF, SUZ12, ARID4B, SIRT1, RIF1, OGT, SETD2, KDM6A, KMT2C, KMT2E, MTF2, PAXBP1, ASH1L, NSD3, SMAD4, TET2, KANSL1, KDM3A, PRDM2, EZH1, SETD5, CTR9, AASS, PHF20, KMT2A, ZNF274, SETDB2, KMT5B, KDM4C, NSD1, TET1, ZNF304, MLLT6, WDR5B, IWS1, CTCF, RTF1, SMYD2, NFYB, TET3, PRDM4, KANSL2, KANSL3, NFYA, RNF20, BRCA1, SUV39H2, RBBP5, PRMT6, N6AMT1, SETD7, PAXIP1, EED, SETD6, NSD2, BCOR, EZH2…
GOBP_MITOTIC_SPINDLE_ORGANIZATION	2.00228e-05	0.00066384	0.537092	1.54277	1	125	KIF2A, STAG2, ABRAXAS1, SPAST, CEP192, SMC3, VPS4B, PDCD6IP, TOGARAM1, ABRAXAS2, CHMP2B, TPR, CLASP2, STAG1, CEP97, CCSAP, PIBF1, OFD1, LSM14A, ZNF207, CENPE, EFHC1, MZT1, CHMP5, GPSM2, SPICE1, INTS13, KIF15, BORA, KIF11, TACC1, KIF3B, BCCIP, CHMP3, RMDN1, KPNB1, STIL, CEP126, CLASP1, SMC1A, CLTC, ARHGEF10, SBDS, TNKS, KIF23, CENPH, HNRNPU, PLK2, NUF2, MAP10, NDC80, TTK, RAB11A, DLGAP5, CKAP5, DC…
GOBP_HISTONE_DEUBIQUITINATION	0.00308616	0.0383416	0.580898	1.54191	297	40	MYSM1, ATXN7, BRCC3, USP15, USP16, TAF2, SUPT20H, TADA1, UIMC1, USP3, USP49, TAF5, TAF9, TAF5L, TAF7, SUPT7L, TAF4, SART3, SUPT3H, TADA2B, USP7
GOBP_POSITIVE_REGULATION_OF_RESPONSE_TO_DNA_DAMAGE_STIMULUS	2.00206e-05	0.00066384	0.536095	1.54173	1	129	SMCHD1, FMR1, SIRT1, RIF1, ABRAXAS1, ARID2, EPC2, SHLD2, SHLD3, SLF1, SLF2, BRCC3, ATM, BCLAF1, ERCC6, MBTD1, EPC1, SKIL, SPRED1, WDR48, DDX5, ACTR2, ATR, RBBP8, ING3, YEATS4, MRNIP, UIMC1, BRD8, FANCB, KMT5B, RNF168, CCDC117, HMGB1, NSMCE4A, RAD51AP1, MEAF6, SPIRE1, CEBPG, MORF4L1, BRCA1, DTX3L, DHX9, FXR1, UBE2V2, RNF8, SPIDR, POGZ, PAXIP1, PARP9, PMAIP1, ING4, PRKDC, EEF1E1, MAP3K20
GOBP_PROTEIN_CONTAINING_COMPLEX_LOCALIZATION	1.00032e-05	0.000358534	0.53204	1.54046	0	154	PURA, DLG1, AKAP9, ATM, SDAD1, XPO1, ABCE1, KIF5B, SSX2IP, ATR, PCM1, IFT74, RIOK2, MIOS, SYNJ2BP, NMD3, MAK, IFT88, WDR35, LCA5, TTC21B, ADAM10, WDR19, WASL, TTC30B, CILK1, IFT81, DYNC2LI1, RAP1A, RPGR, MZT1, STAU2, NDC1, BBS12, NUMB, WASHC5, TTC30A, STX7, KIF3B, DYNC2H1, VPS35, SEH1L, LRRC7, TRAF3IP1, TERF1, TTC21A, LCA5L, SFPQ, DYNC2I1, NLGN1, IFT20, LTV1, SGCD, NUP88, DLG2, HNRNPU, NPM1, CEP7…
GOBP_ESTABLISHMENT_OF_PROTEIN_LOCALIZATION_TO_VACUOLE	0.00160588	0.02391	0.567695	1.54013	156	50	GCC2, VPS13A, VPS13C, VPS36, AP3B1, NEDD4, ZFYVE16, NCOA4, VPS13D, AP3M1, SNX16, VPS41, GNPTAB, VPS37A, SCARB2, LAMP2, MON1B, STAM, PIK3R4
GOBP_MITOTIC_G2_DNA_DAMAGE_CHECKPOINT_SIGNALING	0.00425479	0.0471911	0.589147	1.54012	406	35	TAOK1, ABRAXAS1, BRCC3, ATM, TOPBP1, MRE11, TAOK3, MRNIP, FOXN3, UIMC1, NBN, CDC14B, SYF2, CCNG1, RINT1, BRCA1, TRIM39, CDK1, CLSPN, BLM, FOXO4, CHEK1, DONSON, CDK5RAP3
GOBP_VESICLE_MEDIATED_TRANSPORT_BETWEEN_ENDOSOMAL_COMPARTMENTS	0.00255417	0.0337601	0.573969	1.53869	247	44	EEA1, RDX, HOOK3, ATG14, PIK3C3, SNX16, RAB5A, DNAJC13, KIF16B, RAB21, AKTIP, BECN1, CHMP3, DENND10, LMTK2, PIK3R4, MTMR2, MAPK1, MAP2K1, ANKRD27
GOBP_NEGATIVE_REGULATION_OF_METAPHASE_ANAPHASE_TRANSITION_OF_CELL_CYCLE	0.0029646	0.0374391	0.576537	1.53772	286	42	APC, ATM, TPR, GEN1, ZNF207, RAD21, SPDL1, KNTC1, BUB3, DYNC1LI1, FBXO5, MAD2L1, IK, ZWILCH, CDK5RAP2, CENPF, ZW10, PCID2, NDC80, USP44, TTK, BUB1, PRAP1
GOBP_REGULATION_OF_TELOMERE_MAINTENANCE_VIA_TELOMERE_LENGTHENING	0.000872344	0.0146726	0.557516	1.53757	85	61	TNKS2, XRN1, ATM, DCP2, NEK7, POT1, ATR, TENT4B, ERCC4, DHX36, NAF1, FBXO4, MAPKAPK5, TERF1, GNL3L, MAP3K4, HNRNPA2B1, TNKS, MAPK1, HNRNPU, DKC1, CTNNB1, EXOSC10, XRCC5, HNRNPC, HMBOX1, CCT5, CTC1, STN1, NEK2, PKIB, HNRNPA1, CCT2, CCT4
GOBP_REGULATION_OF_HISTONE_MODIFICATION	1.00007e-05	0.000358534	0.527803	1.53636	0	180	NIPBL, ATRX, FMR1, ZNF451, SIRT1, WDR70, PPP4R3B, ZZZ3, RIF1, OGT, KMT2E, MTF2, PAXBP1, ATM, PPP4R2, NSD3, KDM5A, SMAD4, DR1, KANSL1, MAPK8, PARG, RPS6KA5, KDM3A, SETD5, CTR9, AASS, PHF20, UBR5, MBIP, KMT2A, UBE2B, ZNF274, TRIP12, ATG5, KDM4C, NSD1, CAMK2D, TET1, ZNF304, MLLT6, IWS1, CTCF, BRD7, HPF1, TAF7, RTF1, ZMPSTE24, NFYB, KANSL2, AKAP8, KANSL3, NFYA, RNF20, SIN3A, EID1, BRCA1, LRRK2, PRMT6…
GOBP_SPINDLE_LOCALIZATION	0.00122207	0.0194844	0.561466	1.53553	119	55	CLASP2, ACTR2, MCPH1, PAFAH1B1, WASL, FBXW11, SPDL1, ACTR3, UBXN2B, GPSM2, ASPM, SPIRE1, ITGB1, MAD2L1, KPNB1, CDK5RAP2, PAX6, CLASP1, ZW10, NDC80, SPRY2
GOBP_NEGATIVE_REGULATION_OF_ORGANELLE_ASSEMBLY	0.00273404	0.0353031	0.573962	1.53446	264	43	ODF2L, MPHOSPH9, MDM1, MTM1, CCP110, SMAD4, CEP97, KAT2B, MAK, TRIM37, SCFD1, SMCR8, BECN1, YAP1, BRCA1, LRRK2, CDK5RAP2, SEC22B, FEZ2, GDI2
GOBP_MITOTIC_CELL_CYCLE_PROCESS	9.9999e-06	0.000358534	0.511089	1.53348	0	731	NIPBL, ATRX, APPL1, ROCK1, RAD17, CENPC, CDC14A, KIF2A, TAOK1, STAG2, PDS5A, FBXL3, PHIP, RPS6KB1, RBL2, DLG1, ABRAXAS1, SETD2, APC, SPAST, USP37, CEP192, KMT2E, ROCK2, CUL4B, ATF2, SLF1, SLF2, ATAD5, BRCC3, SMC3, ATM, CDC73, LATS1, USP8, VPS4B, SMC5, SMARCA5, NPAT, FBXL17, PDCD6IP, CRLF3, USP47, SASS6, KIF20B, TOGARAM1, USP16, WAC, ABRAXAS2, CHMP2B, TPR, ANAPC4, SON, CCNJ, PDS5B, CUL5, GEN1, RAS…
GOBP_REGULATION_OF_NUCLEOCYTOPLASMIC_TRANSPORT	0.00013033	0.00309756	0.537951	1.53316	12	104	PPP1R12A, SETD2, DNAJC27, PIK3R1, CTDSPL2, XPO1, NUP54, EFCAB7, UHMK1, TPR, PPM1A, CPSF6, PTPN11, XPO4, NUP58, NEDD4, NF1, JAK2, RIOK2, UFM1, SP100, BARD1, UBR5, RAB23, PPP1CC, KHDRBS1, MDFIC, ECT2, IWS1, NUP153, MAPK14, NSUN2, IPO5, TARDBP, DHX9, RBM22, GSK3B, TCF7L2, PTPN14, NRDE2, NCBP2, PSEN1, CDK1
GOBP_RNA_3_END_PROCESSING	7.01108e-05	0.00186714	0.535538	1.53303	6	115	TUT4, TENT2, PCF11, PAPOLG, YTHDC1, CPEB3, CDC73, INTS2, LARP7, CPSF6, INTS6, TENT4A, CCNT1, RPRD1A, TENT4B, TRNT1, DHX36, TUT7, ERI2, CTR9, BARD1, SCAF8, PAPOLA, NUDT21, PNPT1, CSTF2T, INTS6L, ZC3H14, EXOSC9, VIRMA, INTS12, CPSF2, LSM11, ERI1, WDR33, EXOSC8, SSB, FIP1L1, RPRD1B, INTS8, RNF20, LEO1, INTS7, CSTF3, MTPAP, TRMT10C, NCBP1, SLBP, GRSF1, ZNF473, SUPV3L1, AHCYL1, EXOSC3, NCBP2, RPRD2, D…
GOBP_HISTONE_H3_K4_METHYLATION	0.000666135	0.011939	0.549628	1.53277	65	71	ARID4A, RLF, OGT, KDM6A, KMT2C, KMT2E, ASH1L, SMAD4, TET2, KANSL1, CTR9, PHF20, KMT2A, WDR5B, RTF1, NFYB, TET3, KANSL2, KANSL3, NFYA, BRCA1, RBBP5, PRMT6, PAXIP1, BCOR, WDR82, SETD4, SNW1, CTNNB1, SETD3, ASH2L, KMT2D, DPY30
GOBP_DNA_REPLICATION	1e-05	0.000358534	0.519807	1.53218	0	281	POLK, ATRX, INO80D, RAD17, WAPL, BOD1L1, PDS5A, ETAA1, PURA, REV1, USP37, RBBP6, LIG4, ESCO1, NOC3L, ATAD5, BAZ1A, FANCM, SMC3, RFC1, SMARCA5, WRN, ZGRF1, POLI, HELB, METTL4, GEN1, RECQL, CCDC88A, SDE2, TOPBP1, MRE11, BRCA2, DDX21, ATR, ATF1, ORC2, POLG2, RMI1, MCM9, TEFM, ORC4, INO80, OBI1, REV3L, UCHL5, THOC1, PRIMPOL, NBN, MCMBP, SENP2, RBMS1, SRPK2, MMS22L, CDC7, ANKRD17, ZNF830, TBRG1, POLA1…
GOBP_MICROTUBULE_BASED_PROCESS	9.9999e-06	0.000358534	0.509211	1.53203	0	902	PRKAA1, GCC2, ATRX, CEP120, ROCK1, ATXN7, VPS13A, CDC14A, KIF2A, PPP1R12A, TAOK1, CEP135, FER, STAG2, SIRT1, TMF1, CEP44, CEP350, HAUS3, USP33, AGTPBP1, SLK, PURA, DLG1, ABRAXAS1, CEP295, AKAP9, SETD2, APC, SPAST, CCDC66, CEP192, ROCK2, KIF27, TTBK2, CCDC39, SMC3, MDM1, BLOC1S6, VAMP4, VPS4B, PDCD6IP, CCSER2, KTN1, CCP110, SASS6, ASH1L, KIF20B, XPO1, CLIP1, SENP6, TOGARAM1, HAUS6, ABRAXAS2, CHMP2…
GOBP_NEGATIVE_REGULATION_OF_CELLULAR_AMIDE_METABOLIC_PROCESS	9.9999e-06	0.000358534	0.521072	1.53193	0	254	PRKAA1, TUT4, ROCK1, FMR1, AGO4, RC3H2, METTL14, XRN1, CNOT6L, PURA, PAIP1, RC3H1, ROCK2, MIR186, PAN3, TIA1, CPEB3, IREB2, PDE12, DCP2, CNOT6, TNRC6A, PUM1, DCP1A, TPR, EIF2AK2, CNOT8, CPEB4, DDX3X, MIR590, TENT4A, DIS3, DDX6, AGO3, TENT4B, DHX36, TUT7, YTHDF3, CSDE1, LSM14A, CAPRIN2, CNOT1, CNOT2, PNPT1, EIF4E, SRP9, PAIP2, CELF1, EXOSC9, ORMDL1, TSC1, EXOSC8, EIF2AK3, TNRC6C, CNOT10, CNOT7, CA…
GOBP_METHYLATION	9.9999e-06	0.000358534	0.516275	1.53124	0	369	ATRX, ARID4A, RLF, SUZ12, ARID4B, SIRT1, METTL14, FBXO11, PRDM10, RIF1, PIK3CA, OGT, CMTR2, SETD2, TRMT13, KDM6A, KMT2C, KMT2E, MPHOSPH8, MTF2, BMT2, PAXBP1, RBM15, LARP7, ATF7IP, ASH1L, DIMT1, NSD3, TRDMT1, PRMT9, SMAD4, METTL15, PCMTD1, METTL4, TRMT10B, TET2, KANSL1, MTRR, METTL15P1, RNMT, MTR, KDM3A, ALKBH8, PRDM2, NSUN3, VCPKMT, EZH1, TYW3, ZCCHC4, SETD5, THUMPD2, TRMT61B, CTR9, AASS, EEF1AKM…
GOBP_HIPPO_SIGNALING	0.0041177	0.0460713	0.578382	1.53096	396	39	MOB1B, PJA2, LATS1, TIAL1, STK4, WWC2, MOB1A, SAV1, MAPK14, TEAD1, YAP1, STK3, LATS2, MARK3, DLG5, FAT4, MOB3B, VGLL4, WWTR1, SCHIP1, AMOTL1
GOBP_POSITIVE_REGULATION_OF_PLASMA_MEMBRANE_BOUNDED_CELL_PROJECTION_ASSEMBLY	0.000110248	0.0026785	0.536749	1.53094	10	106	CEP120, CEP135, FMR1, PIK3CA, APC, PIK3R1, CCP110, TGFBR1, CCDC88A, ACTR2, ATMIN, NCKAP1, AKIRIN1, DOCK11, SEPTIN7, WASL, TAPT1, CENPJ, ATP7A, ACTR3, P2RY12, PLCE1, MNS1, BBS4, EPS8, AVIL, CDC42, FNBP1L, C15orf62, RALA, MSTN, NLGN1, ABI2, GSK3B, ARHGAP35, TENM1, RHOQ, MTOR
GOBP_PEPTIDYL_LYSINE_MODIFICATION	9.9999e-06	0.000358534	0.514777	1.52878	0	393	PRKAA1, ATRX, ARID4A, ATXN7, SENP7, RLF, ARID4B, ZNF451, SIRT1, ZZZ3, RIF1, OGT, SETD2, KDM6A, KMT2C, KMT2E, EPC2, TAF1, CLOCK, ATF2, ESCO1, MTF2, PIAS1, USPL1, SMC5, MBTD1, NCOA3, TOPORS, ASH1L, EPC1, SENP6, NSD3, RANBP2, PHF20L1, SMAD4, KIAA1586, DR1, TET2, KANSL1, BRCA2, KAT6B, LIPT1, UHRF2, RPS6KA5, KDM3A, KAT6A, MSL2, VCPKMT, EZH1, TAF2, SETD5, NCOA1, CTR9, MSL1, ING3, EEF1AKMT2, YEATS4, SEN…
GOBP_POSITIVE_REGULATION_OF_TYPE_I_INTERFERON_PRODUCTION	0.00126989	0.0201627	0.556096	1.52766	124	58	RIOK3, SETD2, CHUK, TBK1, DDX3X, PTPN11, DHX36, IFIH1, POLR3F, DDX58, POLR3G, G3BP1, ZBTB20, TOMM70, TLR3, DHX9, TRIM56, STAT1, HSP90AA1, TLR4, PTPN22, TLR9, CGAS, RIPK2, HMGB2, POLR3A, TLR7, POLR3B, TLR8, TLR2
GOBP_TELOMERE_MAINTENANCE	4.00348e-05	0.00119372	0.529765	1.52496	3	132	SMG1, ATRX, TNKS2, XRN1, RIF1, DCLRE1A, SMC6, ATM, RFC1, SMC5, DCP2, WRN, RAD50, DCLRE1C, NEK7, POT1, MRE11, BRCA2, ATR, TENT4B, ERCC4, DHX36, SP100, NBN, NAF1, GNL3, DNA2, FBXO4, MAPKAPK5, CCNE2, TEP1, TERF1, GNL3L, MAP3K4, ZNF827, HNRNPA2B1, TNKS, TPRKB, HSP90AA1, MAPK1, NSMCE2, HNRNPU, DCLRE1B, PRKDC, TERF2IP, DKC1, USP7, LTO1, CTNNB1, EXOSC10, XRCC5, PTGES3, BLM, HNRNPC, HMBOX1, RAD51D, CCT5,…
GOBP_ACTIVATION_OF_INNATE_IMMUNE_RESPONSE	0.0015252	0.0230223	0.555002	1.52228	149	57	MATR3, TBK1, MAP3K7, TRAF6, PAK2, HMGB1, TRIM5, IKBKB, IFI16, SIN3A, TOMM70, SFPQ, CASP6, KLRK1, EP300, PSPC1, HSP90AA1, TLR4, KLRC4, CLEC7A, PRKDC, CLEC6A, CGAS, PYHIN1, KLRC4-KLRK1, MNDA, XRCC5, CREBBP, NLRC4, ZNFX1, NONO, KLRC3, AIM2, KLRD1, LYN, PAK3, MAVS, PAK1
GOBP_REGULATION_OF_CHROMOSOME_SEPARATION	0.000797167	0.0137404	0.545245	1.52186	78	72	APC, ATM, TPR, ANAPC4, GEN1, RB1, CUL3, RIOK2, CDC23, ZNF207, CDC27, RAD21, SPDL1, CENPE, KNTC1, BUB3, DYNC1LI1, FBXO5, MAD2L1, ANAPC1, IK, ZWILCH, CDK5RAP2, CENPF, ZW10, NSMCE2, PCID2, NDC80, USP44, TTK, DLGAP5, BUB1, PRAP1, ANAPC5
GOBP_MITOTIC_CELL_CYCLE	9.9999e-06	0.000358534	0.505171	1.51952	0	885	NIPBL, PKN2, ATRX, APPL1, ROCK1, RAD17, CENPC, YTHDC2, CDC14A, KIF2A, PPP1R12A, WAPL, TAOK1, STAG2, SIRT1, PDS5A, FBXL3, PHIP, RPS6KB1, RBL2, DLG1, ABRAXAS1, SETD2, APC, SPAST, VCPIP1, USP37, CEP192, KMT2E, ROCK2, CUL4B, ATF2, SLF1, SLF2, ATAD5, BRCC3, SMC3, ATM, CDC73, LATS1, UBA3, USP8, VPS4B, SMC5, SMARCA5, NPAT, FBXL17, PDCD6IP, CRLF3, USP47, SASS6, KIF20B, CLIP1, TOGARAM1, USP16, ANGEL2, WAC…
GOBP_GOLGI_VESICLE_TRANSPORT	9.9999e-06	0.000358534	0.51438	1.51852	0	299	GCC2, TRAPPC8, RAB33B, MON2, VPS13A, VPS13C, RP2, SPAST, RAB8B, GOLPH3, SEC24B, GOLGA4, EXOC8, STX17, EXOC1, VAMP4, VPS54, CCDC93, TRAPPC11, TMED5, EXOC5, SCAMP1, SLC10A7, AP1AR, YIPF4, EXOC6, SNX2, TRIP11, USO1, ARFGEF2, MIA2, BLZF1, GOPC, DOP1A, CCDC91, COG6, CNST, KLHL20, MIA3, TRAPPC6B, SEC24A, COG3, CUL3, GOSR1, TMED7, EPS15, SEC23IP, RABEP1, LYPLA1, SEC31B, RAB29, AP1G1, MACF1, ATL2, PREPL,…
GOBP_NUCLEOBASE_CONTAINING_COMPOUND_TRANSPORT	1e-05	0.000358534	0.51863	1.51836	0	217	SMG1, THOC2, FMR1, SLC25A24, SETD2, YTHDC1, SLC35A3, UPF2, ZC3H11A, SLC25A36, XPO1, NUP54, QKI, NUP155, PHAX, TPR, RANBP2, AHCTF1, CPSF6, NUP58, NUP160, UPF3A, SLC35D1, THOC1, SLC35A5, DDX39B, PNPT1, UPF3B, SENP2, CD47, LRPPRC, LRRC8C, G3BP2, AGFG1, KHDRBS1, FYTTD1, TSC1, IWS1, NUP42, NUP153, SLC35B3, NUP133, PARP11, SSB, NCBP3, NDC1, NUP43, NUP107, XPOT, SRSF7, NSUN2, SRSF3, CETN3, RIPK1, SEH1L,…
GOBP_REGULATION_OF_CELL_CYCLE_PROCESS	9.9999e-06	0.000358534	0.506494	1.51784	0	671	PKN2, ATRX, APPL1, CEP120, RAD17, CDC14A, WAPL, TAOK1, SIRT1, ETAA1, RAD1, PHIP, RBL2, BIRC6, DLG1, ABRAXAS1, CEP295, SETD2, APC, SPAST, KMT2E, ROCK2, CUL4B, TAF1, CLOCK, PRPF40A, ATF2, SLF1, SLF2, ATAD5, BRCC3, ATM, MDM1, CDC73, VPS4B, ERCC6, SMC5, SMARCA5, PDCD6IP, CCP110, CRLF3, USP47, SASS6, KIF20B, XPO1, SENP6, WAC, CHMP2B, TPR, ANAPC4, GEN1, MED1, ALMS1, AHCTF1, RB1, DDX3X, SDE2, TMOD3, TOP…
GOBP_PROTEIN_DEPHOSPHORYLATION	9.9999e-06	0.000358534	0.514407	1.51769	0	292	ROCK1, CDC14A, PPP1R12A, BOD1L1, PPP4R3B, LRRC40, DLG1, PTPN4, PPM1B, RPAP2, ROCK2, CTDSPL2, MTMR6, PPP1R2, MTM1, PPP4R2, STYX, PP2D1, PPM1A, PPTC7, UBLCP1, PTPN11, NCK1, PPP1R15B, RPRD1A, RNGTT, JAK2, PPP1CB, PPP4R3A, PPP2R5E, PPP3CB, ARPP19, PTPN12, PTEN, CTTNBP2NL, PTPN2, FBXW11, BCL2, PDP2, PTPDC1, PPP1CC, CDC14B, PPP6R3, PPM1K, CNEP1R1, PPP3CA, MTMR1, CAMK2G, BTRC, DUSP19, TSC1, PHLPP2, MTMR…
GOBP_NEGATIVE_REGULATION_OF_HISTONE_MODIFICATION	0.00253667	0.0336449	0.559419	1.51768	247	50	ZNF451, SIRT1, PPP4R3B, MTF2, PPP4R2, KDM5A, KDM3A, AASS, UBR5, UBE2B, TRIP12, ATG5, KDM4C, MLLT6, TAF7, SIN3A, BRCA1, PRMT6, SET, BCOR
GOBP_DNA_RECOMBINATION	9.9999e-06	0.000358534	0.512911	1.51646	0	319	NIPBL, SMCHD1, INO80D, SETX, RIF1, KLHL15, HELQ, SETD2, ARID2, THAP9, SMARCAD1, LIG4, EPC2, SMC6, SHLD2, SHLD3, ATAD5, FANCM, ATM, ERCC6, SMC5, MBTD1, PPP4R2, WRN, TOP2B, RAD50, EPC1, MSH3, HELB, DCLRE1C, RNF138, GEN1, RECQL, UBR2, WDR48, MRE11, BRCA2, ACTR2, RMI1, MCM9, ERCC4, INO80, RBBP8, FAN1, ING3, YEATS4, PALB2, SFR1, REV3L, UCHL5, THOC1, XRCC4, DCAF1, MRNIP, NBN, BRD8, FANCB, RAD21, UBE2B,…
GOBP_SNRNA_METABOLIC_PROCESS	0.00139866	0.0217118	0.548757	1.51568	137	62	ICE1, ICE2, RPAP2, USPL1, ZNF143, INTS2, LARP7, MTREX, METTL4, INTS6, RBM7, ZC3H8, ZCCHC8, ELL2, INTS6L, EXOSC9, INTS12, EXOSC8, SNAPC3, INTS8, SNAPC1, INTS10, CDK7, INTS7
GOBP_DNA_TEMPLATED_TRANSCRIPTION_ELONGATION	0.000694892	0.012366	0.540079	1.51546	68	78	CCNT2, SETD2, TCERG1, CDC73, ERCC6, LARP7, ZNF326, VHL, CCNT1, TEFM, WDR43, CDK12, SETD5, CTR9, SCAF8, THOC1, CDK13, ELL2, ZMYND11, DDX39B, HTATSF1, EAF1, RNF168, RTF1, ELP2, LEO1, GTF2F2, ERCC3, EAPP, HMGN1, RNF8, HNRNPU, PCID2, EZH2, EAF2, SUPT16H, ELP4, ELOA, BTBD18, CTNNB1
GOBP_CELL_CYCLE	9.9999e-06	0.000358534	0.50048	1.51521	0	1758	NIPBL, PKN2, ATRX, LIN54, APPL1, INO80D, CEP120, ROCK1, RAD17, CENPC, YTHDC2, CDC14A, PDIK1L, KIF2A, PPP1R12A, WAPL, TAOK1, CEP135, TLK1, STAG2, AGO4, SIRT1, CEP44, PDS5A, CASP8AP2, CD2AP, NR3C1, ZZZ3, ETAA1, HAUS3, FBXL3, USP33, RAD1, EVI5, PHIP, CCNT2, RPS6KB1, RBL2, BIRC6, DLG1, RIF1, ABRAXAS1, CEP295, SETD2, APC, SPAST, VCPIP1, USP37, CEP192, KMT2E, ROCK2, SMARCAD1, LIG4, CUL4B, EPC2, TAF1, D…
GOBP_REGULATION_OF_GENE_SILENCING_BY_RNA	0.00293756	0.037159	0.559221	1.51478	286	49	PUM2, FMR1, PUM1, TIAL1, DDX5, DDX6, NCOR1, PPP3CA, ZMPSTE24, NEAT1, KCNQ1OT1, RIPK1, AGO2, DHX9, TNRC6B, FXR1, ESR1, STAT3, MAP2K1, ADAR
GOBP_REGULATION_OF_TELOMERE_MAINTENANCE	0.000674451	0.0120598	0.538982	1.51467	66	80	SMG1, ATRX, TNKS2, XRN1, ATM, DCP2, RAD50, NEK7, POT1, MRE11, ATR, TENT4B, ERCC4, DHX36, NBN, NAF1, GNL3, FBXO4, MAPKAPK5, TERF1, GNL3L, MAP3K4, HNRNPA2B1, TNKS, MAPK1, HNRNPU, TERF2IP, DKC1, USP7, CTNNB1, EXOSC10, XRCC5, HNRNPC, HMBOX1, CCT5, CTC1, STN1, NEK2, PKIB, YLPM1, HNRNPA1, CCT2, HDAC8, CCT4
GOBP_NEGATIVE_REGULATION_OF_CELLULAR_MACROMOLECULE_BIOSYNTHETIC_PROCESS	9.9999e-06	0.000358534	0.512042	1.51349	0	315	TUT4, ROCK1, RAD17, WAPL, FMR1, AGO4, RC3H2, PDS5A, METTL14, XRN1, CNOT6L, PURA, PAIP1, RC3H1, ROCK2, PAN3, TIA1, CPEB3, IREB2, PDE12, DCP2, CNOT6, TNRC6A, PUM1, DCP1A, TPR, EIF2AK2, CNOT8, CPEB4, DDX3X, POT1, MIR590, BRCA2, ATR, TENT4A, DIS3, DDX6, AGO3, TENT4B, ERCC4, DHX36, TUT7, YTHDF3, CSDE1, LSM14A, CAPRIN2, CNOT1, CNOT2, PNPT1, EIF4E, ZNF830, SRP9, PAIP2, CELF1, EXOSC9, TSC1, ACER2, BMPR2,…
GOBP_TRANSPORT_ALONG_MICROTUBULE	1.00029e-05	0.000358534	0.522309	1.5131	0	156	AGTPBP1, PURA, SPAST, BLOC1S6, KIF3A, RHOT1, KIF5B, SPG11, AP3B1, SSX2IP, PCM1, IFT74, BLOC1S5, PAFAH1B1, MAK, IFT88, WDR35, LCA5, TTC21B, AP3M1, WDR19, FBXW11, SYNE2, OPA1, DST, LRPPRC, ARHGAP21, TTC30B, ARL8B, CILK1, ARMCX3, IFT81, DYNC1I2, DYNC2LI1, RPGR, RAB21, STAU2, BBS12, TTC30A, CDC42, KIF1B, BICD1, KIF3B, DYNC2H1, RAB6A, HIF1A, TRAF3IP1, TTC21A, LCA5L, KIFAP3, KIF13A, SFPQ, DYNC2I1, IFT2…
GOBP_NON_MEMBRANE_BOUNDED_ORGANELLE_ASSEMBLY	9.9999e-06	0.000358534	0.509398	1.513	0	396	PRKAA1, CEP120, CENPC, PUM2, KIF2A, CEP135, STAG2, CEP44, HAUS3, CNOT6L, ABRAXAS1, CEP295, RC3H1, CEP192, PAN3, TIA1, SMC3, MDM1, VPS4B, C9orf72, PDCD6IP, CCP110, CNOT6, DHX29, SASS6, SENP6, TOGARAM1, HAUS6, ABRAXAS2, CHMP2B, MEF2A, TPR, SMAD4, POC1B, NEK7, CEP152, ALMS1, CLASP2, DDX3X, TMOD3, STAG1, BRIX1, CEP97, DDX6, TTN, INO80, YTHDF3, CENPK, CCSAP, STARD9, PIBF1, CSDE1, OFD1, KAT2B, LSM14A, …
GOBP_NUCLEOTIDE_EXCISION_REPAIR	0.00175681	0.0256581	0.549632	1.51199	172	59	POLK, SIRT1, LIG4, ERCC6, GTF2H1, RNF111, BRCA2, USP45, ERCC8, ERCC4, FAN1, ATXN3, GTF2H3, GTF2H2C, XPA, SLC30A9, POLA1, BRIP1, RAD52, UVSSA, ERCC5, CUL4A, XPC, MNAT1, ERCC3, POLD3, POLB, GTF2H2, RAD23B, USP7
GOBP_RNA_PROCESSING	9.9999e-06	0.000358534	0.500724	1.51129	0	1210	ZFC3H1, TUT4, SREK1, SF3B1, SRFBP1, PUM2, TENT2, PRPF4B, PPWD1, THOC2, FMR1, REST, PCF11, AGO4, SRSF11, RBM27, SCAF11, PAPOLG, METTL14, WDR36, RNPC3, SETX, FASTKD3, CNOT6L, TRUB1, RBM12B, THUMPD1, RIOK3, RBM41, CMTR2, HELQ, TRMT13, YTHDC1, SREK1IP1, PIK3R1, DICER1, SLTM, PPIG, RBBP6, DDX46, ZRANB2, PRPF39, PAN3, TIA1, TCERG1, PRPF40A, PRPF38B, SRSF10, CPEB3, MBNL2, ZNF638, PAXBP1, CDC73, RBM25, H…
GOBP_CELLULAR_SENESCENCE	0.000583202	0.0106776	0.536074	1.51056	57	84	SIRT1, SMC6, ATM, SMC5, NEK4, MIR590, MAPK8, RBL1, ZNF277, KAT6A, CDKN1B, AKT3, MAPK9, PNPT1, OPA1, BMPR1A, CDK6, MAPKAPK5, MAPK14, ZMPSTE24, MAP2K4, FBXO5, ARNTL, PRMT6, PAWR, NSMCE2, PLK2, MAP3K5, MAP2K1, ZKSCAN3, RSL1D1, EEF1E1, CGAS, MAP3K3, B2M
GOBP_CHROMOSOME_LOCALIZATION	0.000502654	0.00945162	0.53568	1.51054	49	85	CENPC, ATM, VPS4B, PDCD6IP, CHMP2B, ACTR2, CENPQ, CUL3, CDC23, PIBF1, EML4, SPDL1, UBE2B, CENPE, ACTR3, MIS12, CHMP5, SPICE1, KIF14, BECN1, KIF18A, SEH1L, CHMP3, RMDN1, TERF1, KPNB1, CENPF, SUN1, ZW10, MEIOC, HNRNPU, NUF2, BOD1, NDC80, TERB1, RAB11A, DLGAP5, TTL, CEP55, MLH1
GOBP_ORGANELLE_ASSEMBLY	9.9999e-06	0.000358534	0.501244	1.50871	0	931	PRKAA1, TRAPPC8, RAB33B, CEP120, CPLANE1, CENPC, PUM2, PIKFYVE, WDR11, CDC14A, KIF2A, CEP135, STAG2, TMF1, CEP44, CEP350, RP2, HAUS3, EVI5, CNOT6L, TBC1D12, ABRAXAS1, CEP295, RO60, ATG12, RC3H1, TBC1D15, CCDC66, RAB8B, CEP192, KIF27, PAN3, TIA1, ODF2L, MPHOSPH9, TTBK2, CCDC39, STX17, SMC3, BBS10, MDM1, VPS4B, NEK1, MTM1, EXOC5, C9orf72, PDCD6IP, CCP110, CNOT6, RB1CC1, DHX29, BBS7, SASS6, CEP162, …
GOBP_BODY_MORPHOGENESIS	0.00424722	0.0471756	0.560611	1.5065	412	45	NIPBL, PLEKHA1, ZNF281, CLASP2, PTPN11, RAB3GAP1, ARID5B, FLVCR1, TIPARP, CLASP1, EP300, ASPH, ANKRD11, MYH3, ATP6AP2, CRISPLD1, SGPL1
GOBP_HEMATOPOIETIC_PROGENITOR_CELL_DIFFERENTIATION	5.00586e-05	0.00142416	0.524852	1.50618	4	122	FNIP1, TENT2, REST, METTL14, SOS1, ITCH, UFL1, ZBTB1, LIG4, N4BP2L2, ATF2, EIF2AK2, SOS2, ZBTB24, AP3B1, DHX36, C12orf29, NUDT21, PRRC2C, BCL2, WDR7, CDK6, NFE2L2, AGPAT5, MLLT3, TOP2A, METTL3, SIN3A, MMP21, ESCO2, PDCD2, DNAI4, SBDS, SLC7A6OS, HERC6, KITLG, PTPRC, YTHDF2, ADAR, PRKDC, HEATR9, PUS7, PSEN1, ANLN, CITED2, SMPD3, PTPRZ1, DHTKD1, XRCC5, HSPA9, FLCN
GOBP_REGULATION_OF_CIRCADIAN_RHYTHM	0.00015021	0.00348351	0.525598	1.50575	14	117	PRKAA1, FBXL3, NR1D2, ROCK2, CLOCK, FBXL17, USP9X, MAPK8, UBE3A, PPP1CB, FBXW7, MAPK9, FBXW11, PPP1CC, BTRC, CRY1, GNAQ, PROX1, RORA, TOP2A, CIPC, ARNTL, SIN3A, TARDBP, ZFHX3, SUV39H2, SFPQ, NLGN1, THRAP3, GSK3B, PSPC1, KLF10, MTOR, PER3, EZH2, PPARA, PRKDC, CDK1, USP7, NOCT, KDM2A, KCNA2, PER2, ARNTL2, HDAC3, NONO
GOBP_MITOTIC_NUCLEAR_DIVISION	9.9999e-06	0.000358534	0.509668	1.50422	0	296	NIPBL, ATRX, CENPC, CDC14A, KIF2A, STAG2, PDS5A, PHIP, ABRAXAS1, APC, SPAST, CEP192, SLF1, SLF2, SMC3, ATM, VPS4B, SMC5, SMARCA5, PDCD6IP, KIF20B, TOGARAM1, USP16, ABRAXAS2, CHMP2B, TPR, ANAPC4, PDS5B, GEN1, RB1, CLASP2, SMC2, STAG1, TENT4A, CEP97, CUL3, TTN, RIOK2, INO80, CDC23, CDKN1B, SMC4, CENPK, CCSAP, NSL1, PIBF1, CDK13, OFD1, LSM14A, ZNF207, SGO2, CDC27, EML4, RAD21, SPDL1, CENPE, NAA50, C…
GOBP_SOMATIC_DIVERSIFICATION_OF_IMMUNOGLOBULINS_INVOLVED_IN_IMMUNE_RESPONSE	0.00313323	0.0386129	0.552516	1.50408	306	52	RIF1, LIG4, SHLD2, SHLD3, ATAD5, THOC1, NBN, APLF, KMT5B, RNF168, MSH2, NDFIP1, TP53BP1, SWAP70, RNF8, PAXIP1, MSH6, PTPRC, NSD2, EXOSC3, IL4, MLH1, IL2, CD28, BCL6, SLC15A4
GOBP_REGULATION_OF_DENDRITIC_SPINE_DEVELOPMENT	0.00262745	0.0344293	0.549509	1.50283	257	55	FMR1, CPEB3, MAPK6, ACTR2, UBE3A, MEF2C, DHX36, PAFAH1B1, PTEN, CAPRIN2, SRGAP2C, EIF4G2, STAU2, CAPRIN1, NLGN1, ASAP1, HDAC2, ARMCX5-GPRASP2, C21orf91, DLG5, PSEN1, BHLHB9, LLPH, ARF6, DISC1, IL2, GRIN3A
GOBP_PHOSPHATIDYLINOSITOL_BIOSYNTHETIC_PROCESS	7.00567e-05	0.00186714	0.521498	1.50174	6	133	SMG1, FAM126B, PIKFYVE, IPMK, PIK3C2A, PIK3CA, PIK3R1, SOCS4, ATM, MTMR6, MTM1, SOCS5, PIGA, SACM1L, INPP4A, EFR3A, FAM126A, ATG14, PTEN, IMPA1, PI4K2B, PIGK, PIK3C3, SYNJ1, MTMR1, SH3YL1, MTMR4, BPNT1, BECN1, UVRAG, MTMR7, PGAP1, SOCS7, INPP4B, DGKE, PIGB, DPM1, PIGL, PIGN, SOCS6, PIGG, PIGM, PIK3R4, PIK3CB, BPNT2, INPP5F, MTMR2, MPPE1, PIK3CG, OCRL, PIP5K1A, HTR2B, PIGF, FIG4, PIGW, CDS1, IP6K2
GOBP_PROTEIN_K63_LINKED_UBIQUITINATION	0.00237723	0.0318984	0.546488	1.50127	233	58	ITCH, TRAF5, BIRC2, DDX3X, NEDD4, UBR5, UBE2B, TRIP12, HECTD1, ARIH2, ZFP91, TRAF6, RNF168, TRIM5, PLAA, PELI1, SASH1, TRIM56, UBE2V2, RNF8, PTPN22, RNF213, UBE2G1, MIR138-1, RNF115, TRAF3, GPS2
GOBP_NUCLEUS_ORGANIZATION	4.00228e-05	0.00119372	0.520193	1.50122	3	141	ATXN7, SIRT1, TMF1, LEMD3, SPAST, USPL1, VPS4B, PDCD6IP, NUP54, NUP155, CHMP2B, TPR, AHCTF1, TMEM170A, KDM3A, PAFAH1B1, UBXN2A, SYNE1, SRPK2, PSME4, SELENOF, TOR1AIP1, UBXN2B, SYCP3, NEMP1, NUP153, SRPK1, NUP133, PARP11, WDR73, CHMP5, NDC1, ZMPSTE24, NUP107, RRN3, WEE2, TBPL1, ETS1, REEP3, BAZ2A, SEH1L, CHMP3, TARDBP, LPIN1, SERBP1, NUP98, RNF8, NUP205, SUN1, WBP2NL, PITPNB, VRK1, PHF8, TMEM43, F…
GOBP_STRIATED_MUSCLE_CELL_PROLIFERATION	0.00142442	0.0220223	0.53891	1.50002	140	69	ARID2, PAXBP1, TGFBR1, MIR590, JAK2, MEF2C, RBPJ, PTEN, AKIRIN1, SAV1, TGFBR3, BMPR1A, CFLAR, MAPK14, DIPK2A, MIR17HG, YAP1, MSTN, PRKAR1A, TGFBR2, KPNA1, BMP10, CDK1, CITED2, ANGPT1, JARID2, VGLL4, SMAD1, ZFPM2, RUNX1, TBX20, FGF9, KCNK2, FGF20
GOBP_PHOSPHATIDYLINOSITOL_METABOLIC_PROCESS	1.00029e-05	0.000358534	0.51716	1.4999	0	161	SMG1, FAM126B, PIKFYVE, MTMR12, IPMK, PIK3C2A, PIK3CA, PIK3R1, SOCS4, LPGAT1, ATM, MTMR6, MTM1, SOCS5, PIGA, SACM1L, INPP4A, MTMR10, MTMR9, EFR3A, FAM126A, ATG14, PTEN, IMPA1, PI4K2B, PIGK, PIK3C3, SYNJ1, MTMR1, SH3YL1, LCLAT1, INPP5B, MTMR4, BPNT1, BECN1, UVRAG, PLCB1, MTMR7, PGAP1, SOCS7, INPP4B, DGKE, PIGB, DPM1, PIGL, PIGN, SOCS6, PIP4P2, PIGG, PIGM, PIK3R4, PIK3CB, BPNT2, INPP5F, MTMR2, MPPE…
GOBP_RNA_DEPENDENT_DNA_BIOSYNTHETIC_PROCESS	0.00144399	0.0221905	0.537147	1.49644	142	70	TNKS2, XRN1, ATM, RFC1, DCP2, RAD50, NEK7, POT1, MRE11, ATR, TENT4B, NAF1, FBXO4, MAPKAPK5, TEP1, TERF1, GNL3L, MAP3K4, TNKS, HSP90AA1, MAPK1, HNRNPU, TERF2IP, DKC1, CTNNB1, EXOSC10, XRCC5, PTGES3, HNRNPC, HMBOX1, CCT5, CTC1, STN1, RPA1, NEK2, PKIB, HNRNPA1, CCT2, CCT4
GOBP_RNA_MODIFICATION	1.0002e-05	0.000358534	0.515176	1.49517	0	164	METTL14, TRUB1, THUMPD1, CMTR2, TRMT13, PUS7L, RBM15, LARP7, DIMT1, TRDMT1, METTL15, METTL4, TRMT10B, PUS10, TYW5, METTL15P1, RNMT, ALKBH8, DTWD1, NSUN3, TYW3, ZCCHC4, DTWD2, THUMPD2, OSGEPL1, TRMT61B, MTO1, TRMT1L, APOBEC2, TARBP1, TRMT10A, TRMT11, ADAT2, THUMPD3, CBLL1, ELP1, NAF1, TGS1, VIRMA, NSUN6, CDKAL1, SSB, METTL8, METTL6, WTAP, DUS4L, NSUN2, QTRT2, METTL3, TRMT5, TYW1, DPH3, TFB2M, TRMT…
GOBP_NEGATIVE_REGULATION_OF_CELL_CYCLE_G1_S_PHASE_TRANSITION	0.000774095	0.0134031	0.529448	1.49383	76	86	RBL2, DLG1, APC, ATM, CDC73, CRLF3, WAC, RB1, SDE2, RBL1, ZNF655, PKD2, CDKN1B, PTEN, BCL2, JADE1, MIR30C2, BRD7, BTN2A2, WEE1, GIGYF2, CTDSP2, RFWD3, PLK2, EZH2, PRKDC, KLF4, PRAP1, CTDSPL, CRADD, SOX2, MDM2, ACVR1, RPA2, RPL26, SLFN11
GOBP_CYTOKINESIS	2.0003e-05	0.00066384	0.513601	1.49299	1	173	PKN2, ROCK1, CDC14A, BIRC6, SETD2, APC, SPAST, ROCK2, PRPF40A, USP8, VPS4B, PDCD6IP, CCP110, KIF20B, CHMP2B, SON, RASA1, AHCTF1, BRCA2, ACTR2, KLHL9, SH3GLB1, MITD1, SEPTIN10, CUL3, CSPP1, SNX18, SEPTIN7, PIK3C3, CDC14B, CKAP2, EFHC1, ACTR3, PLK4, ECT2, CHMP5, BBS4, KIF14, BECN1, WASHC5, UVRAG, CDC42, SPIRE1, KIF3B, SEPTIN11, SEPTIN2, STAMBP, TTC19, CHMP3, KIF13A, CALM2, SVIL, KIF23, PIK3R4, SNX9…
GOBP_AXO_DENDRITIC_TRANSPORT	0.00110812	0.0180042	0.532428	1.49277	109	77	AGTPBP1, PURA, SPAST, BLOC1S6, KIF3A, KIF5B, SPG11, AP3B1, BLOC1S5, PAFAH1B1, AP3M1, FBXW11, OPA1, DST, ARL8B, ARMCX3, RAB21, STAU2, KIF1B, KIF3B, HIF1A, SFPQ, TRAK2, AP3S1, MAP2, ACTR10, MAPK8IP3, DLG2, HNRNPU, TRAK1, NDEL1, BLOC1S2, HSBP1, WASF1, AP3M2, RAB27B, KIF5C
GOBP_REGULATION_OF_PROTEIN_ACETYLATION	0.000855088	0.0145422	0.530139	1.49194	84	82	PRKAA1, TAOK1, ZNF451, SIRT1, CEP295, SMAD4, DDX3X, RPS6KA5, SETD5, DIP2A, KMT2A, ATG5, FAM161A, IWS1, CTCF, BRD7, TAF7, ZMPSTE24, NFYB, NFYA, ARNTL, SIN3A, DIP2B, EID1, BRCA1, TADA2A, GSK3B, SET, PAXIP1, HDAC2, GLYR1
GOBP_REGULATION_OF_CELL_CYCLE_G1_S_PHASE_TRANSITION	1.00012e-05	0.000358534	0.512807	1.49125	0	175	APPL1, RBL2, DLG1, APC, KMT2E, CUL4B, TAF1, ATM, CDC73, CRLF3, SASS6, WAC, RB1, DDX3X, SDE2, RDX, RBL1, ZNF655, PKD2, FBXW7, INO80, CDKN1B, PLRG1, STXBP4, PTEN, BCL2, SENP2, CENPJ, ANKRD17, MTBP, JADE1, LSM11, MIR30C2, BRD7, ADAM17, KIF14, APPL2, PPP2CA, BTN2A2, CUL4A, WEE1, PLCB1, CDK7, CCNH, MNAT1, GIGYF2, MIR221, STIL, ANXA1, ATP2B4, CTDSP2, RFWD3, PLK2, RRM1, EZH2, PRKDC, ECD, TRIM39, KLF4, P…
GOBP_CELL_CYCLE_G2_M_PHASE_TRANSITION	2.0006e-05	0.00066384	0.515085	1.49097	1	153	RAD17, TAOK1, FBXL3, ABRAXAS1, ATAD5, BRCC3, ATM, LATS1, VPS4B, FBXL17, USP47, TOPBP1, MRE11, TAOK3, TAF2, ARPP19, MRNIP, FOXN3, UIMC1, NBN, RAD21, BACH1, CDC14B, SKP2, CDC7, ZNF830, RRM2B, NAE1, KHDRBS1, SYF2, INIP, CCNG1, MASTL, FBXO5, KIF14, RINT1, AKAP8, WEE1, PLCB1, SIN3A, BRCA1, CENPF, NABP1, CALM2, PABIR1, PAXIP1, NEK10, PPM1D, CCNY, NPM1, CDK14, ING4, RRM1, CCNA2, NDC80, RNASEH2B, TRIM39,…
GOBP_CELLULAR_PROTEIN_CATABOLIC_PROCESS	9.9999e-06	0.000358534	0.495878	1.48974	0	802	VPS13A, SPOPL, LTN1, USP24, FEM1C, SGTB, FMR1, USP38, SIRT1, TMF1, RC3H2, CRBN, MIB1, CD2AP, ITCH, FBXL3, USP33, DNAJB14, FBXO11, AGTPBP1, ZYG11B, OGT, MARCHF6, KLHL15, USP12, RC3H1, UFL1, YOD1, MFSD8, MARCHF7, USP34, USP37, SOCS4, RLIM, RBBP6, ATE1, NEMF, CUL4B, TAF1, CLOCK, RIC1, UBXN4, UBA6, UBR3, RNF6, PIAS1, LATS1, USP8, VPS4B, PCNP, MTM1, FBXL17, PDCD6IP, USP15, STYX, FBXO38, UBR1, TOPORS, …
GOBP_PROTEASOMAL_PROTEIN_CATABOLIC_PROCESS	9.9999e-06	0.000358534	0.499582	1.48963	0	491	SPOPL, LTN1, FEM1C, SGTB, FMR1, SIRT1, TMF1, CRBN, CD2AP, ITCH, FBXL3, DNAJB14, ZYG11B, OGT, MARCHF6, KLHL15, UFL1, YOD1, MARCHF7, SOCS4, ATE1, NEMF, CUL4B, TAF1, CLOCK, UBXN4, UBR3, PIAS1, PCNP, MTM1, FBXL17, STYX, FBXO38, UBR1, TOPORS, SOCS5, BBS7, XPO1, WAC, HACE1, UBXN7, TMTC3, ANAPC4, CUL5, ANKIB1, APPBP2, CUL2, RCHY1, DDI2, UBR2, GLMN, BIRC2, RNFT1, UBE2D3, TRIM38, FEM1B, NEDD4, USP25, KLHL…
GOBP_DNA_DEPENDENT_DNA_REPLICATION	1.00024e-05	0.000358534	0.513565	1.48915	0	160	ATRX, BOD1L1, ETAA1, PURA, NOC3L, ATAD5, BAZ1A, FANCM, RFC1, WRN, ZGRF1, HELB, METTL4, GEN1, RECQL, TOPBP1, MRE11, BRCA2, DDX21, ATR, ORC2, POLG2, MCM9, TEFM, ORC4, INO80, REV3L, THOC1, PRIMPOL, NBN, MCMBP, SENP2, SRPK2, MMS22L, CDC7, ZNF830, POLA1, RRM2B, DNA2, FAM111A, ZRANB3, ZMPSTE24, ORC3, FBXO5, NUCKS1, DBF4, CCNE2, PRIM1, TERF1, RPAIN, POLQ, POLD3, RFWD3, RFC3, WDHD1, RRM1, MGME1, POLB, RF…
GOBP_MALE_MEIOTIC_NUCLEAR_DIVISION	0.0043421	0.047813	0.547067	1.48696	424	51	AGO4, ATM, UBR2, BRCA2, FOXJ3, SYCP2, MYBL1, SYCP3, SPDYA, FIGNL1, KIF18A, MEIOC, MLH3, TAF1L, BTBD18, ZSCAN21, MLH1, DDX4, MAEL, TRIP13, REC8, TEX15, ING2, RAD51C
GOBP_POSITIVE_REGULATION_OF_CELL_CYCLE_PROCESS	1.00001e-05	0.000358534	0.506081	1.48616	0	243	PKN2, ATRX, CEP120, CDC14A, PHIP, CEP295, SPAST, KMT2E, ROCK2, CUL4B, SLF1, SLF2, ATAD5, CDC73, VPS4B, SMC5, SASS6, KIF20B, TPR, ANAPC4, GEN1, MED1, RB1, DDX3X, TMOD3, RDX, CUL3, INO80, CDC23, CSPP1, PLRG1, THOC1, STXBP4, CDC27, DDX39B, RAD21, UBE2B, CDC14B, CENPJ, CDC7, ANKRD17, MTBP, RRM2B, UBXN2B, PLK4, ECT2, LSM11, GPSM2, DYNC1LI1, ADAM17, FBXO5, DBF4, KIF14, BECN1, CDC42, RAD51AP1, CUL4A, PL…
GOBP_NEGATIVE_REGULATION_OF_NUCLEOBASE_CONTAINING_COMPOUND_METABOLIC_PROCESS	9.9999e-06	0.000358534	0.49117	1.48499	0	1483	NIPBL, ZNF131, BTAF1, MIER3, LCOR, IKZF5, FNIP1, CREB1, ATRX, ARID4A, SMCHD1, TNKS2, TENT2, SUZ12, PHC3, FMR1, ZNF451, ZBTB6, NR2C2, PHF6, REST, SIRT1, MIER1, CASP8AP2, TRIM33, NR3C1, XRN1, RCOR3, ELK4, ZBTB14, PURA, PAIP1, DLG1, ZBTB33, RIF1, NR1D2, KLHL15, ZNF136, SP3, CGGBP1, ZNF148, DICER1, RLIM, ZNF12, ZNF354B, ZNF24, ZBTB1, TAF1, ZNF674, TCERG1, SHLD2, SHLD3, CLOCK, N4BP2L2, SRSF10, CPEB3, …
GOBP_CARDIAC_MUSCLE_CELL_PROLIFERATION	0.00365603	0.0425222	0.542805	1.4845	358	55	ARID2, TGFBR1, MIR590, MEF2C, RBPJ, PTEN, SAV1, TGFBR3, BMPR1A, MAPK14, DIPK2A, MIR17HG, YAP1, PRKAR1A, TGFBR2, BMP10, CDK1, CITED2, JARID2, VGLL4, SMAD1, ZFPM2, RUNX1, TBX20, FGF9, KCNK2, FGF20
GOBP_NEGATIVE_REGULATION_OF_CELL_CYCLE_G2_M_PHASE_TRANSITION	0.00272637	0.0353031	0.537174	1.48369	268	62	RAD17, TAOK1, ABRAXAS1, BRCC3, ATM, USP47, TOPBP1, MRE11, TAOK3, MRNIP, FOXN3, UIMC1, NBN, RAD21, CDC14B, ZNF830, NAE1, SYF2, INIP, CCNG1, RINT1, BRCA1, NABP1, PABIR1, TRIM39, CDK1, CLSPN, BLM, FOXO4, CHEK1, DONSON, HUS1, CDK5RAP3
GOBP_DNA_METABOLIC_PROCESS	9.9999e-06	0.000358534	0.492345	1.48137	0	905	NIPBL, SMG1, POLK, ATRX, SMCHD1, INO80D, RAD17, TNKS2, RLF, TAOK1, BOD1L1, SIRT1, WDR70, PPP4R3B, PDS5A, ERCC6L2, SETX, XRN1, ETAA1, RAD1, PURA, SHPRH, RIF1, PIK3CA, ABRAXAS1, KLHL15, REV1, HELQ, SETD2, OTUD4, UFL1, ARID2, VCPIP1, DICER1, THAP9, KMT2E, ZBTB1, SMARCAD1, LIG4, CUL4B, EPC2, DCLRE1A, SMC6, GIN1, SHLD2, SHLD3, SLF1, SLF2, MPHOSPH8, NOC3L, ATAD5, FANCM, BRCC3, SMC3, ATM, RFC1, APAF1, E…
GOBP_CELLULAR_RESPONSE_TO_IONIZING_RADIATION	0.00178559	0.0259223	0.529802	1.4802	176	73	NIPBL, SIRT1, RAD1, LIG4, CLOCK, BRCC3, ATM, WRN, BRCA2, ATR, TLK2, TANK, INO80, BARD1, FBXO4, ECT2, MAPK14, RAD9B, ZMPSTE24, NUCKS1, FIGNL1, IFI16, RAD51AP1, YAP1, BRCA1, INTS7, TP53BP1, SPIDR, MAP3K20, PRAP1, XRCC5, NET1, MDM2, BLM
GOBP_NEGATIVE_REGULATION_OF_NUCLEAR_DIVISION	0.00395136	0.0447207	0.541104	1.47984	387	55	RAD1, APC, ATM, TPR, GEN1, ZNF207, RAD21, SPDL1, MTBP, KNTC1, BUB3, DYNC1LI1, FBXO5, MAD2L1, IK, TOM1L1, ZWILCH, CDK5RAP2, CENPF, ZW10, PCID2, NDC80, USP44, TTK, NME6, BUB1, PRAP1
GOBP_VIRAL_GENOME_REPLICATION	0.000100081	0.00250878	0.513886	1.47982	9	133	PKN2, YTHDC2, FMR1, TASOR, ROCK2, MPHOSPH8, PDE12, RESF1, TOP2B, DEK, EIF2AK2, EEA1, DDX3X, TRIM38, IFIT5, RAB29, IFIH1, HTATSF1, BCL2, SRPK2, TMEM41B, ATG5, N4BP1, RAB5A, FAM111A, SRPK1, ZC3HAV1, PROX1, CNOT7, NUCKS1, IFI16, TOP2A, CDC42, RNASEL, CTBP2, PPID, EIF2AK4, MIR221, FBXL2, HACD3, IFIT1, KPNA6, PPARA, ADAR, ATG16L1, NFIA, RSAD2, ATG16L2, VAPB, SETDB1
GOBP_POSITIVE_REGULATION_OF_RNA_METABOLIC_PROCESS	9.9999e-06	0.000358534	0.488571	1.47904	0	1739	NIPBL, PRKAA1, ICE1, MYSM1, CREB1, ATRX, ARID4A, MAP3K2, TUT4, INO80D, ROCK1, SF3B1, RLF, CREBRF, MED13, ICE2, ARID4B, ZNF33A, NFAT5, PPP1R12A, GPBP1, ZNF451, NR2C2, REST, ZFX, SIRT1, TMF1, RC3H2, ZNF292, METTL14, REL, NR3C1, SETX, PHIP, CCNT2, CNOT6L, ELK4, ZNF484, PAIP1, PRDM10, OGT, NR1D2, ATAD2B, SP3, ZNF148, VEZF1, ZNF845, BCLAF3, ASXL2, RC3H1, ZNF782, PIK3R1, ELF2, CARF, KMT2C, ZNF770, KMT2…
GOBP_REGULATION_OF_CELLULAR_MACROMOLECULE_BIOSYNTHETIC_PROCESS	9.9999e-06	0.000358534	0.491893	1.47617	0	741	ATRX, TUT4, INO80D, ROCK1, RAD17, TNKS2, PUM2, WAPL, FMR1, AGO4, RC3H2, PDS5A, SECISBP2L, SEPSECS, METTL14, XRN1, RPS6KB1, FASTKD3, CNOT6L, PURA, PAIP1, RC3H1, USP37, RBBP6, ROCK2, DNAJC24, PAN3, TIA1, CPEB3, EPM2AIP1, ESCO1, ALG10B, ATAD5, BAZ1A, IREB2, SMC3, ATM, PDE12, SMARCA5, DCP2, CNOT6, RB1CC1, TNRC6A, DHX29, PUM1, DCP1A, USP16, UHMK1, QKI, RAB3GAP2, TPR, EIF2AK2, NEK7, METTL4, ABCE1, CNOT…
GOBP_TELOMERE_MAINTENANCE_VIA_TELOMERE_LENGTHENING	0.00129815	0.0204716	0.524853	1.476	128	81	TNKS2, XRN1, ATM, RFC1, DCP2, RAD50, NEK7, POT1, MRE11, ATR, TENT4B, ERCC4, DHX36, NAF1, FBXO4, MAPKAPK5, TERF1, GNL3L, MAP3K4, HNRNPA2B1, TNKS, HSP90AA1, MAPK1, HNRNPU, DCLRE1B, TERF2IP, DKC1, CTNNB1, EXOSC10, XRCC5, PTGES3, HNRNPC, HMBOX1, CCT5, CTC1, STN1, RPA1, NEK2, PKIB, HNRNPA1, CCT2, CCT4
GOBP_PROTEIN_DNA_COMPLEX_SUBUNIT_ORGANIZATION	1e-05	0.000358534	0.502285	1.47587	0	249	BDP1, ATRX, LIN54, INO80D, CENPC, SHPRH, SETD2, ARID2, TAF1, BAZ1A, BPTF, SMARCA5, ATF7IP, SENP6, RSF1, DR1, SPTY2D1, RB1, TAF1B, KAT6B, KAT6A, HP1BP3, TAF2, INO80, CENPK, UCHL5, CAND1, GTF2B, ACTR6, H2BC19P, CENPE, ITGB3BP, PSME4, KNTC1, TAF5, SMARCE1, MIS12, SYCP3, PSMC6, ACTR8, TAF9, CTCF, TAF7, RAD52, HMGB1, NAP1L1, TBP, ASF1A, RRN3, YY1, H4-16, ANP32E, TAF8, BAZ2A, GTF2E1, TSPYL4, HELLS, TER…
GOBP_POSITIVE_REGULATION_OF_NUCLEOBASE_CONTAINING_COMPOUND_METABOLIC_PROCESS	9.9999e-06	0.000358534	0.487152	1.47579	0	1920	NIPBL, PRKAA1, ICE1, MYSM1, CREB1, ATRX, ARID4A, SMCHD1, MAP3K2, TUT4, INO80D, ROCK1, SF3B1, TNKS2, RLF, CREBRF, MED13, ICE2, ARID4B, ZNF33A, NFAT5, PPP1R12A, GPBP1, ZNF451, NR2C2, REST, ZFX, SIRT1, TMF1, RC3H2, ZNF292, METTL14, REL, NR3C1, SETX, PHIP, CCNT2, CNOT6L, ELK4, ZNF484, PAIP1, PRDM10, RIF1, OGT, ABRAXAS1, NR1D2, ATAD2B, SP3, ZNF148, VEZF1, OTUD4, ZNF845, BCLAF3, ASXL2, RC3H1, ZNF782, A…
GOBP_REGULATION_OF_MACROAUTOPHAGY	7.00203e-05	0.00186714	0.509147	1.47562	6	158	SMG1, VPS13C, SIRT1, PIK3CA, ATG12, EXOC8, EXOC1, TBK1, MTM1, C9orf72, WAC, RAB3GAP2, VPS26A, SNX6, MAPK8, NEDD4, SH3GLB1, ATG14, CASP3, SNX18, VPS13D, SCOC, RAB3GAP1, MAP3K7, SNX4, PIK3C3, ATG5, SPTLC1, UBQLN2, GNAI3, SCFD1, ATP6V1A, TRIM13, TSC1, CALCOCO2, ATP6V0A2, SMCR8, BECN1, ERN1, SNX30, BNIP3L, UBQLN1, UVRAG, VPS35, HIF1A, OPTN, LRRK2, ATP6V1C1, SESN3, SPTLC2, SEC22B, NOD1, PAFAH1B2, FEZ2…
GOBP_REGULATION_OF_MICROTUBULE_BASED_PROCESS	1e-05	0.000358534	0.501754	1.47431	0	249	PRKAA1, CEP120, ROCK1, ATXN7, TAOK1, SIRT1, CEP295, AKAP9, APC, SPAST, ROCK2, TTBK2, CCDC39, MDM1, VPS4B, PDCD6IP, SASS6, XPO1, CLIP1, SENP6, TOGARAM1, CHMP2B, TPR, DYRK1A, GEN1, ALMS1, SLAIN2, CLASP2, CEP97, CAMSAP2, MCPH1, CDKN1B, CCSAP, PAFAH1B1, KAT2B, TTC21B, TRIM37, MACF1, NIN, CYLD, MEMO1, MPDZ, CKAP2, CENPJ, PLK4, KLHL42, CEP76, CHMP5, GPSM2, SPICE1, BBS4, CFAP69, KIF15, NAV3, KIF18A, BOR…
GOBP_NEGATIVE_REGULATION_OF_DNA_METABOLIC_PROCESS	0.000230269	0.0050064	0.513622	1.47395	22	122	SMCHD1, TNKS2, XRN1, RIF1, KLHL15, SHLD2, SHLD3, ATM, ERCC6, DCP2, RAD50, MSH3, HELB, RNF169, POT1, TENT4B, ERCC4, UBR5, THOC1, NBN, ZNF91, KMT2A, FANCB, SUB1, TRIP12, MSH2, BMPR2, ZRANB3, PARPBP, DNAJC2, NDFIP1, TERF1, GNL3L, TP53BP1, MIR221, POLQ, TNKS, HNRNPU, MSH6, RADX, TERF2IP, CGAS, DFFA, EXOSC10, XRCC5, MLH1, BLM, HNRNPC, FLCN, ZNF93, CTC1, STN1, CHEK1, HNRNPA1, BCL6
GOBP_REGULATION_OF_CELL_CYCLE	9.9999e-06	0.000358534	0.489006	1.47378	0	1048	PKN2, ATRX, APPL1, INO80D, CEP120, RAD17, YTHDC2, CDC14A, WAPL, TAOK1, SIRT1, ZZZ3, ETAA1, FBXL3, RAD1, PHIP, CCNT2, RPS6KB1, RBL2, BIRC6, DLG1, ABRAXAS1, CEP295, SETD2, APC, SPAST, KMT2E, ROCK2, CUL4B, EPC2, TAF1, CLOCK, PRPF40A, ATF2, SLF1, SLF2, ATAD5, BRCC3, ATM, MDM1, CDC73, LATS1, UBA3, VPS4B, ERCC6, SMC5, SMARCA5, MBTD1, ZBED6, FBXL17, PDCD6IP, XIAP, CCP110, CRLF3, USP47, PUM1, SASS6, KIF2…
GOBP_REGULATION_OF_DNA_METABOLIC_PROCESS	9.9999e-06	0.000358534	0.49604	1.47368	0	402	SMG1, ATRX, SMCHD1, INO80D, TNKS2, RLF, SIRT1, WDR70, PPP4R3B, XRN1, RIF1, PIK3CA, ABRAXAS1, KLHL15, SETD2, OTUD4, ARID2, SMARCAD1, EPC2, SHLD2, SHLD3, SLF1, SLF2, MPHOSPH8, ATAD5, BRCC3, ATM, APAF1, ERCC6, MBTD1, DCP2, PPP4R2, WRN, RAD50, EPC1, DEK, MSH3, USP1, HELB, USP9X, NEK7, RNF169, POT1, WDR48, MRE11, ACTR2, PARG, ATR, POLG2, TENT4B, ERCC8, ERCC4, DHX36, INO80, RBBP8, ING3, YEATS4, UBR5, U…
GOBP_TYPE_I_INTERFERON_PRODUCTION	0.000702395	0.0124157	0.519083	1.47364	69	96	REL, ITCH, RIOK3, SETD2, PPM1B, CHUK, TBK1, DDX3X, PTPN11, TRIM38, DHX36, IFIH1, POLR3F, CYLD, POLA1, DDX58, RNF125, POLR3G, G3BP1, YY1, ZBTB20, TOMM70, TRAF3IP1, TLR3, DHX9, TRIM56, STAT1, NMI, HSP90AA1, TLR4, PTPN22, TLR9, CGAS, TRAF3, RIPK2, HMGB2, TIRAP, NLRC3, POLR3A, TLR7, POLR3B, TLR8, GBP7, TLR2, IRF8, LILRB1, MYD88, MIR26B, TRIM21
GOBP_PEPTIDYL_SERINE_MODIFICATION	9.9999e-06	0.000358534	0.497841	1.47347	0	335	RICTOR, PRKAA1, SMG1, PKN2, FNIP1, MORC3, ROCK1, PIKFYVE, TLK1, RPS6KB1, PIK3CA, AKAP9, GGNBP2, ROCK2, TAF1, CSNK1G3, TTBK2, CHUK, HIPK1, ATM, TBK1, LATS1, PAQR3, HIPK3, BRAF, STK4, UHMK1, TSSK4, DYRK1A, TGFBR1, CLK1, RPS6KA3, MAPK8, CAB39, NCK1, ATR, VRK2, STK38L, RPS6KA5, TLK2, CSNK1A1, GALNT4, DYRK2, BAG4, DOCK7, PTEN, CAPRIN2, AKT3, MAPK9, PRKCI, BCL2, SRPK2, GALNT1, CDC7, NSD1, PDCD10, CAMK2…
GOBP_ENDOSOME_TO_LYSOSOME_TRANSPORT	0.00358067	0.0422232	0.534111	1.47303	352	61	SCYL2, VPS4B, MTM1, CHMP2B, UEVLD, HOOK3, ATG14, LYST, HMGXB4, VAMP7, RAB12, SNX16, VPS41, ARL8B, AKTIP, CHMP3, DTX3L, KIF13A, SNX27, TSG101, TRAK1, EPG5, VPS33A, GPRASP1, HOOK1, SORT1, VPS39
GOBP_NEGATIVE_REGULATION_OF_SMALL_GTPASE_MEDIATED_SIGNAL_TRANSDUCTION	0.00431122	0.0476743	0.536871	1.47255	423	57	CD2AP, SCAI, RASA2, RASA1, ARHGAP12, NF1, CUL3, ARHGAP42, CYRIB, CCDC125, STAMBP, ITGB1, SPRY3, ARHGAP35, ABL2, SPRY2, PPP2CB, FLCN, KCTD10, SYNGAP1, DLC1, RIPOR2, BCL6, MAPKAP1, KANK1, TNFAIP1, ARHGAP24, RASA4B, ADRA1A, SLIT2, RASA4, STMN1, SPRY4, RASA3
GOBP_LYMPHOCYTE_HOMEOSTASIS	0.00307636	0.038282	0.530755	1.47124	303	65	RC3H2, SOS1, RC3H1, SKIL, SOS2, GPAM, MEF2C, ZC3H8, PPP3CB, CASP3, PPP2R3C, DOCK11, BCL2, BCL10, MIR17HG, RAG1, HIF1A, CAMLG, DOCK10, STAT5B, SLC40A1, LAT, PMAIP1, GPR174, FAS, P2RX7, BCL2L11
GOBP_CHROMOSOME_ORGANIZATION_INVOLVED_IN_MEIOTIC_CELL_CYCLE	0.00232086	0.0314364	0.527109	1.47124	229	72	ATRX, AGO4, ATM, RAD50, SMC2, MRE11, SMC4, SYCP2, SGO2, RAD21, UBE2B, MSH5, BRIP1, NDC1, CCNE2, MSH4, TERF1, C1orf146, SUN1, MEIOC, MLH3, ANKRD31, SGO1, TERB1, FANCD2, BUB1, NCAPD3, MLH1, MAEL, SYCE2, TRIP13, TEX12, REC8, TEX15, BUB1B, RNF212B, RAD51C, RAD21L1, ZCWPW1
GOBP_ORGANELLE_FISSION	9.9999e-06	0.000358534	0.493078	1.47055	0	496	NIPBL, ATRX, SLC25A46, CENPC, CDC14A, KIF2A, STAG2, AGO4, PDS5A, RAD1, PHIP, ABRAXAS1, APC, SPAST, CEP192, SLF1, SLF2, FANCM, SMC3, ATM, VPS4B, SMC5, SMARCA5, PDCD6IP, TOP2B, RAD50, KIF20B, TOGARAM1, USP16, ABRAXAS2, CHMP2B, TPR, ANAPC4, PDS5B, GEN1, MARCHF5, RB1, UBR2, CLASP2, SMC2, MRE11, BRCA2, ACTR2, AP3B1, STAG1, TENT4A, CEP97, RMI1, CUL3, TTN, ERCC4, RIOK2, INO80, DDHD1, CDC23, CDKN1B, SMC4…
GOBP_CELL_AGING	0.000290337	0.00599304	0.512724	1.4705	28	120	MORC3, SIRT1, SMC6, ATM, SMC5, WRN, NEK4, MARCHF5, MIR590, MAPK8, BRCA2, RBL1, ATR, ZNF277, KAT6A, CDKN1B, PTEN, AKT3, MAPK9, PNPT1, BCL2, OPA1, BMPR1A, LIMS1, CDK6, PDCD4, MAPKAPK5, MAPK14, ZMPSTE24, MAP2K4, FBXO5, RWDD1, ARNTL, PRMT6, PAWR, NSMCE2, PLK2, NPM1, MAP3K5, TP63, MAP2K1, ZKSCAN3, RSL1D1, EEF1E1, CGAS, CDK1, CITED2, MAP3K3, B2M, CTC1, CHEK1, WNT16, MAP2K6, BCL6, BGLAP
GOBP_METAPHASE_PLATE_CONGRESSION	0.00290148	0.0368243	0.529338	1.47048	286	67	CENPC, VPS4B, PDCD6IP, CHMP2B, CENPQ, CUL3, CDC23, PIBF1, EML4, SPDL1, CENPE, MIS12, CHMP5, SPICE1, KIF14, BECN1, KIF18A, SEH1L, CHMP3, RMDN1, KPNB1, CENPF, ZW10, MEIOC, HNRNPU, NUF2, BOD1, NDC80, RAB11A, TTL, CEP55, MLH1
GOBP_CIRCADIAN_RHYTHM	1e-05	0.000358534	0.503139	1.47039	0	205	PRKAA1, CREB1, SIRT1, SETX, FBXL3, OGT, NR1D2, ROCK2, CLOCK, MYCBP2, BLOC1S6, FBXL17, NRIP1, NCOA2, KDM5A, USP9X, DYRK1A, NUDT12, MAPK8, UBE3A, PPP1CB, FBXW7, PTEN, NAMPT, MAPK9, FBXW11, KMT2A, NCOR1, PPP1CC, AHR, KLF9, BTRC, CRY1, GNAQ, PROX1, RORA, TOP1, TOP2A, CIPC, METTL3, ARNTL, SIN3A, LGR4, HOMER1, TARDBP, ZFHX3, SUV39H2, SFPQ, NLGN1, THRAP3, KCNH7, GSK3B, EP300, PSPC1, KLF10, HNRNPU, MTOR,…
GOBP_MEIOTIC_CELL_CYCLE	9.9999e-06	0.000358534	0.498877	1.46858	0	266	ATRX, CENPC, YTHDC2, PDIK1L, AGO4, RAD1, FANCM, SMC3, ATM, TOP2B, RAD50, UBR2, SMC2, MRE11, BRCA2, ACTR2, RMI1, RBM7, ERCC4, RBBP8, SMC4, ZNF318, FOXJ3, SYCP2, UTP14C, SGO2, NBN, RAD21, UBE2B, MYBL1, MARF1, SPIN1, MSH5, ACTR3, HFM1, TUBGCP5, SYCP3, BRIP1, CNTD1, BUB3, MNS1, ASPM, NDC1, MASTL, FBXO5, SPDYA, CCNE2, FIGNL1, OSGIN2, TOP2A, WEE2, WASHC5, PPP2CA, KIF18A, RAD51AP1, NSUN2, METTL3, PLCB1,…
GOBP_MACROAUTOPHAGY	9.9999e-06	0.000358534	0.497099	1.46855	0	308	SMG1, TRAPPC8, RAB33B, PIKFYVE, C5orf51, VPS13C, SIRT1, TBC1D12, PIK3CA, ATG12, UFL1, YOD1, MFSD8, EXOC8, STX17, EXOC1, TBK1, VPS4B, MTM1, C9orf72, RB1CC1, STAM2, ATG2B, WAC, RAB3GAP2, CHMP2B, VPS26A, VPS36, SNX6, LRBA, WDFY3, MAPK8, NEDD4, SH3GLB1, ACBD5, ATG14, NBR1, UFM1, CASP3, SNX18, SNX14, VPS13D, SCOC, UBXN2A, IFT88, RAB3GAP1, MAP3K7, SNX4, RAB23, VAMP7, PIK3C3, STX12, TMEM41B, ATG5, SPTLC…
GOBP_HISTONE_H3_ACETYLATION	0.00208676	0.0288787	0.524395	1.46778	206	75	ATXN7, ZNF451, SIRT1, ZZZ3, SMAD4, DR1, BRCA2, KAT6B, KAT6A, TAF2, KAT2B, MAP3K7, TADA1, MBIP, KMT2A, TAF5, JADE1, TAF9, TAF5L, TAF7, MEAF6, SIN3A, BRCA1, SUPT7L, TADA2A, YEATS2, EP300, TAF4, ING4, MCM3AP, JADE3, SUPT3H, POLE3, BRPF3
GOBP_CHROMOSOME_SEPARATION	0.000862873	0.0146097	0.516618	1.46729	85	97	APC, SMARCAD1, FANCM, ATM, TOP2B, TPR, ANAPC4, GEN1, RB1, RMI1, CUL3, ERCC4, RIOK2, CDC23, ZNF207, CDC27, RAD21, SPDL1, CENPE, KNTC1, HFM1, BUB3, DYNC1LI1, FBXO5, TOP2A, MAD2L1, ANAPC1, IK, ZWILCH, CDK5RAP2, CENPF, ZW10, NSMCE2, PCID2, NDC80, USP44, TTK, DLGAP5, BUB1, PRAP1, ANAPC5, MLH1
GOBP_CELL_PROJECTION_ASSEMBLY	9.9999e-06	0.000358534	0.490444	1.46707	0	591	CEP120, ROCK1, CPLANE1, WDR11, CDC14A, CEP135, FMR1, FER, CD2AP, CEP350, RP2, EVI5, PIK3CA, RO60, APC, TBC1D15, PIK3R1, CCDC66, RAB8B, GOLPH3, KIF27, ODF2L, MPHOSPH9, TTBK2, CCDC39, RAPGEF6, BBS10, NEK1, EXOC5, CCP110, RAP2A, BBS7, CEP162, TOGARAM1, ARL13B, CEP290, KIF3A, POC1B, IFT80, KIAA0586, RAP2C, AHI1, TGFBR1, CCDC88A, RABGAP1, CFAP44, RDX, BBIP1, RFX3, ACTR2, NCK1, SCLT1, SSX2IP, PCM1, CEP…
GOBP_NEGATIVE_REGULATION_OF_RESPONSE_TO_DNA_DAMAGE_STIMULUS	0.00158946	0.0237117	0.521226	1.46686	157	82	SMCHD1, SIRT1, RIF1, KLHL15, MARCHF7, SHLD2, SHLD3, ATAD5, ERCC6, USP47, HELB, DYRK1A, RNF169, TAF9B, ERCC4, UBR5, THOC1, DDX39B, BCL2, FANCB, TRIP12, TAF9, PARPBP, FBXO5, TP53BP1, MIR221, POLQ, PSMD10, DDIAS, CD44, RADX
GOBP_POSITIVE_REGULATION_OF_CELL_CYCLE	9.9999e-06	0.000358534	0.495461	1.46547	0	325	PKN2, ATRX, CEP120, YTHDC2, CDC14A, PHIP, CCNT2, RPS6KB1, CEP295, SPAST, KMT2E, ROCK2, CUL4B, SLF1, SLF2, ATAD5, CDC73, VPS4B, SMC5, ZBED6, SASS6, KIF20B, TPR, ANAPC4, GEN1, MED1, RB1, DDX3X, MIR590, TMOD3, PTPN11, RDX, BRCA2, CCNT1, CUL3, PKD2, INO80, CDC23, CDKN1B, CSPP1, PLRG1, PAFAH1B1, THOC1, STXBP4, CDC27, DDX39B, RAD21, UBE2B, EIF4E, SRPK2, CDC14B, CENPJ, CDC7, ANKRD17, MTBP, RRM2B, UBXN2B…
GOBP_TRNA_METABOLIC_PROCESS	3.00027e-05	0.00094263	0.502637	1.46377	2	183	SEPSECS, TRUB1, THUMPD1, TRMT13, DICER1, TRDMT1, TRMT10B, PUS10, TYW5, ALKBH8, DTWD1, NSUN3, TRNT1, TYW3, DTWD2, THUMPD2, OSGEPL1, TRMT61B, PRORP, MTO1, TRMT1L, TARBP1, TRMT10A, TRMT11, ADAT2, THUMPD3, GTF3C3, ELP1, DARS1, EXOSC9, NSUN6, TARS1, QRSL1, GTF3C4, EXOSC8, CDKAL1, SSB, ADAT1, METTL8, LARS1, METTL6, DUS4L, WARS2, NSUN2, QTRT2, TRMT5, EPRS1, RARS2, GATC, TYW1, DPH3, PSTK, LSM6, RPP14, TR…
GOBP_VACUOLAR_TRANSPORT	0.000100031	0.00250878	0.505104	1.46289	9	155	GCC2, VPS13A, VPS13C, SCYL2, VPS54, VPS4B, MTM1, C9orf72, TMEM106B, CHMP2B, UEVLD, VPS36, AP3B1, CCDC91, HOOK3, NEDD4, LEPROT, ATG14, LYST, ZFYVE16, ALS2, NCOA4, VPS13D, AP3M1, AP1G1, HMGXB4, VAMP7, RAB12, SNX16, VPS41, GNPTAB, ARL8B, RBSN, NDFIP2, VPS37A, SCARB2, AKTIP, VTI1A, CHMP5, BECN1, VPS35, LAMP2, CHMP3, TMEM50A, VTA1, NDFIP1, LRRK2, DTX3L, TMEM50B, KIF13A, ANKFY1, MON1B, STAM, AP3S1, PIK…
GOBP_NEGATIVE_REGULATION_OF_TRANSCRIPTION_BY_RNA_POLYMERASE_II	9.9999e-06	0.000358534	0.486047	1.46288	0	927	NIPBL, ZNF131, MIER3, LCOR, IKZF5, FNIP1, ATRX, SUZ12, ZNF451, ZBTB6, NR2C2, PHF6, REST, SIRT1, MIER1, TRIM33, NR3C1, ELK4, ZBTB14, PURA, DLG1, ZBTB33, RIF1, NR1D2, ZNF136, SP3, CGGBP1, ZNF148, DICER1, RLIM, ZNF354B, ZBTB1, TAF1, ZNF674, TCERG1, N4BP2L2, CPEB3, GABPA, ZBTB37, MTF2, RFC1, CDC73, PIAS1, BPTF, ZMYM5, ZNF141, ZBED6, NRIP1, ZBTB26, LARP7, ZNF431, ATF7IP, SMAD5, EPC1, ZNF25, NCOA2, ZNF…
GOBP_ORGANELLE_MEMBRANE_FUSION	0.000601118	0.0109794	0.511884	1.46185	59	109	PIKFYVE, VCPIP1, RAB8B, C2CD5, STX17, VAMP4, CHMP2B, YIPF4, USO1, MFN1, EEA1, SPG11, GOSR1, SAMD9, VAMP7, STX12, RAB39A, YIPF5, SNAP23, VPS8, GNAI3, VPS41, ARL8B, VTI1A, VAMP1, CAV2, STX7, UVRAG, STX2, CHMP3, STX16, ANKFY1, SEC22B, ANXA1, VAV3, SEPTIN8, TBC1D4, BET1, STX6, ANKRD27, STX3, PIP4K2A, IRAG2, STX19, VPS39, SYT1, SNAP29
GOBP_CYTOSKELETON_DEPENDENT_INTRACELLULAR_TRANSPORT	1.00004e-05	0.000358534	0.500725	1.46087	0	194	CCDC186, AGTPBP1, PURA, SPAST, BLOC1S6, KIF3A, RHOT1, KIF5B, SPG11, CCDC88A, AP3B1, HOOK3, SSX2IP, PCM1, IFT74, BLOC1S5, PAFAH1B1, MAK, IFT88, WDR35, LCA5, TTC21B, AP3M1, WDR19, WASL, FBXW11, SYNE2, OPA1, DST, LRPPRC, ARHGAP21, TTC30B, ARL8B, CILK1, ARMCX3, IFT81, DYNC1I2, DYNC2LI1, RPGR, RAB21, STAU2, BBS12, TTC30A, CDC42, KIF1B, BICD1, KIF3B, DYNC2H1, RAB6A, HIF1A, TRAF3IP1, FNBP1L, TTC21A, LCA…
GOBP_REGULATION_OF_CELL_PROJECTION_ASSEMBLY	1.00001e-05	0.000358534	0.498736	1.46083	0	221	CEP120, CEP135, FMR1, FER, EVI5, PIK3CA, APC, TBC1D15, PIK3R1, ODF2L, MPHOSPH9, CCP110, TGFBR1, CCDC88A, RABGAP1, RDX, ACTR2, CEP97, ATMIN, CDKL5, MAK, IFT88, NCKAP1, AKIRIN1, DOCK11, SEPTIN7, WASL, CYLD, SYNE2, TAPT1, ATG5, CENPJ, ATP7A, TWF1, ACTR3, SH3YL1, RAB5A, SRGAP2C, USP6NL, P2RY12, DYNC2LI1, PLCE1, MNS1, STAU2, ABITRAM, BBS4, EPS8, AVIL, CDC42, YAP1, SDCCAG8, WDPCP, ATG3, FNBP1L, TBC1D5,…
GOBP_TELOMERE_ORGANIZATION	7.00168e-05	0.00186714	0.503707	1.46057	6	160	SMG1, ATRX, TNKS2, XRN1, RIF1, DCLRE1A, SMC6, ATM, RFC1, SMC5, DCP2, WRN, RAD50, DCLRE1C, NEK7, POT1, MRE11, BRCA2, ATR, TENT4B, ERCC4, EZH1, DHX36, SP100, NBN, NAF1, GNL3, DNA2, FBXO4, MAPKAPK5, CCNE2, TEP1, H4-16, TERF1, GNL3L, MAP3K4, ZNF827, HNRNPA2B1, TNKS, TPRKB, HSP90AA1, MAPK1, NSMCE2, HNRNPU, DCLRE1B, EZH2, PRKDC, H3-3A, TERF2IP, DKC1, USP7, LTO1, CTNNB1, EXOSC10, XRCC5, PTGES3, BLM, HNR…
GOBP_MACROMOLECULE_CATABOLIC_PROCESS	9.9999e-06	0.000358534	0.483248	1.45958	0	1311	SMG1, TTC37, TUT4, ROCK1, AGL, PUM2, VPS13A, SPOPL, TENT2, LTN1, USP24, FEM1C, SGTB, FMR1, LNPEP, USP38, AGO4, SIRT1, TMF1, RC3H2, CRBN, METTL14, MIB1, CD2AP, ITCH, XRN1, FBXL3, USP33, FASTKD3, DNAJB14, CNOT6L, FBXO11, AGTPBP1, PAIP1, ZYG11B, OGT, MARCHF6, KLHL15, USP12, APC, RC3H1, UFL1, YOD1, MFSD8, MARCHF7, USP34, DICER1, USP37, SOCS4, RLIM, RBBP6, ATE1, ROCK2, NEMF, CUL4B, TAF1, PAN3, CLOCK, …
GOBP_MEIOTIC_CHROMOSOME_SEGREGATION	0.00101346	0.0166437	0.513882	1.45887	100	96	CENPC, AGO4, FANCM, ATM, TOP2B, SMC2, MRE11, ACTR2, RMI1, ERCC4, SMC4, SYCP2, SGO2, RAD21, UBE2B, MSH5, ACTR3, HFM1, BRIP1, NDC1, CCNE2, TOP2A, MSH4, TERF1, C1orf146, SUN1, MEIOC, MLH3, NUF2, ANKRD31, SGO1, TERB1, TTK, FANCD2, BUB1, MLH1, MAEL, SHOC1, SYCE2, TRIP13, TEX12, REC8, TEX15, BUB1B, RNF212B, RAD51C, RAD21L1, ZCWPW1, EME2
GOBP_POSITIVE_REGULATION_OF_INNATE_IMMUNE_RESPONSE	0.000130086	0.00309756	0.505617	1.45792	12	138	MATR3, RIOK3, TBK1, MED1, UBE2K, LSM14A, MAP3K7, AP1G1, POLR3F, TRAF6, PAK2, POLR3G, HMGB1, TRIM5, TXK, IKBKB, IFI16, CD160, SIN3A, TOMM70, STAT5B, DHX9, SFPQ, TRIM56, CASP6, KLRK1, EP300, CD226, PSPC1, NMI, HSP90AA1, PARP9, TLR4, KLRC4, CLEC7A, PRKDC, CLEC6A, RASGRP1, IL21, CLNK, IRGM, USP27X, HPX, CGAS, PYHIN1, TASL, KLRC4-KLRK1, HMGB2, TIRAP, SH2D1A, MNDA, XRCC5, CREBBP, NLRC4, CD1D, GBP5, ZNF…
GOBP_PROTEIN_DNA_COMPLEX_ASSEMBLY	1.00004e-05	0.000358534	0.498591	1.45535	0	197	BDP1, ATRX, CENPC, SHPRH, TAF1, BAZ1A, SMARCA5, ATF7IP, SENP6, RSF1, DR1, SPTY2D1, RB1, TAF1B, KAT6B, KAT6A, HP1BP3, TAF2, CENPK, CAND1, GTF2B, H2BC19P, CENPE, ITGB3BP, KNTC1, TAF5, MIS12, PSMC6, TAF9, TAF7, RAD52, HMGB1, NAP1L1, TBP, ASF1A, RRN3, H4-16, TAF8, BAZ2A, TSPYL4, HELLS, TERF1, TSPYL1, DNAJC9, CENPF, ZNF827, TAF3, TAF11, TAF4, ESR1, POGZ, CENPH, SET, H3-4, NPM1, TAF1L, CENPP, TAF13, H3…
GOBP_RESPONSE_TO_LEUKEMIA_INHIBITORY_FACTOR	0.00115384	0.0185512	0.51237	1.45522	114	97	CREB1, SIRT1, RIF1, MTF2, BCLAF1, SMARCA5, PIGA, MYNN, RNMT, KDM3A, POLR1F, UBXN2A, WDR35, PDCD10, GCLM, B3GNT2, RNF125, NFYB, EPS8, ARID5B, SRSF7, SRSF3, MAT2A, SNX10, HELLS, CTBP2, PAX6, TRIM25, HNRNPU, ABCD4, SPRY2, NUP35, EEF1E1, SMAD7, KLF4, PRDM5, XRCC5, JARID2
GOBP_REGULATION_OF_MITOTIC_CELL_CYCLE	9.9999e-06	0.000358534	0.488263	1.45451	0	466	PKN2, APPL1, RAD17, YTHDC2, CDC14A, TAOK1, SIRT1, PHIP, RPS6KB1, RBL2, DLG1, ABRAXAS1, APC, KMT2E, CUL4B, ATF2, ATAD5, BRCC3, ATM, CDC73, VPS4B, CRLF3, USP47, SASS6, KIF20B, ANGEL2, WAC, TPR, ANAPC4, NEK7, GEN1, RB1, DDX3X, SDE2, TMOD3, TOPBP1, PTPN11, THAP1, RDX, MRE11, BRCA2, RBL1, TAOK3, ZNF655, CUL3, PKD2, RIOK2, INO80, HECA, CDC23, CDKN1B, PLRG1, PAFAH1B1, CDK13, PTEN, MRNIP, ZNF207, FOXN3, …
GOBP_POSITIVE_REGULATION_OF_CATABOLIC_PROCESS	9.9999e-06	0.000358534	0.486918	1.45294	0	512	PRKAA1, TUT4, ROCK1, FMR1, SIRT1, RC3H2, METTL14, ITCH, PIK3C2A, CNOT6L, AGTPBP1, PAIP1, ZYG11B, APC, RC3H1, UFL1, SOCS4, ROCK2, CUL4B, TAF1, PAN3, CPEB3, ATM, TBK1, PIAS1, PDE12, DCP2, C9orf72, CNOT6, TNRC6A, SOCS5, BBS7, PUM1, DCP1A, WAC, RAB3GAP2, HACE1, TMTC3, ANKIB1, CNOT8, RCHY1, IDE, RNFT1, RDX, TRIM38, NEDD4, TENT4A, DIS3, SH3GLB1, TENT4B, ARIH1, DHX36, FBXW7, SH3RF1, CSNK1A1, TUT7, YTHDF…
GOBP_IMPORT_INTO_NUCLEUS	0.000100022	0.00250878	0.50074	1.45291	9	163	APPL1, TNPO1, RANBP6, PIK3R1, ATF2, KPNA5, IPO11, NUP54, STK4, EFCAB7, NUP155, TPR, RANBP2, MED1, KPNA3, IPO8, NUP58, NF1, JAK2, IPO7, UFM1, UBR5, RAB23, RGPD8, KPNA4, PPP3CA, MDFIC, ECT2, NXT2, NUP153, MAPK14, NUP133, NUP107, APPL2, RGPD3, IPO5, TARDBP, STK3, LRRK2, KPNB1, RPAIN, BACH2, NUP50, RBM22, NUP98, NUP88, STAT3, E2F3, RGPD4, KPNA6, CBLB, KPNA1, RANBP17, NUP35, FAM53C, ING1, HEATR3, PSEN…
GOBP_AXONAL_TRANSPORT	0.00438179	0.0481808	0.524067	1.4527	432	65	AGTPBP1, SPAST, BLOC1S6, KIF3A, KIF5B, AP3B1, BLOC1S5, PAFAH1B1, AP3M1, FBXW11, OPA1, DST, ARL8B, ARMCX3, RAB21, KIF1B, KIF3B, HIF1A, TRAK2, AP3S1, MAP2, ACTR10, MAPK8IP3, DLG2, TRAK1, NDEL1, BLOC1S2, HSBP1, AP3M2, RAB27B, KIF5C
GOBP_MICROTUBULE_BASED_TRANSPORT	1.00004e-05	0.000358534	0.497309	1.45132	0	196	AGTPBP1, PURA, SPAST, KIF27, CCDC39, BLOC1S6, KIF3A, RHOT1, KIF5B, SPG11, RFX3, AP3B1, SSX2IP, PCM1, IFT74, BLOC1S5, PAFAH1B1, OFD1, MAK, IFT88, WDR35, LCA5, TTC21B, AP3M1, WDR19, FBXW11, SYNE2, OPA1, DST, DNAH1, NPHP3, LRPPRC, ARHGAP21, DNAAF2, TTC30B, ARL8B, CILK1, ARMCX3, IFT81, DYNC1I2, DYNC2LI1, RPGR, RAB21, STAU2, BBS12, TTC30A, CDC42, KIF1B, BICD1, KIF3B, DYNC2H1, RAB6A, HIF1A, TRAF3IP1, T…
GOBP_JNK_CASCADE	6.00072e-05	0.00166014	0.499159	1.45131	5	174	TAOK1, ITCH, MAP4K3, ATF2, PJA2, ERCC6, HIPK3, XIAP, RB1CC1, RAP2A, ZNF675, TRAF5, IRAK4, MAPK8, FKTN, TAOK3, MAGI3, SH3RF1, PAFAH1B1, AIDA, MAP3K7, MBIP, MAPK9, ZMYND11, CYLD, NCOR1, TGFBR3, TRAF6, MDFIC, DUSP19, PDCD4, HMGB1, NAIP, MAP2K4, NFKB1, UNC5CL, CDC42, PLCB1, RIPK1, STK3, LRRK2, TLR3, HACD3, NOD1, KLHL31, MAP4K4, DUSP22, DIXDC1, MAPK8IP3, NPPA, TLR4, PTGER4, PTPN22, MAP3K5, TLR9, ANKRD…
GOBP_SELECTIVE_AUTOPHAGY	0.00297274	0.0374801	0.51789	1.4509	294	76	C5orf51, VPS13C, UFL1, TBK1, RB1CC1, ATG2B, LRBA, WDFY3, ACBD5, ATG14, UFM1, VPS13D, ATG5, SPTLC1, CALCOCO2, LGALS8, UBA5, BECN1, UBQLN1, OPTN, SPTLC2, NOD1, PJVK, RNF213, RETREG1, ULK2, RNF41, ATG16L1, USP30, RIPK2, HUWE1, MAP1LC3B, KLHL3
GOBP_VESICLE_MEDIATED_TRANSPORT_TO_THE_PLASMA_MEMBRANE	0.000170112	0.00382903	0.50309	1.45064	16	138	GCC2, KIAA1109, ACAP2, GOLPH3, GOLGA4, EXOC8, EXOC1, VAMP4, CCDC93, EXOC5, DENND1B, VPS26A, EXOC6, ARFGEF2, VPS50, BLZF1, GOPC, CNST, ANKRD50, EPS15, RABEP1, LYPLA1, SNX4, MACF1, PREPL, CMTM6, WASHC2C, RAB10, RAB14, AKAP5, EXOC2, VPS26C, VPS35, EXOC6B, ATP2C1, GOLGA7, OPTN, BBS2, VPS29, KIF13A, LMTK2, INPP5F, BBS1, SNX27, GOLPH3L, STX6, RAB11A, ANKRD27, ARL3, STX3, NSF, ARF6, EPG5, EXOC4, GRIP1, …
GOBP_PROTEIN_LOCALIZATION_TO_ORGANELLE	9.9999e-06	0.000358534	0.481461	1.44778	0	866	NIPBL, PRKAA1, OSBPL8, GCC2, ATRX, MORC3, APPL1, RAB33B, TNPO1, TNKS2, PIKFYVE, VPS13A, WAPL, SGTB, ANKRD13C, VPS13C, CD2AP, CEP350, DLG1, TASOR, SETD2, RANBP6, APC, PIK3R1, CCDC66, VCPIP1, AKAP11, RAB8B, CEP192, ARL5A, GOLPH3, ROCK2, TIA1, ATF2, KPNA5, TTBK2, SLF1, SLF2, CCDC39, IPO11, BLOC1S6, LATS1, NOL8, PAQR3, SMC5, WRN, LARP7, NEDD1, TOPORS, ARL5B, KIF20B, XPO1, DCP1A, NUP54, STK4, EFCAB7, …
GOBP_DEPHOSPHORYLATION	9.9999e-06	0.000358534	0.486729	1.44751	0	424	ROCK1, CDC14A, MTMR12, PPP1R12A, BOD1L1, PPP4R3B, LRRC40, DLG1, PTPN4, PPM1B, RPAP2, ROCK2, CTDSPL2, MTMR6, PPP1R2, MTM1, PPP4R2, STYX, PP2D1, PPM1A, SACM1L, PPTC7, INPP4A, UBLCP1, NT5C2, PTPN11, MTMR10, NCK1, PPP1R15B, RPRD1A, RNGTT, MTMR9, JAK2, MEF2C, PPP1CB, PPP4R3A, PPP2R5E, PPP3CB, ARPP19, BAG4, PPP2R3C, PTPN12, PTEN, CTTNBP2NL, FRA10AC1, SGPP1, IMPA1, PTPN2, FBXW11, BCL2, IQGAP1, PDP2, PTP…
GOBP_RIBONUCLEOPROTEIN_COMPLEX_BIOGENESIS	9.9999e-06	0.000358534	0.48622	1.44744	0	446	SF3B1, SRFBP1, AGO4, SCAF11, WDR36, SETX, RIOK3, HELQ, YTHDC1, DICER1, CUL4B, PRPF39, SRSF10, ATM, CDC73, NOL8, ZNF658, PTBP2, SLU7, SDAD1, MTREX, DDX17, DHX29, XPO1, DIMT1, LUC7L3, KRR1, HELB, ESF1, METTL15, ABCE1, RBM5, DDX3X, DDX52, CPSF6, UTP15, DDX21, GCFC2, ATR, METTL15P1, BRIX1, DIS3, GTPBP10, AGO3, TENT4B, NSUN3, WDR43, ZCCHC4, RIOK2, DDX18, TRMT61B, ERI2, DDX20, NMD3, EIF3A, ZNHIT6, NUDT…
GOBP_MEIOSIS_I_CELL_CYCLE_PROCESS	0.000220152	0.00481378	0.501874	1.44637	21	136	CENPC, AGO4, FANCM, ATM, TOP2B, RAD50, UBR2, MRE11, BRCA2, RMI1, ERCC4, FOXJ3, SYCP2, SGO2, RAD21, UBE2B, MYBL1, MSH5, HFM1, SYCP3, BRIP1, CNTD1, NDC1, FBXO5, CCNE2, TOP2A, WEE2, RAD51AP1, RAD54B, MSH4, TERF1, C1orf146, SUN1, MEIOC, MSH6, MLH3, ANKRD31, SGO1, NDC80, BCL2L11, TERB1, FANCD2, BTBD18, ZSCAN21, MLH1, DDX4, RAD51D, MAEL, PSMA8, SHOC1, SYCE2, TRIP13, TEX12, REC8, TEX15, RNF212B, ING2, R…
GOBP_DNA_DAMAGE_RESPONSE_SIGNAL_TRANSDUCTION_BY_P53_CLASS_MEDIATOR	0.00390511	0.0444729	0.518081	1.44604	386	72	ATRX, SIRT1, MARCHF7, ATM, DYRK1A, SPRED1, DDX5, BRCA2, ATR, MDM4, CDKN1B, SP100, NBN, ACER2, SMYD2, ZMPSTE24, FOXO3, PSMD10, MYO6, PAXIP1, PPM1D, PLK2, PMAIP1, USP10, ING4, CD44, EEF1E1, PYHIN1, PRAP1, CRADD, MDM2
GOBP_REGULATION_OF_CELLULAR_AMIDE_METABOLIC_PROCESS	9.9999e-06	0.000358534	0.484289	1.44464	0	503	PRKAA1, TUT4, ROCK1, PUM2, FMR1, AGO4, RC3H2, SECISBP2L, SEPSECS, METTL14, XRN1, RPS6KB1, FASTKD3, CNOT6L, PURA, PAIP1, RC3H1, ROCK2, DNAJC24, MIR186, PAN3, TIA1, CPEB3, IREB2, SP1, PDE12, DCP2, CNOT6, TNRC6A, DHX29, PUM1, DCP1A, SAMD8, USP16, UHMK1, QKI, TPR, EIF2AK2, SLC2A13, ABCE1, CNOT8, CPEB4, DDX3X, MIR590, RPS6KA3, MTRF1, NCK1, PPP1R15B, TENT4A, LARP4, DIS3, LARP1B, DDX6, AGO3, TENT4B, NSU…
GOBP_INTRACELLULAR_RECEPTOR_SIGNALING_PATHWAY	9.9999e-06	0.000358534	0.490353	1.44286	0	262	ERBIN, PUM2, NR2C2, SIRT1, TMF1, NR3C1, ITCH, NR1D2, RIOK3, ASXL2, UFL1, OTULIN, CLOCK, RNF6, LATS1, XIAP, USP15, DDX17, PUM1, MED1, BIRC2, DDX5, NEDD4, STRN3, KDM3A, DDX60, UBE3A, JAK2, NR2C1, NCOA1, UFM1, UBR5, NCOA4, LSM14A, MAP3K7, CNOT1, IFIH1, CNOT2, CYLD, LACC1, NCOR1, AHR, KDM4C, SKP2, TRAF6, PIAS2, ANKRD17, DDX58, CRY1, RNF125, TAF7, TIFA, BIRC3, UBA5, RORA, TRIM24, RNF14, YAP1, RWDD1, A…
GOBP_NEGATIVE_REGULATION_OF_PROTEIN_CONTAINING_COMPLEX_DISASSEMBLY	0.00284788	0.0363872	0.512674	1.44175	282	81	ATXN7, TAOK1, PIK3CA, APC, TTBK2, CLASP2, TMOD3, RDX, CAMSAP2, ADD3, SCAF8, CAPZA2, CKAP2, CAPZA1, TWF1, WASHC2C, TMOD2, MTPN, EPS8, AVIL, NAV3, SWAP70, CLASP1, LIMA1, SVIL, HDGFL3, PLEKHH2, TMOD1, CRACD, CAMSAP1, SPTBN5, LMOD2, TMEM39A, RUBCN, MAP1B, LMOD3
GOBP_NCRNA_METABOLIC_PROCESS	9.9999e-06	0.000358534	0.482648	1.44094	0	527	ICE1, ATRX, TUT4, SRFBP1, TENT2, ICE2, AGO4, RC3H2, SEPSECS, WDR36, XRN1, TRUB1, THUMPD1, RIOK3, HELQ, TRMT13, RC3H1, RPAP2, DICER1, USPL1, NOL8, ZNF143, INTS2, LARP7, MTREX, DDX17, DIMT1, TRDMT1, KRR1, HELB, ESF1, METTL15, METTL4, TRMT10B, PUS10, TYW5, DDX3X, DDX52, UTP15, TAF1B, INTS6, DDX21, METTL15P1, BRIX1, DIS3, ALKBH8, AGO3, TENT4B, RBM7, DTWD1, NSUN3, WDR43, TRNT1, ZC3H8, TYW3, ZCCHC4, RI…
GOBP_DEFENSE_RESPONSE_TO_SYMBIONT	9.9999e-06	0.000358534	0.488446	1.44061	0	288	SENP7, PUM2, ITCH, RIOK3, SETD2, ATG12, PPM1B, EXOC1, PDE12, TRIM52, USP15, DDX17, PUM1, EIF2AK2, BIRC2, GPAM, TRIM38, DDX21, TRIM44, DDX60, IFIT5, ELMOD2, DHX36, LYST, LSM14A, IFIH1, POLR3F, ZMYND11, BCL2, ATG5, SKP2, ANKRD17, ZNF175, DDX58, TRIM13, ZC3HAV1, RNF125, POLR3G, TRIM34, NCBP3, CNOT7, ZMPSTE24, TRIM5, BIRC3, G3BP1, IFNGR1, CARD8, BECN1, IFIT2, IFI16, SERINC3, GBP3, IRF9, BNIP3L, RNASE…
GOBP_REGULATION_OF_AUTOPHAGY	9.9999e-06	0.000358534	0.486495	1.44023	0	338	PRKAA1, SMG1, ROCK1, VPS13C, SIRT1, PIK3C2A, USP33, TAB3, PIK3CA, ATG12, UFL1, MFSD8, EXOC8, EXOC1, ATM, TBK1, MTM1, C9orf72, WAC, RAB3GAP2, VPS26A, SNX6, MAPK8, TAB2, TRIM38, NEDD4, SH3GLB1, TLK2, MTMR9, ERCC4, FBXW7, ATG14, CASP3, SNX18, VPS13D, SCOC, RAB3GAP1, MAP3K7, SNX4, DRAM2, HERC1, BCL2, PIK3C3, EIF4E, ATG5, SPTLC1, WDR41, MTDH, UBQLN2, GNAI3, LEPR, FOXO1, DNM1L, SCFD1, ATP6V1A, TRIM13, …
GOBP_ENDOSOMAL_TRANSPORT	1e-05	0.000358534	0.490338	1.4383	0	233	WASHC4, GCC2, KIAA1109, ACAP2, PIKFYVE, ITSN2, EVI5, RIC1, HEATR5B, BLOC1S6, VAMP4, VPS54, VPS4B, CCDC93, DENND1B, CHMP2B, VPS26A, SNX2, VPS36, SNX6, ALMS1, VPS50, EEA1, TBC1D23, AP3B1, ARFIP1, ANKRD50, SPAG9, GOSR1, LEPROT, EPS15, LYST, SNX18, ZFYVE16, RHOBTB3, ALS2, RAB29, SNX4, AP5M1, PREPL, CMTM6, WASHC2C, RAB10, ARL8B, RBSN, PICALM, RAB14, TRAPPC10, VTI1A, CHMP5, DENND5A, CLN5, AKAP5, TMEM87…
GOBP_NEGATIVE_REGULATION_OF_BIOSYNTHETIC_PROCESS	9.9999e-06	0.000358534	0.474342	1.43542	0	1658	NIPBL, PRKAA1, ZNF131, BTAF1, MIER3, LCOR, IKZF5, FNIP1, CREB1, ATRX, ARID4A, TUT4, ROCK1, RAD17, SUZ12, PHC3, WAPL, FMR1, ZNF451, ZBTB6, NR2C2, PHF6, REST, AGO4, SIRT1, RC3H2, MIER1, PDS5A, CASP8AP2, METTL14, TRIM33, NR3C1, XRN1, RCOR3, CNOT6L, ELK4, ZBTB14, PURA, PAIP1, DLG1, ZBTB33, RIF1, NR1D2, ZNF136, SP3, CGGBP1, ZNF148, RC3H1, DICER1, RLIM, ZNF12, ZNF354B, ZNF24, ROCK2, ZBTB1, TAF1, PAN3, …
GOBP_TRNA_PROCESSING	0.00061069	0.0111012	0.499311	1.43341	60	123	TRUB1, THUMPD1, TRMT13, TRDMT1, TRMT10B, PUS10, TYW5, ALKBH8, DTWD1, NSUN3, TRNT1, TYW3, DTWD2, THUMPD2, OSGEPL1, TRMT61B, PRORP, MTO1, TRMT1L, TARBP1, TRMT10A, TRMT11, ADAT2, THUMPD3, ELP1, NSUN6, CDKAL1, SSB, ADAT1, METTL8, METTL6, DUS4L, NSUN2, QTRT2, TRMT5, TYW1, DPH3, LSM6, RPP14, TRMT10C, TRMO, TPRKB, GRSF1, TRMT2B, TSEN2, RPP30, DDX1, TRIT1, THADA, TRMT6, METTL2A, TSEN15, PUS7, ELP4, PUS3,…
GOBP_DNA_PACKAGING	1e-05	0.000358534	0.487747	1.43332	0	250	ATRX, SMCHD1, LIN54, WAPL, SIRT1, SHPRH, RIF1, TASOR, PIK3CA, MPHOSPH8, BAZ1A, UBN2, SMC5, SMARCA5, RESF1, ATF7IP, TPR, RSF1, SPTY2D1, RB1, UBR2, SMC2, KAT6B, TENT4A, MCPH1, FAM172A, KAT6A, TTN, EZH1, HP1BP3, CTR9, SMC4, H2BC19P, SETDB2, ITGB3BP, ZNF445, PSME4, SELENOF, TET1, ZNF304, SYCP3, PPHLN1, SRPK1, CTCF, RBBP4, HAT1, NAP1L1, ASF1A, TOP2A, H4-16, AKAP8, BAZ2A, SIN3A, CBX3, TSPYL4, HELLS, L3…
GOBP_NCRNA_PROCESSING	9.9999e-06	0.000358534	0.482774	1.4332	0	386	TUT4, SRFBP1, AGO4, WDR36, TRUB1, THUMPD1, RIOK3, HELQ, TRMT13, DICER1, NOL8, INTS2, LARP7, MTREX, DDX17, DIMT1, TRDMT1, KRR1, HELB, ESF1, METTL15, TRMT10B, PUS10, TYW5, DDX3X, DDX52, UTP15, INTS6, DDX21, METTL15P1, BRIX1, DIS3, ALKBH8, AGO3, TENT4B, DTWD1, NSUN3, WDR43, TRNT1, TYW3, ZCCHC4, RIOK2, DDX18, DTWD2, THUMPD2, OSGEPL1, TUT7, TRMT61B, ERI2, PRORP, ZCCHC8, MTO1, TRMT1L, ZNHIT6, KAT2B, C1…
GOBP_SMALL_GTPASE_MEDIATED_SIGNAL_TRANSDUCTION	9.9999e-06	0.000358534	0.479929	1.4315	0	501	ERBIN, RAB33B, ROCK1, DENND4A, DENND4C, SOS1, CD2AP, RALGPS2, SHOC2, MYO9A, OGT, FAM13B, RALGAPA1, CHM, ROCK2, GNA13, RAPGEF6, USP8, GARRE1, SCAI, RAP2A, KRAS, HACE1, RHOT1, RASA2, USO1, ARFGEF2, RASA1, RAP2C, KRIT1, SOS2, RB1, CCDC88A, ARHGAP12, ITGAV, ARHGAP5, RDX, NRAS, SSX2IP, ARFGEF1, NF1, FGD4, CUL3, FBXO8, CDC42SE2, SYNJ2BP, RALGAPB, RAB30, RHOBTB3, ALS2, RAP1B, NCKAP1, DOCK7, CHML, DOCK11…
GOBP_POSITIVE_REGULATION_OF_CELLULAR_AMIDE_METABOLIC_PROCESS	0.000160032	0.0036559	0.49301	1.43136	15	166	FMR1, METTL14, RPS6KB1, FASTKD3, PAIP1, ROCK2, CPEB3, SP1, DHX29, USP16, UHMK1, SLC2A13, DDX3X, NCK1, TENT4A, LARP4, LARP1B, TENT4B, ZCCHC4, DHX36, UPF3A, YTHDF3, CASP3, CSDE1, UPF3B, IMPACT, PICALM, KHDRBS1, NFE2L2, EIF4G2, IFNGR1, ITGA2, EIF2S3, RBM3, METTL3, DNAJC3, SYNCRIP, AGO2, EIF2AK4, DHX9, LARP4B, GUF1, FASTKD2, CNBP, FXR1, TRMT10C, GSAP, RPL5, EIF3E, MRPS27, HNRNPU, MTOR, EIF2S3B, NPM1,…
GOBP_REGULATION_OF_RAS_PROTEIN_SIGNAL_TRANSDUCTION	9.00045e-05	0.00231652	0.490709	1.43021	8	188	ERBIN, DENND4A, DENND4C, RALGPS2, SHOC2, OGT, SCAI, KRAS, RASA2, ARFGEF2, RASA1, RDX, SSX2IP, ARFGEF1, NF1, CUL3, FBXO8, CDC42SE2, ALS2, ARHGAP42, PDCD10, KBTBD7, KBTBD6, PLCE1, CCDC125, EPS8, RALBP1, KIF14, RAF1, RABL3, F2R, MAPRE2, CBL, CRK, STAMBP, ITGB1, LPAR6, RALGPS1, CAVIN4, ARHGEF10, SPRY3, MAP4K4, ABCA1, ARHGAP35, LRRD1, PIK3CB, GPR199P, ARHGEF3, KITLG, AKAP13, GPR174, PIK3CG, ABL2, NOTC…
GOBP_CELLULAR_RESPONSE_TO_STRESS	9.9999e-06	0.000358534	0.470994	1.42644	0	1840	NIPBL, PRKAA1, SMG1, FNIP1, POLK, ATRX, SMCHD1, INO80D, RAD17, SGTB, TAOK1, BOD1L1, FMR1, TLK1, REST, FER, VPS13C, SIRT1, WDR70, PPP4R3B, PDS5A, ERCC6L2, REL, ITCH, SETX, ETAA1, USP33, RAD1, DNAJB14, DLG1, SHPRH, RIF1, PIK3CA, CERT1, MARCHF6, ABRAXAS1, KLHL15, SLC25A24, REV1, HELQ, SETD2, APC, MAP4K3, UFL1, ARID2, PIK3R1, YOD1, VCPIP1, MARCHF7, RBBP6, ROCK2, ZBTB1, SMARCAD1, LIG4, CUL4B, EPC2, TA…
GOBP_REGULATION_OF_SMALL_GTPASE_MEDIATED_SIGNAL_TRANSDUCTION	9.9999e-06	0.000358534	0.48282	1.42535	0	299	ERBIN, DENND4A, DENND4C, SOS1, CD2AP, RALGPS2, SHOC2, MYO9A, OGT, FAM13B, RALGAPA1, GNA13, SCAI, KRAS, RASA2, ARFGEF2, RASA1, SOS2, ARHGAP12, ITGAV, ARHGAP5, RDX, SSX2IP, ARFGEF1, NF1, FGD4, CUL3, FBXO8, CDC42SE2, RALGAPB, ALS2, ARHGAP42, ARHGEF12, SYDE2, ARHGAP21, PDCD10, ARHGAP18, CYRIB, ECT2, KBTBD7, KBTBD6, PLCE1, RALGAPA2, CCDC125, SPATA13, EPS8, RALBP1, KIF14, RAF1, RABL3, ARHGAP19, F2R, MA…
GOBP_ENDOPLASMIC_RETICULUM_TO_GOLGI_VESICLE_MEDIATED_TRANSPORT	0.00042029	0.0080412	0.494164	1.42415	41	136	TRAPPC8, SPAST, SEC24B, STX17, VAMP4, TRAPPC11, TMED5, YIPF4, TRIP11, USO1, MIA2, GOPC, MIA3, TRAPPC6B, SEC24A, COG3, CUL3, GOSR1, TMED7, SEC23IP, SEC31B, RAB29, ATL2, VAMP7, COPB1, YIPF5, WHAMM, SCFD1, ERGIC2, ATL3, VTI1A, SEC22C, SAR1A, SAR1B, RINT1, SEC23A, KLHL12, PGAP1, TRAPPC2, CRYZL2P-SEC16B, LRRK2, TMED6, PPP6C, RNF139, BCAP29, LMAN1, SEC22B, SEC22A, ZW10, STEEP1, MPPE1, WHAMMP3, BET1, CT…
GOBP_POSITIVE_REGULATION_OF_TRANSCRIPTION_BY_RNA_POLYMERASE_II	9.9999e-06	0.000358534	0.471796	1.42387	0	1199	NIPBL, MYSM1, CREB1, ATRX, ARID4A, RLF, CREBRF, MED13, ARID4B, ZNF33A, NFAT5, PPP1R12A, GPBP1, ZNF451, NR2C2, REST, ZFX, SIRT1, TMF1, ZNF292, REL, NR3C1, SETX, PHIP, CCNT2, ELK4, ZNF484, PRDM10, OGT, NR1D2, ATAD2B, SP3, ZNF148, VEZF1, ZNF845, BCLAF3, ASXL2, ZNF782, PIK3R1, CARF, KMT2C, ZNF770, ZNF24, TAF1, TCERG1, CLOCK, ATF2, CHUK, ELF1, GABPA, ZNF507, MTF2, MLLT10, PAXBP1, ATM, CDC73, TBK1, SP1…
GOBP_PROTEIN_CATABOLIC_PROCESS	9.9999e-06	0.000358534	0.472786	1.42351	0	960	ROCK1, VPS13A, SPOPL, LTN1, USP24, FEM1C, SGTB, FMR1, LNPEP, USP38, SIRT1, TMF1, RC3H2, CRBN, MIB1, CD2AP, ITCH, FBXL3, USP33, DNAJB14, FBXO11, AGTPBP1, ZYG11B, OGT, MARCHF6, KLHL15, USP12, APC, RC3H1, UFL1, YOD1, MFSD8, MARCHF7, USP34, USP37, SOCS4, RLIM, RBBP6, ATE1, NEMF, CUL4B, TAF1, CLOCK, OGA, RIC1, UBXN4, UBA6, MYCBP2, UBR3, ATM, RNF6, PIAS1, LATS1, USP8, VPS4B, PCNP, MTM1, FBXL17, PDCD6IP…
GOBP_VESICLE_ORGANIZATION	9.9999e-06	0.000358534	0.481904	1.42331	0	305	WASHC4, CREB1, PIKFYVE, TMF1, CD2AP, RAB8B, GOLPH3, SEC24B, C2CD5, EXOC8, STX17, BLOC1S6, VAMP4, USP8, VPS4B, PDCD6IP, STAM2, CHMP2B, YIPF4, VPS36, USO1, ARFGEF2, EEA1, SPG11, AP3B1, HOOK3, ZEB2, MIA3, SEC24A, CUL3, GOSR1, EPS15, LYST, BLOC1S5, PAFAH1B1, ZFYVE16, ALS2, SAMD9, SEC31B, RAB29, AP1G1, PI4K2B, VAMP7, WASL, PRKCI, BCL2, PIK3C3, STX12, RAB39A, SYNJ1, YIPF5, SNAP23, VPS8, GNAI3, VPS41, K…
GOBP_ESTABLISHMENT_OF_CELL_POLARITY	0.000320141	0.00641371	0.492489	1.42292	31	145	RICTOR, ROCK1, RAB11FIP2, MYO9A, GOLPH3, ROCK2, RAP2A, KIF20B, KRIT1, ARFGEF1, RUFY3, MCPH1, PAFAH1B1, RAP1B, DOCK7, FBXW11, PRKCI, SPDL1, UBXN2B, RAB10, CYRIB, GPSM2, CDC42, WEE1, SDCCAG8, WDPCP, CRK, ITGB1, NEK3, MAD2L1, CDK5RAP2, PAX6, PARD3B, IFT20, CLASP1, GSK3B, PARD3, ZW10, HSP90AA1, UST, MPP7, SYNE4, SNX27, SHTN1, NDC80, SPRY2, FRMD4B, PTK2, ARF6, OPHN1, NDEL1, DOCK8, RIPOR2, PATJ, CYTH1,…
GOBP_ROOF_OF_MOUTH_DEVELOPMENT	0.00331415	0.0401952	0.501468	1.41966	329	91	SOS1, DLG1, BBS7, PLEKHA1, SMAD4, TGFBR1, TBC1D32, INTU, INSIG2, TGFBR3, BMPR1A, PAK1IP1, ACVR2B, ARID5B, SMAD2, WDPCP, TIPARP, ASPH, TGFBR2, ITGB8, BCOR, TSHZ1, BNC2, CHD7, SGPL1
GOBP_REGULATION_OF_PROTEIN_DEPOLYMERIZATION	0.00400028	0.0450208	0.502018	1.41755	397	87	ATXN7, TAOK1, PIK3CA, APC, SPAST, TTBK2, CLASP2, TMOD3, RDX, CAMSAP2, ADD3, CAPZA2, CKAP2, CAPZA1, TWF1, WASHC2C, TMOD2, MTPN, EPS8, AVIL, NAV3, SWAP70, CLASP1, LIMA1, ASPH, SVIL, HDGFL3, PLEKHH2, TMOD1, CFL2, CRACD, CAMSAP1, DSTN, SPTBN5, LMOD2
GOBP_STEROID_HORMONE_MEDIATED_SIGNALING_PATHWAY	0.000680551	0.0121405	0.491963	1.41669	67	133	SIRT1, TMF1, NR3C1, UFL1, CLOCK, RNF6, LATS1, DDX17, MED1, DDX5, NEDD4, STRN3, KDM3A, UBE3A, JAK2, NR2C1, UFM1, UBR5, NCOA4, CNOT1, CNOT2, NCOR1, KDM4C, SKP2, PIAS2, CRY1, TAF7, UBA5, RNF14, YAP1, RWDD1, ARNTL, UFSP2, NR3C2, BRCA1, TRIP4, EP300, PGRMC2, ESR1, ARID1A, NODAL, PPARA, TP63, RBFOX2, CALCOCO1
GOBP_CELLULAR_RESPONSE_TO_UV	0.00411039	0.0460568	0.500993	1.41562	408	88	POLK, FMR1, SIRT1, PIK3R1, ZBTB1, CUL4B, TAF1, USP47, SDE2, NEDD4, ATR, ERCC4, DHX36, INO80, XPA, USP28, N4BP1, IMPACT, POLA1, YY1, METTL3, XPC, TP53INP1, PPID, EIF2AK4, POLD3, EIF2S1, EP300, RHBDD1, BMF, PTPRK, NPM1
GOBP_REGULATION_OF_CYCLIN_DEPENDENT_PROTEIN_KINASE_ACTIVITY	0.00264797	0.0345818	0.49757	1.41463	263	99	CCNT2, APC, LATS1, GTF2H1, CCNJ, CCNL1, CCNG2, CCNT1, PKD2, IPO7, CDKN1B, CASP3, KAT2B, PTEN, CCNI, CCNG1, PROX1, ADAM17, SPDYA, CCNE2, WEE2, CCNYL1, BCCIP, CDK7, IPO5, CCNH, MNAT1, CDK5RAP2, LATS2, PSMD10, CCNY, HERC5, CCNA2, NR2F2, DIRAS3, INCA1, BLM, GTPBP4
GOBP_PATTERN_RECOGNITION_RECEPTOR_SIGNALING_PATHWAY	0.000170015	0.00382903	0.48618	1.41451	16	177	ERBIN, APPL1, RAB11FIP2, PUM2, ITCH, RIOK3, OTUD4, OTULIN, PJA2, XIAP, USP15, PUM1, IRAK4, BIRC2, DDX3X, RPS6KA3, AP3B1, DDX60, LSM14A, MAP3K7, IFIH1, CYLD, BCL10, LACC1, TRAF6, ANKRD17, PDPK1, TLR1, DDX58, TLR6, RNF125, HMGB1, TIFA, BIRC3, WDFY1, PELI1, APPL2, UBQLN1, LGR4, ALPK1, TLR3, NOD1, TRIM25, ESR1, NMI, SLC15A2, TLR4, PTPN22, TLR10, CLEC7A, TLR9, IRGM, PRKCE, RSAD2, TRAF3, TICAM2, TASL, …
GOBP_RAS_PROTEIN_SIGNAL_TRANSDUCTION	9.9999e-06	0.000358534	0.477478	1.41443	0	348	ERBIN, RAB33B, ROCK1, DENND4A, DENND4C, SOS1, RALGPS2, SHOC2, OGT, ROCK2, GNA13, RAPGEF6, USP8, GARRE1, SCAI, RAP2A, KRAS, HACE1, RASA2, ARFGEF2, RASA1, RAP2C, SOS2, RB1, ARHGAP5, RDX, NRAS, SSX2IP, ARFGEF1, NF1, CUL3, FBXO8, CDC42SE2, SYNJ2BP, RAB30, ALS2, RAP1B, NCKAP1, ARHGAP42, ARHGEF12, RAB12, RAB39A, USP28, RAPGEF2, PDCD10, RIT1, G3BP2, ZNF304, CTNNAL1, KBTBD7, KBTBD6, MAPKAPK5, RAP1A, RAB2…
GOBP_ESTABLISHMENT_OF_ORGANELLE_LOCALIZATION	9.9999e-06	0.000358534	0.474829	1.41094	0	406	CEP120, CENPC, WDR11, CCDC186, FER, AGTPBP1, DLG1, SPAST, ATM, BLOC1S6, VPS4B, PDCD6IP, SDAD1, BBS7, AP1AR, XPO1, CHMP2B, KIF3A, RHOT1, TRIP11, SNX6, ABCE1, KIF5B, CLASP2, SPG11, TBC1D23, ACTR2, AP3B1, HOOK3, PCM1, CENPQ, CEP83, MCPH1, CUL3, RIOK2, FAM91A1, CDC23, NMD3, BLOC1S5, PAFAH1B1, PIBF1, DOCK7, C12orf4, AP3M1, SNX4, VAMP7, WASL, FBXW11, SYNE2, OPA1, EML4, SPDL1, UBE2B, CENPE, LRPPRC, ARHG…
GOBP_HOMEOSTASIS_OF_NUMBER_OF_CELLS	9.9999e-06	0.000358534	0.478449	1.4105	0	283	ARID4A, RC3H2, SOS1, SP3, RC3H1, UFL1, KMT2E, IREB2, VPS54, KRAS, SMAD5, PTBP3, SKIL, MED1, ABCB10, SOS2, RB1, WDR48, TMOD3, PTPN11, GPAM, AP3B1, JAK2, MEF2C, ZC3H8, PPP3CB, CASP3, PPP2R3C, NAPEPLD, AKT3, DOCK11, ACVR2A, PTPN2, BCL2, BCL10, TGFBR3, TSPO2, CDK6, MAPK14, MIR17HG, HMGB1, ADAM17, UBA5, RRN3, RAG1, IL7, F2R, SMAP1, ETS1, LGR4, EPB42, HIF1A, FLVCR1, CAMLG, CEBPG, L3MBTL3, DOCK10, STAT5…
GOBP_POSITIVE_REGULATION_OF_PROTEIN_MODIFICATION_BY_SMALL_PROTEIN_CONJUGATION_OR_REMOVAL	0.000710419	0.0124698	0.487734	1.40687	70	139	MARCHF7, FANCM, MYCBP2, PIAS1, DCUN1D4, XIAP, DCUN1D1, TOPORS, RNF111, BMI1, RCHY1, BIRC2, DDX3X, WDR48, SPRTN, MALT1, UBE3A, CUL3, TANK, FBXW7, CTR9, RWDD3, PTEN, MAPK9, FBXO33, SENP2, BCL10, UBE2D1, CDC14B, SKP2, TRAF6, GNL3, UBA2, ARRDC3, BTRC, FBXO4, CRY1, NDFIP2, BIRC3, MASTL, PELI1, UBQLN1, RNF20, DCUN1D2, BRCA1, NDFIP1, RNF180, LRRK2, UBE2V2, PSMD10, NMI, PAXIP1, SKP1, PTPN22, ARNT, CBLB, …
GOBP_POSITIVE_REGULATION_OF_TRANSLATION	0.000650377	0.0117114	0.48736	1.40612	64	140	FMR1, METTL14, RPS6KB1, FASTKD3, PAIP1, CPEB3, DHX29, USP16, UHMK1, DDX3X, NCK1, TENT4A, LARP4, LARP1B, TENT4B, ZCCHC4, DHX36, UPF3A, YTHDF3, CSDE1, UPF3B, IMPACT, KHDRBS1, EIF4G2, ITGA2, EIF2S3, RBM3, METTL3, DNAJC3, SYNCRIP, AGO2, EIF2AK4, DHX9, LARP4B, GUF1, FASTKD2, CNBP, FXR1, TRMT10C, RPL5, EIF3E, MRPS27, HNRNPU, MTOR, EIF2S3B, NPM1, YTHDF2, DAZL, EIF5A2, RMND1, PRKDC
GOBP_LYSOSOMAL_TRANSPORT	0.0013916	0.0216462	0.48995	1.40559	138	121	GCC2, SCYL2, VPS54, VPS4B, MTM1, C9orf72, TMEM106B, CHMP2B, UEVLD, AP3B1, CCDC91, HOOK3, NEDD4, ATG14, LYST, ZFYVE16, ALS2, NCOA4, AP3M1, AP1G1, HMGXB4, VAMP7, RAB12, SNX16, VPS41, GNPTAB, ARL8B, RBSN, SCARB2, AKTIP, CHMP5, VPS35, LAMP2, CHMP3, LRRK2, DTX3L, KIF13A, ANKFY1
GOBP_POSITIVE_REGULATION_OF_CELLULAR_BIOSYNTHETIC_PROCESS	9.9999e-06	0.000358534	0.463898	1.40554	0	1957	NIPBL, PRKAA1, ICE1, MYSM1, CREB1, ATRX, ARID4A, MAP3K2, APPL1, INO80D, SF3B1, TNKS2, RLF, CREBRF, MED13, ICE2, ARID4B, ZNF33A, NFAT5, PPP1R12A, GPBP1, FMR1, ZNF451, NR2C2, REST, ZFX, SIRT1, TMF1, PPP4R3B, ZNF292, METTL14, REL, NR3C1, SETX, PHIP, CCNT2, RPS6KB1, FASTKD3, ELK4, ZNF484, PAIP1, PRDM10, OGT, NR1D2, ATAD2B, SP3, ZNF148, VEZF1, ZNF845, BCLAF3, ASXL2, ZNF782, PIK3R1, ELF2, LPGAT1, CARF,…
GOBP_NUCLEIC_ACID_PHOSPHODIESTER_BOND_HYDROLYSIS	2.99997e-05	0.00094263	0.477238	1.40388	2	259	PCF11, XRN1, RAD1, CNOT6L, DICER1, PAN3, DCLRE1A, N4BP2, ATAD5, FANCM, APAF1, PDE12, DCP2, WRN, CNOT6, ZC3H12C, RAD50, DCP1A, ANGEL2, PNRC2, DCLRE1C, GEN1, NUDT12, CNOT8, TDP2, CPSF6, MRE11, DIS3, AGO3, ERCC4, RBBP8, ERI2, PRORP, FAN1, NUDT21, TSNAX, CNOT1, XRN2, CNOT2, PNPT1, XPA, APLF, CSTF2T, N4BP1, UTP23, EXOSC9, DNA2, ZC3H12B, DBR1, CPSF2, UTP20, ERI1, ZRANB3, EXOSC8, DROSHA, FIP1L1, TATDN3,…
GOBP_REGULATION_OF_JNK_CASCADE	0.000770447	0.0133701	0.486057	1.40236	76	140	TAOK1, ITCH, PJA2, HIPK3, XIAP, RB1CC1, RAP2A, ZNF675, TRAF5, FKTN, TAOK3, MAGI3, SH3RF1, PAFAH1B1, AIDA, MBIP, ZMYND11, CYLD, NCOR1, TGFBR3, TRAF6, MDFIC, DUSP19, PDCD4, HMGB1, NAIP, UNC5CL, CDC42, PLCB1, RIPK1, STK3, TLR3, NOD1, KLHL31, MAP4K4, DUSP22, DIXDC1, MAPK8IP3, NPPA, TLR4, PTPN22, MAP3K5, TLR9, ANKRD6, RASGRP1, TRAF3, GPS2, RIPK2, TIRAP, RASSF2, DUSP16, AGER, TNIK, WNT16, HDAC3, MECOM,…
GOBP_VIRAL_GENE_EXPRESSION	0.00363093	0.042359	0.492885	1.40132	361	99	CHD1, REST, CCNT2, ATG12, SP1, LARP7, RSF1, CCNT1, CSNK1A1, CSDE1, EIF3A, GTF2B, ATG5, GALNT1, MAN2A1, MGAT4A, SPCS3, UBP1, MDFIC, TRIM13, ZNF639, SSB, DENR, NUCKS1, CANX, TARDBP, EIF2AK4, DHX9, MON1B, TAF11, GSK3B, EP300, PARP9, FUT8
GOBP_MICROTUBULE_BASED_MOVEMENT	9.9999e-06	0.000358534	0.471462	1.39997	0	391	VPS13A, KIF2A, TMF1, AGTPBP1, PURA, SPAST, KIF27, CCDC39, BLOC1S6, KTN1, ASH1L, KIF20B, KIF3A, TSSK4, RHOT1, KIF5B, SPG11, CFAP44, RFX3, ACTR2, AP3B1, DYNC1LI2, SSX2IP, PCM1, IFT74, TTLL3, CCSAP, STARD9, BLOC1S5, PAFAH1B1, OFD1, MAK, IFT88, WDR35, DNHD1, LCA5, TTC21B, AP3M1, DYNLT2, WDR19, FBXW11, SYNE2, CFAP70, OPA1, DST, DNAH1, UBE2B, NPHP3, CENPE, LRPPRC, ARHGAP21, DNAAF2, CATSPER2, FSIP2, ACT…
GOBP_ORGANELLE_LOCALIZATION	9.9999e-06	0.000358534	0.468654	1.39957	0	535	CEP120, CENPC, WDR11, CCDC186, FER, AGTPBP1, DLG1, AKAP9, SPAST, STXBP3, RAB8B, STX17, ATM, BLOC1S6, VPS4B, MTM1, PDCD6IP, SDAD1, BBS7, AP1AR, XPO1, TMEM106B, CEP290, CHMP2B, MEF2A, KIF3A, RHOT1, TRIP11, USO1, MFN1, SNX6, ABCE1, KIF5B, CLASP2, SPG11, TBC1D23, ACTR2, AP3B1, HOOK3, PDZD8, PCM1, PEX1, CENPQ, PEX13, CEP83, SPAG9, MCPH1, CUL3, POLR2M, RIOK2, ATG14, FAM91A1, CDC23, NMD3, BLOC1S5, PAFAH…
GOBP_PROCESS_UTILIZING_AUTOPHAGIC_MECHANISM	9.9999e-06	0.000358534	0.468522	1.39934	0	539	PRKAA1, SMG1, SLC25A46, TRAPPC8, RAB33B, ROCK1, PIKFYVE, VPS13A, C5orf51, VPS13C, SIRT1, PIK3C2A, USP33, TAB3, TBC1D12, PIK3CA, ATG12, UFL1, YOD1, MFSD8, EXOC8, STX17, EXOC1, ATM, TBK1, VPS4B, MTM1, C9orf72, RB1CC1, STAM2, ATG2B, WAC, RAB3GAP2, CHMP2B, VPS26A, VPS36, SNX6, LRBA, WDFY3, MAPK8, TAB2, TRIM38, NEDD4, SH3GLB1, ATG4C, TLK2, MTMR9, ACBD5, ERCC4, FBXW7, ATG14, SBF2, NBR1, UFM1, CASP3, SN…
GOBP_REGULATION_OF_CELLULAR_RESPONSE_TO_STRESS	9.9999e-06	0.000358534	0.466336	1.39757	0	674	SMG1, SMCHD1, TAOK1, FMR1, REST, VPS13C, SIRT1, PPP4R3B, ITCH, ETAA1, DLG1, RIF1, ABRAXAS1, KLHL15, SETD2, UFL1, ARID2, PIK3R1, MARCHF7, ROCK2, EPC2, SHLD2, SHLD3, SLF1, SLF2, PJA2, ATAD5, BRCC3, ATM, BCLAF1, ERCC6, MBTD1, HIPK3, PPP4R2, XIAP, RB1CC1, RAP2A, USP47, EPC1, DEK, LRIG2, EIF2AK2, ZNF675, TRAF5, USP1, HELB, DYRK1A, SKIL, OXR1, SLC38A2, NEK4, NCOA7, SPRED1, RNF169, PNPLA8, POT1, TAF9B, …
GOBP_POSITIVE_REGULATION_OF_DNA_METABOLIC_PROCESS	8.00016e-05	0.00209675	0.476532	1.39735	7	231	ATRX, SMCHD1, TNKS2, SIRT1, RIF1, ABRAXAS1, OTUD4, ARID2, EPC2, SHLD2, SHLD3, SLF1, SLF2, ATAD5, BRCC3, ATM, ERCC6, MBTD1, WRN, RAD50, EPC1, USP9X, NEK7, POT1, WDR48, MRE11, ACTR2, ATR, POLG2, DHX36, RBBP8, ING3, YEATS4, MRNIP, UIMC1, NBN, BRD8, FANCB, UBE2B, NAF1, APLF, KMT5B, GNL3, RNF168, MSH2, FBXO4, MAPKAPK5, NVL, CCDC117, HMGB1, RAD51AP1, MEAF6, SPIRE1, CEBPG, MORF4L1, BRCA1, DTX3L, TP53BP1…
GOBP_HISTONE_DEACETYLATION	0.00396193	0.0447207	0.491328	1.39689	394	99	NIPBL, MIER3, REST, SIRT1, MIER1, ZZZ3, RCOR3, ELK4, SMARCAD1, KDM5A, DR1, MAPK8, MSL3, HDAC9, TBL1XR1, MBIP, BRMS1L, CAMK2D, RBBP4, SUDS3, AKAP8, BAZ2A, SIN3A, MORF4L1, LRRK2, SFPQ, PRMT6, RCOR1, TADA2A, YEATS2, MBD2, MIDEAS, HDAC2
GOBP_POSITIVE_REGULATION_OF_RESPONSE_TO_BIOTIC_STIMULUS	0.000350032	0.00685113	0.479814	1.39599	34	177	MATR3, PUM2, RIOK3, TBK1, USP15, FBXO38, PUM1, MED1, DDX60, UBE2K, LSM14A, MAP3K7, AP1G1, POLR3F, TRAF6, ANKRD17, PAK2, POLR3G, HMGB1, TRIM5, TXK, IKBKB, IFI16, CD160, ARG1, SIN3A, SASH1, TOMM70, STAT5B, DHX9, SFPQ, TRIM56, CASP6, KLRK1, EP300, CD226, PSPC1, NMI, HSP90AA1, PARP9, TLR4, KLRC4, CLEC7A, MR1, PRKDC, CLEC6A, RASGRP1, IL21, CLNK, IRGM, USP27X, HPX, CGAS, PYHIN1, TASL, KLRC4-KLRK1, HMGB…
GOBP_PEPTIDYL_TYROSINE_DEPHOSPHORYLATION	0.00348904	0.0414143	0.489907	1.39561	347	103	CDC14A, PTPN4, MTMR6, MTM1, PTPN11, RNGTT, PTPN12, PTEN, PTPN2, PTPDC1, CDC14B, MTMR1, DUSP19, MTMR4, SSH2, DUSP11, PTP4A2, PPP2CA, MTMR7, PTPRG, PTPRJ, DNAJC6, DUSP22, ACP1, MTMR2, PTPN14, PTPRK, PTPRC, PTPN22, PTPN21, MTMR8, DUSP12, PTPN13, PTPRA, DUSP28, PTPRO, PTPRZ1, DUSP16, PTPRB, UBASH3B, TPTE2, PTPRM, EYA3, MTMR3, SSH1, PTPN20, DUSP6, PTPN9, TPTE, DUSP18, DUSP3
GOBP_INTRACELLULAR_TRANSPORT	9.9999e-06	0.000358534	0.461158	1.39464	0	1532	PRKAA1, ERBIN, ICE1, SMG1, WASHC4, GCC2, SLC25A46, TRAPPC8, APPL1, TRIM23, TNPO1, KIAA1109, CEP120, ACAP2, MON2, PIKFYVE, VPS13A, WDR11, ITSN2, PPP1R12A, SGTB, THOC2, CCDC186, TLK1, VPS13C, EVI5, AGTPBP1, PURA, CERT1, RELCH, SLC25A24, SETD2, RANBP6, AFTPH, DNAJC27, SPAST, SNX13, YTHDC1, SCYL2, PIK3R1, YOD1, STXBP3, RAB8B, CHM, ARL5A, NEMF, SEC24B, C2CD5, ATF2, KPNA5, SRSF10, RIC1, IPO11, STX17, H…
GOBP_MACROMOLECULE_DEACYLATION	0.00132107	0.0207601	0.484031	1.39385	131	133	NIPBL, PRKAA1, MIER3, REST, SIRT1, MIER1, ZZZ3, RCOR3, ELK4, SMARCAD1, KDM5A, ABHD13, DYRK1A, DR1, SPRED1, MAPK8, MSL3, LYPLA1, HDAC9, TBL1XR1, MBIP, BRMS1L, ABHD17B, CAMK2D, RBBP4, LYPLAL1, SUDS3, AKAP8, BAZ2A, SIN3A, NEK3, MORF4L1, FNTA, LRRK2, SFPQ, PRMT6, RCOR1, TADA2A, YEATS2, EP300, MBD2, MIDEAS, HDAC2
GOBP_PROTEIN_LOCALIZATION_TO_NUCLEUS	1.99998e-05	0.00066384	0.472075	1.39308	1	294	OSBPL8, MORC3, APPL1, TNPO1, PIKFYVE, CD2AP, RANBP6, PIK3R1, ATF2, KPNA5, IPO11, LATS1, NOL8, WRN, LARP7, TOPORS, XPO1, NUP54, STK4, EFCAB7, NUP155, TPR, RANBP2, MED1, KPNA3, IPO8, NUP58, NF1, JAK2, IPO7, UFM1, SP100, NMD3, PLRG1, BARD1, UBR5, SYNE1, RAB23, XPA, RGPD8, TBRG1, CNEP1R1, KPNA4, PPP3CA, TOR1AIP1, FBXO4, MDFIC, ECT2, UTP25, NXT2, NUP153, MAPK14, NVL, NUP133, EIF2AK3, INTS13, BBS4, NUP…
GOBP_REGULATION_OF_GTPASE_ACTIVITY	9.9999e-06	0.000358534	0.469484	1.3917	0	359	RICTOR, RAB11FIP2, SOS1, RALGPS2, EVI5, MYO9A, TBC1D12, SNX13, TBC1D15, RALGAPA1, RIC1, RAPGEF6, C9orf72, RAB3GAP2, DENND1B, RASA2, RASA1, SOS2, ARHGAP12, RABGAP1, RDX, GAPVD1, ARFGEF1, TRAPPC6B, NF1, FGD4, RABGAP1L, ELMOD2, SBF2, RALGAPB, CDKL5, PAFAH1B1, SNX18, ALS2, RAB3GAP1, DOCK7, DOCK11, ARAP2, ARHGAP42, SYDE2, IQGAP1, RAP1GDS1, WDR41, RAPGEF2, MMUT, LIMS1, FGD6, PICALM, RASAL2, USP6NL, ECT…
GOBP_CHROMATIN_REMODELING	3.99996e-05	0.00119372	0.472807	1.39138	3	263	MYSM1, ATRX, LIN54, CHD1, INO80D, MIER1, SHPRH, SETD2, KDM6A, ARID2, ZBTB1, SMARCAD1, BAZ2B, BAZ1A, BPTF, SMARCA5, KDM5A, RSF1, DR1, SPTY2D1, RB1, PBRM1, KAT6B, KAT6A, EZH1, HP1BP3, HCFC2, INO80, YEATS4, UCHL5, KAT2B, ACTR6, H2BC19P, KDM4C, ITGB3BP, PSME4, SMARCE1, SYCP3, ACTR8, CTCF, RBBP4, SATB1, NAP1L1, ASF1A, MLLT3, TOP1, YY1, H4-16, ANP32E, BAZ2A, CBX3, SMARCA2, TSPYL4, HELLS, SUV39H2, TSPYL…
GOBP_CHROMATIN_ASSEMBLY_OR_DISASSEMBLY	0.000110002	0.0026785	0.473531	1.38822	10	229	ATRX, SMCHD1, LIN54, TLK1, SIRT1, SHPRH, RIF1, TASOR, PIK3CA, ARID2, MPHOSPH8, BAZ1A, UBN2, SMARCA5, RESF1, ATF7IP, TPR, RSF1, SPTY2D1, RB1, UBR2, KAT6B, TLK2, FAM172A, KAT6A, EZH1, HP1BP3, CTR9, H2BC19P, SETDB2, ITGB3BP, ZNF445, TET1, ZNF304, SMARCE1, PPHLN1, CTCF, RBBP4, HAT1, NAP1L1, ASF1A, H4-16, BAZ2A, SIN3A, CBX3, TSPYL4, HELLS, SUV39H2, L3MBTL3, TSPYL1, SMARCC1, DNAJC9, DNMT3A, ARID1A, SET…
GOBP_RNA_PHOSPHODIESTER_BOND_HYDROLYSIS	0.00091041	0.0151794	0.48018	1.3877	90	146	PCF11, XRN1, CNOT6L, DICER1, PAN3, PDE12, DCP2, CNOT6, ZC3H12C, ANGEL2, NUDT12, CNOT8, CPSF6, DIS3, AGO3, ERI2, PRORP, NUDT21, TSNAX, CNOT1, XRN2, CNOT2, PNPT1, CSTF2T, N4BP1, UTP23, EXOSC9, ZC3H12B, DBR1, CPSF2, UTP20, ERI1, EXOSC8, DROSHA, FIP1L1, CNOT7, ERN1, RNASEL, AGO2, PAN2, CSTF3, BMS1, RPP14, PPP1R8, NCBP1, SLFN14, TSEN2, RPP30, SLFN13, KHNYN, DIS3L, EXOSC3, NCBP2, NOP14, TSR1, SAMHD1, E…
GOBP_REGULATION_OF_PROTEIN_MODIFICATION_BY_SMALL_PROTEIN_CONJUGATION_OR_REMOVAL	5e-05	0.00142416	0.472019	1.38639	4	245	SPOPL, WDR70, ITCH, OGT, OTUD4, UFL1, MARCHF7, TAF1, FANCM, MYCBP2, PIAS1, DCUN1D4, XIAP, DCUN1D1, TOPORS, RNF111, BMI1, RCHY1, GLMN, BIRC2, DDX3X, TGFBR1, WDR48, TRIM44, SPRTN, MALT1, UBE3A, CUL3, TANK, FBXW7, CTR9, UBR5, GCLC, RWDD3, UBXN2A, PTEN, MAPK9, FBXO33, SENP2, PRMT3, BCL10, UBE2D1, CDC14B, TRIP12, ATG5, SKP2, N4BP1, TRAF6, GNL3, MTBP, UBA2, ARRDC3, BTRC, FBXO4, CRY1, NDFIP2, BUB3, BIRC…
GOBP_REGULATION_OF_PROTEIN_CONTAINING_COMPLEX_DISASSEMBLY	0.00231254	0.0313793	0.482371	1.38517	230	124	ATXN7, TAOK1, SETX, PIK3CA, APC, ATG12, SPAST, TTBK2, CLASP2, TMOD3, RDX, MTRF1, CAMSAP2, ADD3, SCAF8, CAPZA2, ATG5, CKAP2, CAPZA1, TWF1, WASHC2C, TMOD2, CALCOCO2, SMCR8, ETF1, ZMPSTE24, MTPN, EPS8, AVIL, NAV3, UVRAG, SWAP70, CLASP1, LIMA1, ASPH, SVIL, HDGFL3, EIF5A2, PLEKHH2, IRGM, TMOD1, GSPT1, CFL2, CRACD, CAMSAP1, DSTN, SPTBN5, LMOD2, TMEM39A, GLE1, RUBCN
GOBP_REGULATION_OF_PATTERN_RECOGNITION_RECEPTOR_SIGNALING_PATHWAY	0.00442119	0.0484053	0.485627	1.38403	440	104	ERBIN, APPL1, PUM2, RIOK3, OTUD4, PJA2, XIAP, USP15, PUM1, BIRC2, DDX3X, DDX60, ANKRD17, PDPK1, TLR1, TLR6, RNF125, HMGB1, BIRC3, WDFY1, PELI1, APPL2, UBQLN1, LGR4, TLR3, ESR1, SLC15A2, TLR4, PTPN22, TLR9, RSAD2, TICAM2, TASL, GPS2, TIRAP
GOBP_POSITIVE_REGULATION_OF_CELL_CYCLE_PHASE_TRANSITION	0.00271315	0.0351927	0.482562	1.38399	270	120	KMT2E, CUL4B, ATAD5, CDC73, VPS4B, SASS6, ANAPC4, RB1, DDX3X, TMOD3, RDX, CUL3, CDC23, PLRG1, THOC1, STXBP4, CDC27, DDX39B, CENPJ, CDC7, ANKRD17, MTBP, RRM2B, LSM11, ADAM17, FBXO5, CUL4A, PLCB1, SIN3A, MIR221, STIL, ANXA1, NSMCE2, NPM1, RRM1, EZH2, KLHL18, RAB11A, DLGAP5, CDK1, PRAP1, ANAPC5, MDM2, CPSF3, MECP2
GOBP_REGULATION_OF_CATABOLIC_PROCESS	9.9999e-06	0.000358534	0.458749	1.38144	0	972	PRKAA1, SMG1, TUT4, ROCK1, PUM2, TENT2, FMR1, VPS13C, SIRT1, TMF1, RC3H2, METTL14, ITCH, PIK3C2A, USP33, TAB3, FASTKD3, CNOT6L, AGTPBP1, PAIP1, ZYG11B, PIK3CA, OGT, APC, ATG12, RC3H1, UFL1, MFSD8, MARCHF7, SOCS4, ROCK2, CUL4B, TAF1, PAN3, EXOC8, RIC1, CPEB3, EXOC1, MYCBP2, ATM, TBK1, PIAS1, LATS1, APAF1, USP8, PDE12, MTM1, DCP2, C9orf72, STYX, CNOT6, TNRC6A, SOCS5, BBS7, PUM1, XPO1, DCP1A, TRDMT1…
GOBP_NEGATIVE_REGULATION_OF_CELLULAR_CATABOLIC_PROCESS	5.99994e-05	0.00166014	0.469235	1.38049	5	260	SMG1, ROCK1, TENT2, FMR1, TAB3, PAIP1, PIK3CA, OGT, MARCHF7, TAF1, RIC1, MTM1, STYX, TRDMT1, ANGEL2, LRIG2, WAC, PHAX, TRAF5, TAB2, USP25, TENT4A, TENT4B, TLK2, MTMR9, DHX36, SECISBP2, CSDE1, UCHL5, RYBP, HERC1, BCL2, NAF1, EIF4E, LRPPRC, USP14, N4BP1, LEPR, SCFD1, TSC1, TAF9, SMCR8, MAPK14, EIF4G2, BECN1, NSUN2, EIF4G3, VPS35, MCL1, SVIP, CAMLG, TARDBP, SYNCRIP, LRRK2, DHX9, LARP4B, ETFBKMT, SMA…
GOBP_MEIOTIC_CELL_CYCLE_PROCESS	0.00033	0.00654272	0.471667	1.37888	32	207	ATRX, CENPC, AGO4, RAD1, FANCM, ATM, TOP2B, RAD50, UBR2, SMC2, MRE11, BRCA2, ACTR2, RMI1, ERCC4, SMC4, FOXJ3, SYCP2, SGO2, RAD21, UBE2B, MYBL1, MARF1, MSH5, ACTR3, HFM1, SYCP3, BRIP1, CNTD1, ASPM, NDC1, MASTL, FBXO5, SPDYA, CCNE2, FIGNL1, TOP2A, WEE2, WASHC5, KIF18A, RAD51AP1, NSUN2, PLCB1, SPIRE1, RAD54B, MSH4, TERF1, C1orf146, SUN1, MEIOC, MSH6, MLH3, NUF2, ANKRD31, SGO1, YTHDF2, TAF1L, NDC80, …
GOBP_PROTEIN_IMPORT	0.0003	0.00615194	0.471045	1.37776	29	210	APPL1, TNPO1, RANBP6, PIK3R1, RAB8B, ATF2, KPNA5, IPO11, NUP54, STK4, EFCAB7, NUP155, TPR, RANBP2, GRPEL2, MED1, KPNA3, IPO8, NUP58, PEX1, PEX13, NF1, JAK2, IPO7, UFM1, UBR5, RAB23, RGPD8, TIMM23B, KPNA4, PPP3CA, MDFIC, ECT2, NXT2, NUP153, MAPK14, NUP133, NUP107, APPL2, RGPD3, LAMP2, TOMM70, IPO5, TARDBP, STK3, LRRK2, KPNB1, PEX3, RPAIN, PEX12, NUP50, TOMM20, RBM22, NUP98, PEX2, NUP88, HSP90AA1, …
GOBP_PROTEIN_DEPOLYMERIZATION	0.00340443	0.0408371	0.4806	1.37744	339	118	ATXN7, KIF2A, TAOK1, PIK3CA, APC, SPAST, TTBK2, VPS4B, CLASP2, TMOD3, RDX, CAMSAP2, ADD3, CCSAP, CAPZA2, SYNJ1, CKAP2, CAPZA1, TWF1, WASHC2C, TMOD2, MTPN, EPS8, AVIL, KIF14, NAV3, KIF18A, SWAP70, DNAJC6, CLASP1, LIMA1, ASPH, SVIL, HDGFL3, PLEKHH2, SH3GL2, TMOD1, CFL2, MICAL3, CRACD, CKAP5, CAMSAP1, DSTN, SPTBN5, NOSTRIN, LMOD2
GOBP_POSITIVE_REGULATION_OF_ADAPTIVE_IMMUNE_RESPONSE	0.00431704	0.0476743	0.480731	1.37511	430	113	SIRT1, RIF1, ZBTB1, IL6ST, SHLD2, SHLD3, ATAD5, FBXO38, DENND1B, MALT1, MAP3K7, KMT5B, TRAF6, MSH2, CYRIB, STX7, EIF2AK4, TP53BP1, CD226, PAXIP1, PTPRC, NSD2, CLEC7A, NFKBIZ, P2RX7, MR1, CLEC6A, EXOSC3, PLA2G4A, RSAD2, HPX, IL18R1, IL4, RIPK2, MLH1, B2M, SLC22A13, CD1D, IL2, CD274, CD28, TNFSF13B, FZD5, CCR2, IL12B
GOBP_ESTABLISHMENT_OR_MAINTENANCE_OF_CELL_POLARITY	0.000220002	0.00481378	0.469432	1.37491	21	220	RICTOR, ERBIN, ROCK1, RAB11FIP2, MYO9A, DLG1, GOLPH3, ROCK2, PDCD6IP, RAP2A, KIF20B, KRIT1, CLASP2, LIN7C, ACTR2, ARFGEF1, RUFY3, MCPH1, SYNJ2BP, CLIC4, PAFAH1B1, RHOBTB3, RAP1B, DOCK7, PARD6B, FBXW11, PRKCI, DST, SPDL1, ACTR3, UBXN2B, RAB10, CYRIB, GPSM2, CDC42, WEE1, SDCCAG8, WDPCP, CRK, ITGB1, NEK3, LRRC7, MAD2L1, CDK5RAP2, PAX6, PARD3B, RPGRIP1L, ARPC5, IFT20, CLASP1, GSK3B, PARD3, ZW10, ARHG…
GOBP_PROTEIN_STABILIZATION	0.000540027	0.00998267	0.471445	1.3743	53	189	CREB1, MORC3, USP33, PIK3R1, MARCHF7, TAF1, ATF7IP, STK4, USP9X, NAA15, VHL, TAF9B, TRIM44, NAA16, MTMR9, COG3, MDM4, FBXW7, BAG4, STXBP4, PTEN, ZNF207, SAV1, UBE2B, STX12, SEL1L, CDC37L1, PDCD10, TBRG1, MCM8, NAPG, TSC1, TAF9, OTUD3, GNAQ, RAB21, NLK, RABL3, CREBL2, LAMP2, CDK7, GOLGA7, CAMLG, CCNH, STK3, SUGT1, AAK1, EP300, RPL5, HYPK, HSP90AA1, ANK2, MAPK8IP3, BAG5, PER3, TRIM39, IRGM, USP27X,…
GOBP_POSITIVE_REGULATION_OF_GTPASE_ACTIVITY	5.99994e-05	0.00166014	0.466367	1.37327	5	269	RAB11FIP2, SOS1, RALGPS2, EVI5, MYO9A, TBC1D12, SNX13, TBC1D15, RALGAPA1, RIC1, RAPGEF6, C9orf72, DENND1B, RASA1, SOS2, RABGAP1, NF1, RABGAP1L, ELMOD2, RALGAPB, CDKL5, SNX18, ALS2, RAB3GAP1, DOCK7, DOCK11, ARAP2, ARHGAP42, SYDE2, RAP1GDS1, WDR41, RAPGEF2, MMUT, LIMS1, PICALM, USP6NL, ECT2, TSC1, SMCR8, RAP1A, RALGAPA2, CCDC125, LARS1, RALBP1, ZC3H15, CAV2, F2R, TBCK, TBC1D8B, MAPRE2, CRK, ARHGAP1…
GOBP_NEGATIVE_REGULATION_OF_ORGANELLE_ORGANIZATION	9.9999e-06	0.000358534	0.462963	1.37121	0	346	ATRX, ATXN7, TNKS2, WAPL, TAOK1, XRN1, RAD1, PIK3CA, APC, PIK3R1, ODF2L, MPHOSPH9, TTBK2, ATM, MDM1, SMARCA5, MTM1, DCP2, CCP110, RAD50, TPR, SMAD4, DYRK1A, GEN1, CLASP2, POT1, TMOD3, RDX, CEP97, CAMSAP2, ARFGEF1, TENT4B, GMFB, ERCC4, ADD3, CAPZA2, GCLC, KAT2B, MAK, ZNF207, TRIM37, NBN, OPA1, RAD21, SPDL1, CKAP2, CAPZA1, MTBP, KNTC1, TWF1, PAK2, WASHC2C, TMOD2, CYRIB, SCFD1, BUB3, SMCR8, SSH2, TJ…
GOBP_VESICLE_LOCALIZATION	0.000610031	0.0111012	0.470155	1.37054	60	189	WDR11, CCDC186, BLOC1S6, VPS4B, PDCD6IP, BBS7, AP1AR, KIF3A, TRIP11, USO1, KIF5B, CLASP2, SPG11, TBC1D23, AP3B1, CUL3, FAM91A1, BLOC1S5, PAFAH1B1, PTEN, AP3M1, WASL, FBXW11, SYNJ1, SNAP23, ARL6, PICALM, C17orf75, SAR1A, BBS4, SAR1B, KIF3B, KLHL12, CHMP3, FNBP1L, CRYZL2P-SEC16B, LRRK2, BBS2, KIFAP3, KIF13A, NLGN1, PPP6C, CLASP1, STAM, TRAK2, AP3S1, MAP2, MYO6, ITGA4, MYO5A, PIK3CG, MYO1H, LIN7A, S…
GOBP_CELLULAR_MACROMOLECULE_LOCALIZATION	9.9999e-06	0.000358534	0.452602	1.36977	0	1673	NIPBL, PRKAA1, ERBIN, OSBPL8, ICE1, GCC2, ATRX, FAM126B, MORC3, TRAPPC8, FCHO2, APPL1, TRIM23, RAB33B, TNPO1, ROCK1, TNKS2, PIKFYVE, VPS13A, WDR11, WAPL, SGTB, ANKRD13C, SLMAP, TLK1, VPS13C, DENND4C, CD2AP, CEP350, DLG1, TASOR, SETD2, RANBP6, APC, DNAJC27, SNX13, PIK3R1, CCDC66, YOD1, STXBP3, VCPIP1, AKAP11, RAB8B, CEP192, CHM, ARL5A, GOLPH3, ROCK2, TIA1, SEC24B, GOLGA4, C2CD5, ATF2, KPNA5, EXOC8…
GOBP_REGULATION_OF_MICROTUBULE_CYTOSKELETON_ORGANIZATION	0.00135041	0.0210482	0.47281	1.3686	134	153	PRKAA1, ROCK1, ATXN7, TAOK1, AKAP9, APC, SPAST, TTBK2, VPS4B, PDCD6IP, CLIP1, SENP6, TOGARAM1, CHMP2B, TPR, DYRK1A, SLAIN2, CLASP2, CEP97, CAMSAP2, CDKN1B, CCSAP, PAFAH1B1, NIN, CYLD, MPDZ, CKAP2, CHMP5, GPSM2, KIF15, NAV3, KIF18A, BORA, MAPRE2, BICD1, CHMP3, CEP70, TRAF3IP1, SKA2, CDK5RAP2, CLASP1, CLTC, GSK3B, MAP2, DIXDC1, HNRNPU, TRIM36, ARHGEF7, HDGFL3
GOBP_PROTEIN_CONTAINING_COMPLEX_DISASSEMBLY	0.000180002	0.00401619	0.46549	1.36696	17	243	ATXN7, KIF2A, TAOK1, SETX, PIK3CA, APC, ATG12, SPAST, ARID2, MFSD8, TTBK2, STX17, VPS4B, CHMP2B, ABCE1, KIF5B, CLASP2, TMOD3, RDX, MTRF1, CAMSAP2, ADD3, ATG14, GFM2, CCSAP, SCAF8, CAPZA2, SNX14, NAPB, VAMP7, PIK3C3, ATG5, ZFAND1, SYNJ1, CKAP2, CAPZA1, TWF1, WASHC2C, SMARCE1, TMOD2, CALCOCO2, SMCR8, ETF1, CHMP5, ZMPSTE24, MTPN, EPS8, AVIL, KIF14, BECN1, NAV3, KIF18A, UBQLN1, UVRAG, LAMP2, CHMP3, V…
GOBP_ERYTHROCYTE_HOMEOSTASIS	0.00285225	0.0363872	0.473576	1.36414	284	134	ARID4A, SP3, UFL1, KMT2E, IREB2, SMAD5, PTBP3, MED1, ABCB10, RB1, TMOD3, JAK2, CASP3, ACVR2A, PTPN2, TGFBR3, TSPO2, CDK6, MAPK14, UBA5, SMAP1, ETS1, EPB42, HIF1A, FLVCR1, CEBPG, L3MBTL3, STAT5B, MIR221, RCOR1, STAT1, FOXO3, BPGM, CDIN1, STAT3, KLF13, ARNT, ADAR, PRKDC, RBFOX2, SLC11A2, LYAR, ACIN1, RPS6, CITED2, ZFP36L1, HMGB2, HSPA9, B2M, RHEX, SFXN1, PLA2G10, BCL6, NCAPG2, RPS24, LDB1, ALAS2, C…
GOBP_PEPTIDYL_THREONINE_MODIFICATION	0.00406476	0.0456123	0.475301	1.36398	405	122	ROCK1, ROCK2, TAF1, ATF2, HIPK1, TBK1, HIPK3, TSSK4, DYRK1A, SPRED1, TGFBR1, CLK1, MAPK8, CAB39, UBE2K, GALNT4, DYRK2, CDC42BPA, DCAF1, BCL2, OXSR1, GALNT1, CAMK2D, PDPK1, NLK, EOGT, LRRK2, LMTK2, WNK1, CALM2, GSK3B, PARD3, TNKS, MAPK1, VRK1, MTOR, TGFBR2, PPEF2, SPRY2, PRKDC, IRGM, TTK, SMAD7, CDK1, RIPK2, GALNT11, WNK3, ACVR1, CSNK2A2, CHEK1, STOX1, CSNK2A1, PRKCA, STK39, TRPC5, PRKAG2, PRKCB, …
GOBP_CELLULAR_RESPONSE_TO_RADIATION	0.00085006	0.0144889	0.467912	1.36286	84	184	NIPBL, POLK, TENT2, FMR1, SIRT1, RAD1, PIK3R1, ZBTB1, LIG4, CUL4B, TAF1, CLOCK, BRCC3, ATM, WRN, USP47, SDE2, BRCA2, NEDD4, ATR, TLK2, TANK, ERCC4, DHX36, INO80, BARD1, XPA, USP28, N4BP1, IMPACT, POLA1, FBXO4, ECT2, CRY1, MAPK14, RAD9B, ZMPSTE24, NUCKS1, FIGNL1, IFI16, YY1, RAD51AP1, YAP1, METTL3, XPC, BRCA1, INTS7, TP53INP1, PPID, EIF2AK4, TP53BP1, POLD3, EIF2S1, EP300, RHBDD1, SPIDR, BMF, PTPRK…
GOBP_CELLULAR_NITROGEN_COMPOUND_CATABOLIC_PROCESS	9.9999e-06	0.000358534	0.45767	1.36282	0	455	SMG1, TTC37, TUT4, ROCK1, PUM2, TENT2, FMR1, AGO4, RC3H2, METTL14, XRN1, FASTKD3, CNOT6L, PAIP1, RC3H1, DICER1, ROCK2, PAN3, CPEB3, ATM, APAF1, UPF2, PDE12, DCP2, MTREX, CNOT6, TNRC6A, PUM1, DCP1A, TRDMT1, ANGEL2, PNRC2, PHAX, TRAF5, NUDT12, TET2, CNOT8, NT5C2, DDX5, TENT4A, DIS3, AGO3, TENT4B, RBM7, DHX36, UPF3A, TUT7, YTHDF3, ZCCHC8, SECISBP2, APOBEC2, CSDE1, CDADC1, CNOT1, XRN2, CNOT2, PNPT1, …
GOBP_POSITIVE_REGULATION_OF_ORGANELLE_ORGANIZATION	9.9999e-06	0.000358534	0.457041	1.36255	0	485	RICTOR, ATRX, CEP120, TNKS2, CEP135, FER, PHIP, CNOT6L, DLG1, TASOR, CEP295, AKAP9, SPAST, ROCK2, LIG4, PAN3, C2CD5, SLF1, SLF2, MPHOSPH8, ATM, VPS4B, SMC5, PDCD6IP, CCP110, CNOT6, RESF1, ATF7IP, RAD50, SASS6, CLIP1, TOGARAM1, RAB3GAP2, TPR, ANAPC4, NEK7, SLAIN2, MARCHF5, RB1, TGFBR1, CCDC88A, POT1, SMC2, MAPK8, MRE11, NCK1, ATR, SH3GLB1, CUL3, DHX36, ATMIN, DDHD1, CDC23, CDKN1B, SMC4, SNX18, VPS…
GOBP_POSITIVE_REGULATION_OF_I_KAPPAB_KINASE_NF_KAPPAB_SIGNALING	0.00080004	0.0137589	0.467216	1.36174	79	188	ZDHHC17, MIER1, REL, TAB3, CHUK, TBK1, TRIM52, TRAF5, IRAK4, PPM1A, BIRC2, TAB2, TRIM38, DDX21, MALT1, IFIT5, DHX36, MAP3K7, BCL10, MTDH, TRAF6, ANKRD17, ZDHHC13, CFLAR, TLR6, ECT2, TRIM13, NDFIP2, TRIM34, TIFA, TRIM5, BIRC3, IKBKB, GOLT1B, PELI1, UNC5CL, F2R, C18orf32, ALPK1, RIPK1, ATP2C1, CASP8, NDFIP1, TLR3, NOD1, TRIM25, ROR1, PLK2, AKAP13, TLR4, DDX1, PELI2, CLEC7A, TLR9, TMEM9B, CLEC6A, TN…
GOBP_CELLULAR_RESPONSE_TO_STARVATION	0.00151042	0.0228467	0.469113	1.35927	150	157	PRKAA1, FNIP1, SIRT1, USP33, ATF2, BMT2, WRN, TNRC6A, JMY, EIF2AK2, SLC38A2, CPEB4, MAPK8, SH3GLB1, MIOS, ATG14, BCL2, PIK3C3, ATG5, VPS41, IMPACT, WNT2B, FOXO1, NFE2L2, BMPR2, EIF2AK3, XPR1, LARS1, BECN1, IFI16, LAMP2, SEH1L, LRRK2, RRAGB, EIF2AK4, SESN3, EIF2S1, KLF10, FOXO3, PIK3R4, MAPK1, RRAGC, PPM1D, MTOR, GABARAPL2, STK26, PMAIP1, MAP3K5, PPARA, FAS, SESN1, PRKAG3, SIK2, MAP1LC3B, WDR45B, …
GOBP_RIBOSOME_BIOGENESIS	4.99995e-05	0.00142416	0.460192	1.35868	4	300	SRFBP1, WDR36, RIOK3, HELQ, CUL4B, NOL8, ZNF658, SDAD1, MTREX, DDX17, DHX29, XPO1, DIMT1, KRR1, HELB, ESF1, METTL15, ABCE1, DDX3X, DDX52, UTP15, DDX21, METTL15P1, BRIX1, DIS3, GTPBP10, TENT4B, NSUN3, WDR43, ZCCHC4, RIOK2, DDX18, TRMT61B, ERI2, NMD3, ZNHIT6, KAT2B, C1D, UTP14C, PTEN, XRN2, DDX47, NAF1, WDR75, UTP23, RRP15, MPHOSPH10, EXOSC9, MDN1, NSA2, METTL18, UTP25, TSC1, UTP20, PAK1IP1, HEATR1…
GOBP_RHYTHMIC_PROCESS	5.99994e-05	0.00166014	0.459953	1.35769	5	298	PRKAA1, CREB1, SIRT1, SETX, FBXL3, OGT, NR1D2, ROCK2, CLOCK, MYCBP2, BLOC1S6, SP1, FBXL17, NRIP1, NCOA2, KDM5A, PLEKHA1, USP9X, DYRK1A, NUDT12, MAPK8, DDX5, UBE3A, PPP1CB, FBXW7, CASP3, KAT2B, PTEN, NAMPT, MAPK9, FBXW11, KMT2A, ADNP, NCOR1, PPP1CC, AHR, ENOX2, KLF9, ZNF830, DNM1L, BTRC, CRY1, GNAQ, GDF9, PROX1, RORA, TOP1, TOP2A, CIPC, METTL3, CUL4A, NFYA, ARNTL, SIN3A, LGR4, CBX3, HOMER1, TARDBP…
GOBP_REGULATION_OF_ORGANELLE_ORGANIZATION	9.9999e-06	0.000358534	0.449747	1.35662	0	1140	RICTOR, PRKAA1, SMG1, ATRX, INO80D, RAB33B, CEP120, ROCK1, ATXN7, TNKS2, PIKFYVE, WAPL, TAOK1, CEP135, FER, VPS13C, CD2AP, XRN1, RAD1, EVI5, PHIP, CNOT6L, DLG1, TBC1D12, TASOR, PIK3CA, CEP295, AKAP9, APC, ATG12, SPAST, TBC1D15, PIK3R1, GOLPH3, ROCK2, LIG4, PAN3, ODF2L, C2CD5, MPHOSPH9, TTBK2, SLF1, SLF2, MPHOSPH8, MYCBP2, ATM, MDM1, LATS1, VPS4B, SMC5, SMARCA5, MTM1, DCP2, C9orf72, PDCD6IP, CCP11…
GOBP_CELLULAR_RESPONSE_TO_STEROID_HORMONE_STIMULUS	0.000910036	0.0151794	0.463537	1.35345	90	199	REST, SIRT1, TMF1, NR3C1, RPS6KB1, UFL1, CLOCK, RNF6, LATS1, USP8, DDX17, MED1, DDX5, NEDD4, STRN3, KDM3A, UBE3A, JAK2, NR2C1, UFM1, UBR5, NCOA4, CNOT1, CNOT2, EIF4E, NCOR1, KDM4C, SKP2, PIAS2, KLF9, CFLAR, CRY1, TAF7, UBA5, RNF14, YAP1, ATP2B1, RWDD1, ARG1, ARNTL, CBX3, UFSP2, NR3C2, BRCA1, URI1, MSTN, ZFP36L2, TRIP4, EP300, ANXA1, PGRMC2, ESR1, FOXO3, ARID1A, HNRNPU, NODAL, PPARA, TP63, RBFOX2,…
GOBP_REGULATION_OF_ADAPTIVE_IMMUNE_RESPONSE	0.00115006	0.0185292	0.464434	1.35322	114	186	SIRT1, RC3H2, RIF1, RC3H1, ZBTB1, IL6ST, SHLD2, SHLD3, ATAD5, CD46, FBXO38, SOCS5, DENND1B, MALT1, MEF2C, PPP3CB, THOC1, MAP3K7, APLF, KMT5B, AHR, TRAF6, MSH2, CYRIB, HMGB1, STX7, CD160, ARG1, NDFIP1, EIF2AK4, TP53BP1, ANXA1, DUSP22, CD226, SAMSN1, PAXIP1, PTPRC, NSD2, CLEC7A, NFKBIZ, P2RX7, MR1, CLEC6A, EXOSC3, PLA2G4A, RSAD2, CD80, HPX, SMAD7, IL18R1, IL4, KLRC1, RIPK2, MLH1, B2M, SLC22A13, IL7…
GOBP_CELLULAR_RESPONSE_TO_INSULIN_STIMULUS	0.00076	0.0132489	0.462793	1.35224	75	204	PRKAA1, OSBPL8, APPL1, FER, SIRT1, DENND4C, PIK3C2A, PHIP, RPS6KB1, PIK3CA, OGT, APC, PIK3R1, RAB8B, C2CD5, SP1, USO1, RB1, IDE, PTPN11, NCK1, GAB1, GCLC, KAT2B, STXBP4, HDAC9, NAMPT, PTPN2, PRKCI, INSIG2, RAB12, PDPK1, RAB10, CFLAR, FOXO1, SRSF5, GKAP1, NUCKS1, CAV2, APPL2, LPIN2, ATP2B1, EPRS1, LPIN1, SESN3, ZNF106, SMARCC1, MSTN, STAT1, CPEB2, GSK3B, AP3S1, RHOQ, MYO5A, SNX5, PDE3B, TBC1D4, PR…
GOBP_PHOSPHOLIPID_BIOSYNTHETIC_PROCESS	0.000269997	0.00569226	0.458431	1.3481	26	256	SMG1, FAM126B, PIKFYVE, IPMK, PIK3C2A, PIK3CA, FAR1, PIK3R1, SOCS4, LPGAT1, ATM, CEPT1, MTMR6, MTM1, SOCS5, PIGA, SAMD8, ETNK1, SACM1L, INPP4A, DGKH, GPAM, EFR3A, FAM126A, ATG14, HMGCS1, PTEN, SERAC1, IMPA1, PI4K2B, PIGK, PIK3C3, NUS1, SERINC1, SPTLC1, SYNJ1, MTMR1, SH3YL1, LCLAT1, SGMS2, ABHD3, MTMR4, TMEM38B, AGPAT5, BPNT1, MBOAT2, LPCAT2, SELENOI, BECN1, IDI1, SGMS1, GNPAT, UVRAG, MTMR7, PGAP1…
GOBP_REGULATION_OF_PROTEIN_STABILITY	0.000109999	0.0026785	0.456657	1.34796	10	298	CREB1, MORC3, SIRT1, FBXL3, USP33, PIK3R1, MARCHF7, TAF1, CDC73, USP8, CDKN2AIP, KRAS, ATF7IP, USP47, STK4, TPR, USP9X, NAA15, VHL, DDI2, TAF9B, TRIM44, SH3GLB1, NAA16, MTMR9, COG3, MDM4, CUL3, FBXW7, CASP3, BAG4, STXBP4, PTEN, ZNF207, USP3, FBXW11, BCL2, SENP2, SAV1, UBE2B, STX12, SEL1L, USP28, CDC37L1, CMTM6, PDCD10, TBRG1, MCM8, MOSMO, NAPG, KHDRBS1, BTRC, FBXO4, UTP25, TSC1, QRSL1, TAF9, OTUD…
GOBP_RESPONSE_TO_RADIATION	9.9999e-06	0.000358534	0.452807	1.34715	0	433	NIPBL, PRKAA1, POLK, TENT2, FMR1, SIRT1, FBXL3, RAD1, ABRAXAS1, REV1, RO60, MAP4K3, PIK3R1, CCDC66, ZBTB1, LIG4, CUL4B, TAF1, CLOCK, BRCC3, ATM, ERCC6, FBXL17, WRN, KRAS, USP47, USP1, DCLRE1C, SDE2, MAPK8, TOPBP1, BRCA2, SPRTN, NEDD4, ATR, NF1, TLK2, ERCC8, PPP1CB, EYS, TANK, ERCC4, DHX36, INO80, BARD1, CASP3, XRCC4, PRIMPOL, MRNIP, UIMC1, DDHD2, BCL2, UBE2B, XPA, PPP1CC, USP28, N4BP1, IMPACT, RN…
GOBP_PROTEIN_AUTOPHOSPHORYLATION	0.000570011	0.0104611	0.459718	1.34687	56	223	SMG1, TRPM7, PIKFYVE, TAOK1, FER, SLK, TAF1, MOB1B, ATM, CLK4, RB1CC1, RAP2A, RAD50, STK4, UHMK1, EIF2AK2, TSSK4, DYRK1A, RAP2C, DDX3X, CLK1, MRE11, ATR, VRK2, TAOK3, JAK2, CDK12, RIOK2, CDKL5, MAK, PEAK1, NBN, OXSR1, IMPACT, CAMK2D, PDPK1, PAK2, MAPKAPK5, EIF2AK3, NLK, TXK, TRIM24, ERN1, RIPK1, DDR2, MEX3B, LRRK2, EIF2AK4, AAK1, TOM1L1, LMTK2, STK17B, MARK3, EIF2S1, CALM2, GSK3B, NEK10, VRK1, MT…
GOBP_RIBONUCLEOPROTEIN_COMPLEX_SUBUNIT_ORGANIZATION	0.00083	0.0141785	0.46047	1.34631	82	208	SF3B1, AGO4, SCAF11, SETX, YTHDC1, DICER1, PRPF39, SRSF10, ATM, CDC73, PTBP2, SLU7, DHX29, LUC7L3, RBM5, KIF5B, CPSF6, GCFC2, ATR, BRIX1, AGO3, DDX20, EIF3A, ZNHIT6, NUDT21, KHDC4, DDX39B, NAF1, PSIP1, SRPK2, EIF5, ZFAND1, CELF1, TGS1, COIL, MDN1, TAF9, SRSF5, SRPK1, SNRPGP15, CRNKL1, DENR, SRSF6, LUC7L2, EIF2S3, PRPF18, SRSF1, ZNHIT3, CELF6, AGO2, DHX9, GEMIN2, CELF2, FASTKD2, AGO1, RPL5, NCBP1,…
GOBP_REGULATION_OF_INNATE_IMMUNE_RESPONSE	0.000520005	0.00975392	0.458971	1.34526	51	227	APPL1, MATR3, RIOK3, TBK1, XIAP, USP15, MED1, BIRC2, PTPN11, UBE2K, YTHDF3, LSM14A, MAP3K7, AP1G1, POLR3F, PTPN2, N4BP1, TRAF6, PAK2, NFE2L2, PARP14, POLR3G, CNOT7, HMGB1, TRIM5, TXK, BIRC3, IKBKB, IFI16, APPL2, ERAP1, METTL3, CD160, ARG1, SIN3A, CRK, CASP8, TOMM70, STAT5B, DHX9, SFPQ, TRIM56, CASP6, KLRK1, EP300, CD226, PSPC1, NMI, HSP90AA1, PARP9, TLR4, YTHDF2, PTPN22, KLRC4, CLEC7A, ADAR, PRKD…
GOBP_REGULATION_OF_UBIQUITIN_DEPENDENT_PROTEIN_CATABOLIC_PROCESS	0.00207035	0.0287557	0.462932	1.34428	206	167	AGTPBP1, ZYG11B, OGT, UFL1, SOCS4, TAF1, PIAS1, LATS1, MTM1, STYX, SOCS5, BBS7, XPO1, WAC, ANKIB1, RCHY1, GLMN, TLK2, UBE3A, ARIH1, UBE2K, FBXW7, SH3RF1, CSNK1A1, UCHL5, GCLC, PTEN, RYBP, RNF19A, MAPK9, HECTD1, ARIH2, USP14, N4BP1, UBQLN2, NFE2L2, TAF9, COP1, RNF14, UBQLN1, SVIP, MKRN2, RNF217, CAMLG, RNF180, LRRK2, SMARCC1, RNF139, GSK3B, RPL5, PABIR1, PSMD10, BAG5, RNF19B, PTK2, TRIM39, SMAD7, …
GOBP_RESPONSE_TO_STARVATION	0.00130004	0.0204716	0.460787	1.34422	129	193	PRKAA1, FNIP1, SIRT1, USP33, ATF2, BMT2, WRN, TNRC6A, JMY, EIF2AK2, SLC38A2, CPEB4, MAPK8, SH3GLB1, MIOS, ATG14, ACADM, BCL2, PIK3C3, ATG5, VPS41, IMPACT, WNT2B, FOXO1, NFE2L2, EIF2A, BMPR2, EIF2AK3, XPR1, LARS1, OXCT1, BECN1, IFI16, GNPAT, CBL, LAMP2, SEH1L, TBC1D5, LRRK2, RRAGB, EIF2AK4, SESN3, EIF2S1, KLF10, FOXO3, PIK3R4, MAPK1, RRAGC, PPM1D, MTOR, GABARAPL2, STK26, PMAIP1, MAP3K5, PPARA, FAS…
GOBP_CYTOSKELETON_ORGANIZATION	9.9999e-06	0.000358534	0.444232	1.3429	0	1456	RICTOR, PRKAA1, ERBIN, TRPM7, GCC2, ATRX, CEP120, ROCK1, ATXN7, CDC14A, KIF2A, PPP1R12A, TAOK1, CEP135, FER, STAG2, SIRT1, BRWD1, CEP44, BRWD3, CD2AP, CEP350, HAUS3, USP33, PHIP, SLK, DLG1, PIK3CA, ABRAXAS1, CEP295, AKAP9, SETD2, APC, SPAST, PIK3R1, CCDC66, AKAP11, CEP192, ROCK2, PRPF40A, ATF2, TTBK2, CCDC39, KLHL24, ZMYM6, SMC3, MYCBP2, MDM1, BLOC1S6, LATS1, VAMP4, VPS54, VPS4B, MTM1, C9orf72, P…
GOBP_ENDOMEMBRANE_SYSTEM_ORGANIZATION	9.9999e-06	0.000358534	0.44856	1.33995	0	545	WASHC4, GCC2, CREB1, TRAPPC8, RAB33B, LYSMD3, TMF1, LEMD3, CERT1, AKAP9, SPAST, VCPIP1, GOLPH3, EXOC8, STX17, BLOC1S6, VAMP4, USP8, VPS4B, TRAPPC11, TMED5, PDCD6IP, STAM2, RAB3GAP2, HACE1, NUP155, CHMP2B, YIPF4, VPS36, TRIP11, USO1, ARFGEF2, EEA1, BLZF1, CLASP2, GOLGB1, TMEM170A, HOOK3, COG6, CAMSAP2, ANO6, ARFGEF1, MIA3, SH3GLB1, COG3, POLR2M, MMGT1, TMED7, CSNK1A1, SEC23IP, RAB30, LYST, PAFAH1B…
GOBP_PEPTIDYL_AMINO_ACID_MODIFICATION	9.9999e-06	0.000358534	0.443699	1.3397	0	1265	RICTOR, PRKAA1, SMG1, PKN2, FNIP1, ATRX, MORC3, ARID4A, ROCK1, ATXN7, ZDHHC17, SENP7, RLF, PIKFYVE, NKTR, ARID4B, PPWD1, ZNF451, TLK1, FER, SIRT1, ZZZ3, RPS6KB1, FBXO11, AGTPBP1, RIF1, PIK3CA, OGT, AKAP9, GGNBP2, SETD2, PTPN4, KDM6A, SOCS4, PPIG, KMT2C, KMT2E, ROCK2, IL6ST, EPC2, TAF1, DNAJC24, CSNK1G3, CLOCK, ATF2, TTBK2, CHUK, ESCO1, MTF2, HIPK1, ATM, TBK1, PIAS1, USPL1, LATS1, PAQR3, ERCC6, NE…
GOBP_REGULATION_OF_RESPONSE_TO_BIOTIC_STIMULUS	4.99995e-05	0.00142416	0.450967	1.33562	4	345	APPL1, MATR3, PUM2, ITCH, RIOK3, ATG12, PPM1B, TBK1, XIAP, USP15, FBXO38, PUM1, MED1, BIRC2, PTPN11, TRIM38, TRIM44, DDX60, UBE2K, ELMOD2, YTHDF3, LSM14A, PPP2R3C, MAP3K7, AP1G1, POLR3F, PTPN2, ATG5, AHR, N4BP1, TRAF6, ANKRD17, PAK2, DDX58, NFE2L2, PARP14, RNF125, POLR3G, CNOT7, HMGB1, ZMPSTE24, TRIM5, TXK, BIRC3, IKBKB, CARD8, IFI16, APPL2, ERAP1, METTL3, CD160, ARG1, SIN3A, SASH1, CRK, CASP8, T…
GOBP_SIGNAL_TRANSDUCTION_BY_P53_CLASS_MEDIATOR	0.00260044	0.0341945	0.459274	1.33425	259	170	ATRX, SIRT1, MARCHF7, TAF1, MIR186, ATAD5, HIPK1, ATM, TOPORS, JMY, DYRK1A, SPRED1, TAF9B, DDX5, BRCA2, ATR, MDM4, KAT6A, CDKN1B, SP100, DYRK2, NBN, BCL2, USP28, RRM2B, PAK1IP1, C16orf72, TAF9, ACER2, MAPKAPK5, TP53BP2, SMYD2, ZMPSTE24, RFFL, RRN3, TRIM24, IFI16, HNRNPK, PRMT6, CASP6, EP300, RPL5, FOXO3, PSMD10, MYO6, PAXIP1, PPM1D, MTOR, PLK2, PMAIP1, USP10, ING4, TP63, CD44, RPF2, EEF1E1, RNF34…
GOBP_I_KAPPAB_KINASE_NF_KAPPAB_SIGNALING	0.000249998	0.00538938	0.452168	1.33314	24	284	ROCK1, ZDHHC17, SIRT1, MIER1, REL, TAB3, RIOK3, PPM1B, UFL1, ROCK2, CHUK, TBK1, TRIM52, ASH1L, ZNF675, TRAF5, IRAK4, PPM1A, BIRC2, AZI2, TAB2, TRIM38, DDX21, MALT1, IFIT5, TANK, DHX36, MAP3K7, ZMYND11, BCL10, MTDH, TRAF6, ANKRD17, PDPK1, ZDHHC13, CFLAR, BTRC, TLR6, ECT2, TRIM13, NDFIP2, IRAK1BP1, TRIM34, TIFA, ZFAND6, TRIM5, BIRC3, RORA, IKBKB, CARD8, GOLT1B, PELI1, UNC5CL, F2R, C18orf32, SNIP1, …
GOBP_MYELOID_CELL_HOMEOSTASIS	0.00335097	0.0404495	0.459543	1.33279	334	161	ARID4A, SP3, UFL1, KMT2E, IREB2, SMAD5, PTBP3, MED1, ABCB10, RB1, TMOD3, JAK2, CASP3, ACVR2A, PTPN2, TGFBR3, TSPO2, CDK6, MAPK14, HMGB1, ADAM17, UBA5, SMAP1, ETS1, EPB42, HIF1A, FLVCR1, CEBPG, L3MBTL3, STAT5B, MIR221, RCOR1, STAT1, ANXA1, FOXO3, BPGM, PIK3CB, CDIN1, STAT3, KITLG, KLF13, ARNT, ADAR, PRKDC, RBFOX2, BCL2L11, SLC11A2, LYAR, ACIN1, RPS6, CITED2, ZFP36L1, HMGB2, HSPA9, B2M, RHEX, SFXN1…
GOBP_HORMONE_MEDIATED_SIGNALING_PATHWAY	0.00220011	0.0301746	0.455996	1.32904	219	188	APPL1, SIRT1, TMF1, NR3C1, NR1D2, UFL1, CLOCK, RNF6, LATS1, DDX17, GTF2H1, MED1, PTPN11, DDX5, NEDD4, STRN3, KDM3A, UBE3A, JAK2, NR2C1, NCOA1, UFM1, UBR5, NCOA4, CNOT1, CNOT2, NCOR1, KDM4C, SKP2, PIAS2, CRY1, TAF7, UBA5, APPL2, RNF14, YAP1, RWDD1, ARNTL, LGR4, UFSP2, NR3C2, BRCA1, LATS2, TRIP4, EP300, PGRMC2, ESR1, ARID1A, NODAL, PPARA, TP63, RBFOX2, CALCOCO1, RXFP1, TRIM68, PRLR, PPARGC1B, CRHBP…
GOBP_PROTEIN_LOCALIZATION_TO_CELL_PERIPHERY	0.000149999	0.00348351	0.448491	1.32741	14	335	GCC2, FAM126B, FCHO2, APPL1, ROCK1, SLMAP, DENND4C, DLG1, PIK3R1, RAB8B, GOLPH3, ROCK2, GOLGA4, C2CD5, RAPGEF6, BLOC1S6, VAMP4, EXOC5, RAP2A, EFCAB7, ARL13B, IFT80, TRIP11, KIF5B, BLZF1, CLASP2, CCDC88A, LIN7C, RDX, BBIP1, GOPC, LZTFL1, CNST, EFR3A, FAM126A, RABEP1, BAG4, LYPLA1, RAB29, ADAM10, MACF1, PREPL, WDR19, PRKCI, RAB12, HECTD1, ARL6IP5, KCNIP4, RAPGEF2, PDPK1, RAB10, PICALM, PDZK1P1, RAP…
GOBP_MEMBRANE_FUSION	0.00374082	0.0432206	0.457015	1.32604	373	163	PIKFYVE, VCPIP1, RAB8B, C2CD5, STX17, BLOC1S6, VAMP4, HACE1, CHMP2B, YIPF4, USO1, MFN1, EEA1, SPG11, GOSR1, RABEP1, UBXN2A, SAMD9, VAMP7, GCA, STX12, RAB39A, YIPF5, SNAP23, VPS8, GNAI3, VPS41, UBXN2B, ARL8B, NAPG, DNM1L, VTI1A, VAMP1, CAV2, STX7, UVRAG, STX2, CHMP3, STX16, ANKFY1, SEC22B, ANXA1, VAV3, SEPTIN8, TBC1D4, BET1, STX6, ANKRD27, STX18, STX3, NSF, PIP4K2A, HUWE1, IRAG2, MYOF, VAPA, STX19…
GOBP_ESTABLISHMENT_OF_PROTEIN_LOCALIZATION	9.9999e-06	0.000358534	0.438081	1.32554	0	1636	NIPBL, PRKAA1, ERBIN, ICE1, WASHC4, GCC2, APPL1, TRIM23, RAB33B, TNPO1, CEP120, ZDHHC17, RAB11FIP2, MON2, PIKFYVE, VPS13A, WDR11, SGTB, CEP135, CCDC186, TLK1, REST, VPS13C, DENND4C, CD2AP, RP2, CEP295, RANBP6, AFTPH, DNAJC27, SNX13, PIK3R1, YOD1, STXBP3, MTX3, RAB8B, CHM, ARL5A, GOLPH3, CLOCK, SEC24B, GOLGA4, C2CD5, ATF2, KPNA5, EXOC8, RIC1, IPO11, STX17, HEATR5B, EXOC1, CTDSPL2, BLOC1S6, VAMP4, …
GOBP_NEGATIVE_REGULATION_OF_CATABOLIC_PROCESS	0.000169998	0.00382903	0.447409	1.3228	16	319	PRKAA1, SMG1, ROCK1, TENT2, FMR1, TAB3, PAIP1, PIK3CA, OGT, MARCHF7, TAF1, RIC1, MYCBP2, MTM1, STYX, TRDMT1, ANGEL2, LRIG2, WAC, PHAX, SMAD4, TRAF5, TAB2, USP25, TENT4A, TENT4B, TLK2, MTMR9, MDM4, DHX36, SECISBP2, CSDE1, UCHL5, RYBP, HERC1, BCL2, NAF1, EIF4E, NCOR1, LRPPRC, USP14, N4BP1, LEPR, SCFD1, HMGCR, TSC1, TAF9, SMCR8, MAPK14, EIF4G2, AZIN1, BECN1, NSUN2, EIF4G3, VPS35, MCL1, SVIP, CAMLG, …
GOBP_GLYCEROPHOSPHOLIPID_BIOSYNTHETIC_PROCESS	0.00179	0.0259223	0.451114	1.3198	178	212	SMG1, FAM126B, PIKFYVE, IPMK, PIK3C2A, PIK3CA, FAR1, PIK3R1, SOCS4, ATM, CEPT1, MTMR6, MTM1, SOCS5, PIGA, ETNK1, SACM1L, INPP4A, DGKH, GPAM, EFR3A, FAM126A, ATG14, PTEN, IMPA1, PI4K2B, PIGK, PIK3C3, SYNJ1, MTMR1, SH3YL1, LCLAT1, ABHD3, MTMR4, AGPAT5, BPNT1, LPCAT2, SELENOI, BECN1, GNPAT, UVRAG, MTMR7, PGAP1, LPIN1, SOCS7, INPP4B, DGKE, PIGB, DPM1, PIGL, PIGN, SOCS6, PIGG, PIGM, PIK3R4, PIK3CB, BP…
GOBP_STRESS_ACTIVATED_PROTEIN_KINASE_SIGNALING_CASCADE	0.00093	0.0154388	0.4485	1.31813	92	251	TAOK1, ITCH, DLG1, MAP4K3, ATF2, PJA2, ERCC6, HIPK3, XIAP, RB1CC1, RAP2A, EIF2AK2, ZNF675, TRAF5, IRAK4, MAPK8, FKTN, TAOK3, MAGI3, RNF13, SH3RF1, NBR1, PAFAH1B1, AIDA, MAP3K7, MBIP, MAPK9, ZMYND11, CYLD, NCOR1, TGFBR3, ARL6IP5, KLHDC10, TRAF6, PDCD10, FOXO1, MDFIC, DUSP19, PDCD4, MAPK14, HMGB1, ZMPSTE24, NAIP, MAP2K4, IKBKB, NFKB1, UNC5CL, CDC42, PLCB1, SASH1, RIPK1, STK3, LRRK2, TLR3, MAP3K4, H…
GOBP_REGULATION_OF_CELL_DIVISION	0.00312022	0.0385991	0.452505	1.31799	311	184	PKN2, CDC14A, ZZZ3, RBL2, BIRC6, SETD2, SPAST, PRPF40A, CCP110, NCOA3, KIF20B, DR1, AHCTF1, BRCA2, RBL1, KLHL9, SH3GLB1, CUL3, CSPP1, INTU, MBIP, PIK3C3, CDC14B, EFHC1, PLK4, ECT2, ASPM, BBS4, MLLT3, KIF14, BECN1, UVRAG, CDC42, CAT, KIF3B, KIF13A, MACC1, PAX6, TADA2A, CALM2, YEATS2, SVIL, KIF23, PIK3R4, PLK2, MAP10, TP63, PKP4, HTR2B, DCDC1, PRKCE, RAB11A, FGF7, PTCH1, TXNIP, GAREM1, BLM, FLCN, M…
GOBP_REGULATION_OF_INTRACELLULAR_TRANSPORT	0.000279997	0.00582288	0.4436	1.31266	27	332	PRKAA1, ICE1, GCC2, PPP1R12A, SETD2, DNAJC27, PIK3R1, YOD1, SEC24B, C2CD5, CTDSPL2, KIF20B, XPO1, NUP54, EFCAB7, UHMK1, CEP290, TPR, PPM1A, CPSF6, MAPK8, PTPN11, RDX, UBE2D3, XPO4, NUP58, NEDD4, ARFIP1, PCM1, SH3GLB1, RUFY3, NF1, JAK2, RIOK2, LEPROT, FBXW7, UFM1, SP100, BARD1, UBR5, BAG4, RAB29, NPEPPS, TTC21B, RAB23, SCP2, NUS1, PPP1CC, ZFAND1, ARIH2, YIPF5, PDCD10, EDEM1, TMEM30A, KHDRBS1, SCFD…
GOBP_ORGANIC_CYCLIC_COMPOUND_CATABOLIC_PROCESS	1.99998e-05	0.00066384	0.439127	1.30977	1	500	SMG1, TTC37, TUT4, ROCK1, PUM2, TENT2, FMR1, AGO4, RC3H2, METTL14, XRN1, FASTKD3, CNOT6L, PAIP1, RC3H1, DICER1, ROCK2, PAN3, CPEB3, ATM, APAF1, UPF2, PDE12, DCP2, MTREX, CNOT6, TNRC6A, PUM1, DCP1A, TRDMT1, ANGEL2, PNRC2, PHAX, TRAF5, NUDT12, TET2, CNOT8, NT5C2, DDX5, TENT4A, DIS3, AGO3, TENT4B, RBM7, DHX36, UPF3A, TUT7, YTHDF3, ZCCHC8, SECISBP2, APOBEC2, CSDE1, CDADC1, CNOT1, HSD17B11, XRN2, CNOT…
GOBP_RESPONSE_TO_VIRUS	7.99992e-05	0.00209675	0.441245	1.3097	7	383	SENP7, PUM2, FMR1, ITCH, RIOK3, SETD2, ATG12, PPM1B, ATF2, CHUK, EXOC1, TBK1, PDE12, TRIM52, USP15, DDX17, PUM1, EIF2AK2, CREBZF, BIRC2, DDX3X, GPAM, TRIM38, DDX21, TRIM44, DDX60, IFIT5, ELMOD2, DHX36, LYST, LSM14A, IFIH1, POLR3F, ZMYND11, BCL2, ATG5, IFNAR1, SKP2, ANKRD17, ZNF175, DDX58, CDK6, TRIM13, ZC3HAV1, MAPK14, RNF125, POLR3G, TRIM34, XPR1, NCBP3, LGALS8, CNOT7, ZMPSTE24, TRIM5, BIRC3, G3…
GOBP_REGULATION_OF_PROTEASOMAL_PROTEIN_CATABOLIC_PROCESS	0.00405024	0.0455162	0.448401	1.30666	404	187	FMR1, TMF1, ZYG11B, OGT, UFL1, MARCHF7, SOCS4, TAF1, PIAS1, MTM1, STYX, SOCS5, BBS7, XPO1, WAC, TMTC3, ANKIB1, RCHY1, GLMN, RNFT1, USP25, TLK2, ARIH1, UBE2K, FBXW7, SH3RF1, CSNK1A1, ATXN3, UCHL5, GCLC, RYBP, RNF19A, MAPK9, HECTD1, ARIH2, USP14, N4BP1, UBQLN2, BTRC, PSMC6, NFE2L2, TAF9, COP1, RNF14, UBQLN1, SVIP, MKRN2, RNF217, CAMLG, RNF180, LRRK2, SMARCC1, GSK3B, PABIR1, ALAD, PSMD10, BAG5, GABA…
GOBP_DNA_BIOSYNTHETIC_PROCESS	0.00395012	0.0447207	0.44735	1.30483	394	192	POLK, TNKS2, SIRT1, XRN1, REV1, ZBTB1, LIG4, ATM, RFC1, DCP2, WRN, RAD50, POLI, NEK7, RCHY1, POT1, MRE11, SPRTN, ATR, POLG2, LIN9, TENT4B, ERCC4, REV3L, PRIMPOL, PARP4, NAF1, POLA1, FBXO4, JADE1, MAPKAPK5, NVL, BMPR2, TEP1, MEAF6, DNAJC2, TERF1, GNL3L, TOM1L1, MAP3K4, POLQ, CENPF, HNRNPA2B1, POLD3, TNKS, HSP90AA1, MAPK1, HNRNPU, RFC3, USP10, ING4, JADE3, POLB, RFC4, TERF2IP, POLN, DKC1, KLF4, POL…
GOBP_POSTTRANSCRIPTIONAL_REGULATION_OF_GENE_EXPRESSION	9.9999e-06	0.000358534	0.433587	1.30426	0	889	TUT4, ROCK1, MATR3, PUM2, TENT2, FMR1, AGO4, RC3H2, SECISBP2L, SEPSECS, METTL14, XRN1, RPS6KB1, FASTKD3, CNOT6L, PURA, PAIP1, RC3H1, YTHDC1, DICER1, ROCK2, DNAJC24, MIR186, PAN3, TIA1, CPEB3, IREB2, PDE12, DCP2, HELZ, CNOT6, TNRC6A, DHX29, PUM1, TIAL1, DCP1A, TRDMT1, USP16, UHMK1, ANGEL2, QKI, PHAX, TPR, EIF2AK2, TRAF5, ABCE1, PUS10, CNOT8, ZC3H7A, CPEB4, DDX3X, MIR590, RPS6KA3, DDX5, MTRF1, NCK1…
GOBP_RESPONSE_TO_INSULIN	0.00144	0.0221737	0.442931	1.30282	143	258	PRKAA1, OSBPL8, APPL1, FER, VPS13C, SIRT1, DENND4C, PIK3C2A, PHIP, RPS6KB1, PIK3CA, OGT, APC, PIK3R1, STXBP3, RAB8B, C2CD5, EPM2AIP1, SP1, USO1, RB1, IDE, PTPN11, NCK1, GAB1, GCLC, KAT2B, STXBP4, HDAC9, NAMPT, PTPN2, PRKCI, INSIG2, RAB12, KBTBD2, PDPK1, RAB10, CFLAR, FOXO1, TSC1, CRY1, SRSF5, MAPK14, GKAP1, SRSF6, NUCKS1, UPRT, CAV2, APPL2, CAT, LPIN2, ATP2B1, EPRS1, LPIN1, SESN3, ZNF106, SMARCC1…
GOBP_REGULATION_OF_STRESS_ACTIVATED_PROTEIN_KINASE_SIGNALING_CASCADE	0.00351004	0.0415825	0.445953	1.30246	350	201	TAOK1, ITCH, DLG1, PJA2, HIPK3, XIAP, RB1CC1, RAP2A, EIF2AK2, ZNF675, TRAF5, FKTN, TAOK3, MAGI3, RNF13, SH3RF1, NBR1, PAFAH1B1, AIDA, MBIP, ZMYND11, CYLD, NCOR1, TGFBR3, ARL6IP5, KLHDC10, TRAF6, PDCD10, FOXO1, MDFIC, DUSP19, PDCD4, HMGB1, ZMPSTE24, NAIP, UNC5CL, CDC42, PLCB1, SASH1, RIPK1, STK3, TLR3, MAP3K4, RELL1, NOD1, KLHL31, MAP4K4, DUSP22, DIXDC1, MAPK1, MAPK8IP3, NPPA, TLR4, PTPN22, MAP3K5…
GOBP_CELLULAR_MACROMOLECULE_BIOSYNTHETIC_PROCESS	9.9999e-06	0.000358534	0.430438	1.30168	0	1527	POLK, ATRX, TUT4, INO80D, ROCK1, AGL, ZDHHC17, RAD17, TNKS2, PUM2, LTN1, WAPL, BOD1L1, FMR1, AGO4, SIRT1, RC3H2, PDS5A, SECISBP2L, SEPSECS, METTL14, XRN1, ETAA1, RPS6KB1, FASTKD3, CNOT6L, PURA, PAIP1, OGT, C1GALT1, REV1, ATG12, PPM1B, RC3H1, USP37, GOLPH3, RBBP6, ROCK2, ZBTB1, NEMF, LIG4, DNAJC24, PAN3, TIA1, OGA, CPEB3, EPM2AIP1, ESCO1, ALG10B, NOC3L, ATAD5, BAZ1A, IREB2, FANCM, SMC3, ATM, RFC1,…
GOBP_ORGANONITROGEN_COMPOUND_CATABOLIC_PROCESS	9.9999e-06	0.000358534	0.430746	1.30105	0	1317	ROCK1, VPS13A, SPOPL, LTN1, USP24, FEM1C, SGTB, FMR1, LNPEP, USP38, SIRT1, TMF1, RC3H2, CRBN, MIB1, CD2AP, ITCH, FBXL3, USP33, DNAJB14, FBXO11, AGTPBP1, ZYG11B, OGT, MARCHF6, KLHL15, USP12, APC, RC3H1, UFL1, YOD1, MFSD8, MARCHF7, USP34, USP37, SOCS4, RLIM, RBBP6, ATE1, NEMF, CUL4B, DBT, TAF1, CLOCK, OGA, RIC1, UBXN4, UBA6, MYCBP2, UBR3, ATM, RNF6, PIAS1, LATS1, USP8, VPS4B, PCNP, MTM1, FBXL17, PD…
GOBP_POSITIVE_REGULATION_OF_CELLULAR_COMPONENT_BIOGENESIS	2.99997e-05	0.00094263	0.436121	1.30056	2	494	RICTOR, ICE1, FNIP1, CEP120, ROCK1, CEP135, FMR1, FER, CRBN, CNOT6L, DLG1, TASOR, PIK3CA, CEP295, AKAP9, APC, PIK3R1, ROCK2, PAN3, SLF1, SLF2, MPHOSPH8, ATM, VPS4B, PDCD6IP, CCP110, CNOT6, RESF1, ATF7IP, SASS6, CLIP1, TOGARAM1, RAB3GAP2, TPR, NEK7, SLAIN2, CLASP2, DDX3X, TGFBR1, CCDC88A, ACTR2, NCK1, ATR, SH3GLB1, ATMIN, CDKN1B, SNX18, CAND1, BAG4, RAB3GAP1, RAP1B, NCKAP1, SNX4, CNOT1, AKIRIN1, D…
GOBP_GAMETE_GENERATION	9.9999e-06	0.000358534	0.433143	1.29949	0	727	ATRX, ARID4A, TUT4, YTHDC2, ARID4B, NR2C2, AGO4, SIRT1, TMF1, METTL14, SOS1, AFF4, SETX, RPS6KB1, GGNBP2, ZNF148, YTHDC1, HERC4, ZNF449, CLOCK, ATM, TSSK3, TAF4B, NRIP1, LARP7, ANKRD49, SMAD5, PUM1, TIAL1, FNDC3A, CFAP97, QKI, PLEKHA1, SMAD4, TSSK4, USP9X, SKIL, RB1, UBR2, DDX3X, TGFBR1, CFAP44, WDR48, CEP57, BRCA2, AP3B1, GMCL1, KATNAL1, RAI14, KDM3A, MCM9, TSGA10, SPIN3, DHX36, TUT7, SPATA5, DD…
GOBP_REGULATION_OF_PROTEIN_MODIFICATION_PROCESS	9.9999e-06	0.000358534	0.429591	1.29907	0	1520	RICTOR, NIPBL, PRKAA1, OSBPL8, FNIP1, ATRX, ROCK1, SPOPL, PPP1R12A, TAOK1, BOD1L1, FMR1, ZNF451, FER, SIRT1, WDR70, PPP4R3B, SOS1, ITCH, ZZZ3, ETAA1, PHIP, CCNT2, DLG1, RIF1, PIK3CA, OGT, CEP295, AKAP9, GGNBP2, APC, OTUD4, UFL1, MARCHF7, SOCS4, KMT2E, ROCK2, IL6ST, TAF1, MOB1B, ATF2, ALG10B, MTF2, FANCM, MYCBP2, PAXBP1, ATM, TBK1, PIAS1, LATS1, PAQR3, ERCC6, DCUN1D4, HIPK3, PPP1R2, PPP4R2, C9orf7…
GOBP_REGULATION_OF_CELLULAR_COMPONENT_BIOGENESIS	9.9999e-06	0.000358534	0.430638	1.29675	0	970	RICTOR, PRKAA1, ICE1, FNIP1, CEP120, ROCK1, PIKFYVE, CEP135, FMR1, REST, FER, CRBN, EVI5, CNOT6L, SLK, DLG1, TBC1D12, TASOR, PIK3CA, CEP295, RIOK3, AKAP9, APC, TBC1D15, PIK3R1, ROCK2, PAN3, ODF2L, MPHOSPH9, SLF1, SLF2, MPHOSPH8, ATM, BBS10, MDM1, LATS1, VPS4B, MTM1, C9orf72, PDCD6IP, CCP110, CNOT6, RESF1, ATF7IP, SASS6, CLIP1, SENP6, SAMD8, TOGARAM1, RAB3GAP2, CHMP2B, TPR, EIF2AK2, SMAD4, NEK7, D…
GOBP_PHOSPHORYLATION	9.9999e-06	0.000358534	0.427951	1.29603	0	1832	RICTOR, PRKAA1, OSBPL8, SMG1, TRPM7, PKN2, FNIP1, CREB1, MORC3, MAP3K2, ROCK1, PPIP5K2, RAD17, PIKFYVE, PDIK1L, IPMK, PRPF4B, TAOK1, FMR1, TLK1, DCK, FER, SIRT1, PPP4R3B, SOS1, PIK3C2A, ETAA1, PHIP, CCNT2, RPS6KB1, SLK, RBL2, BIRC6, DLG1, PIK3CA, CERT1, OGT, RIOK3, MAP3K1, AKAP9, GGNBP2, NADK2, PTPN4, APC, MAP4K3, SCYL2, PIK3R1, SOCS4, ROCK2, IL6ST, TAF1, PAN3, PANK3, BMP2K, CSNK1G3, MOB1B, ATF2,…
GOBP_RRNA_METABOLIC_PROCESS	0.00178998	0.0259223	0.439729	1.29368	178	260	SRFBP1, WDR36, XRN1, RIOK3, HELQ, NOL8, MTREX, DDX17, DIMT1, KRR1, HELB, ESF1, METTL15, DDX52, UTP15, TAF1B, DDX21, METTL15P1, BRIX1, DIS3, TENT4B, NSUN3, WDR43, ZCCHC4, RIOK2, DDX18, TRMT61B, ERI2, ZNHIT6, KAT2B, C1D, UTP14C, XRN2, DDX47, GTF3C3, NAF1, SPIN1, WDR75, UTP23, RRP15, MPHOSPH10, EXOSC9, MDN1, NSA2, METTL18, UTP25, UTP20, HEATR1, ERI1, NOL11, UTP6, NVL, MRPL1, GTF3C4, EXOSC8, DROSHA, …
GOBP_REGULATION_OF_CELLULAR_PROTEIN_CATABOLIC_PROCESS	0.00239998	0.0321102	0.438376	1.28894	239	255	FMR1, TMF1, AGTPBP1, ZYG11B, OGT, UFL1, MFSD8, MARCHF7, SOCS4, TAF1, RIC1, PIAS1, LATS1, MTM1, STYX, SOCS5, BBS7, XPO1, WAC, TMTC3, ANKIB1, RCHY1, GLMN, RNFT1, RDX, USP25, TLK2, UBE3A, ARIH1, UBE2K, FBXW7, SH3RF1, CSNK1A1, ATXN3, UCHL5, GCLC, PTEN, RYBP, RNF19A, MAPK9, HECTD1, ARIH2, USP14, N4BP1, UBQLN2, BTRC, PSMC6, NFE2L2, TAF9, FBXL5, COP1, RNF14, UBQLN1, VPS35, SVIP, MKRN2, RNF217, CAMLG, RN…
GOBP_MALE_GAMETE_GENERATION	9.9999e-06	0.000358534	0.430816	1.28835	0	581	ATRX, ARID4A, YTHDC2, ARID4B, NR2C2, AGO4, SIRT1, TMF1, METTL14, AFF4, SETX, GGNBP2, YTHDC1, HERC4, ZNF449, CLOCK, ATM, TSSK3, TAF4B, LARP7, ANKRD49, PUM1, FNDC3A, CFAP97, QKI, PLEKHA1, SMAD4, TSSK4, SKIL, RB1, UBR2, CFAP44, WDR48, CEP57, BRCA2, AP3B1, GMCL1, KATNAL1, RAI14, KDM3A, TSGA10, DHX36, SPATA5, PAFAH1B1, FOXJ3, SYNE1, MAK, SYCP2, UTP14C, TSNAX, SEPTIN7, ACVR2A, XRN2, DNAH1, UBE2B, MYBL1…
GOBP_REGULATION_OF_INTRACELLULAR_PROTEIN_TRANSPORT	0.00396008	0.0447207	0.439162	1.28665	395	223	PRKAA1, ICE1, GCC2, DNAJC27, PIK3R1, YOD1, C2CD5, CTDSPL2, KIF20B, XPO1, NUP54, EFCAB7, UHMK1, CEP290, TPR, PPM1A, MAPK8, PTPN11, UBE2D3, XPO4, NUP58, PCM1, SH3GLB1, RUFY3, NF1, JAK2, LEPROT, FBXW7, UFM1, SP100, BARD1, UBR5, BAG4, RAB29, NPEPPS, RAB23, ZFAND1, ARIH2, PDCD10, EDEM1, TMEM30A, MDFIC, ECT2, MAPK14, TCAF1, SAR1A, AKAP5, SAR1B, BNIP3L, CDC42, UBE2J1, SVIP, C11orf65, IPO5, TARDBP, CRYZL…
GOBP_PROTEIN_LOCALIZATION_TO_PLASMA_MEMBRANE	0.00172	0.0253138	0.435902	1.28486	171	281	GCC2, FAM126B, FCHO2, APPL1, ROCK1, SLMAP, DENND4C, DLG1, PIK3R1, RAB8B, GOLPH3, ROCK2, GOLGA4, C2CD5, RAPGEF6, VAMP4, EXOC5, RAP2A, KIF5B, BLZF1, CLASP2, CCDC88A, RDX, GOPC, CNST, EFR3A, FAM126A, BAG4, LYPLA1, MACF1, PREPL, PRKCI, RAB12, HECTD1, ARL6IP5, KCNIP4, RAPGEF2, PDPK1, RAB10, PICALM, PDZK1P1, RAP1A, LRP6, PPP2R5A, IKBKB, AKAP5, NUMB, PPFIA1, STX7, SEC23A, VPS35, ATP2C1, FYB1, GOLGA7, IT…
GOBP_IMMUNE_SYSTEM_DEVELOPMENT	9.9999e-06	0.000358534	0.425886	1.28228	0	959	MYSM1, FNIP1, CREB1, ARID4A, TENT2, REST, SIRT1, RC3H2, METTL14, SOS1, ITCH, RIF1, SP3, RO60, RC3H1, UFL1, PIK3R1, MARCHF7, KMT2E, ZBTB1, LIG4, SHLD2, SHLD3, N4BP2L2, ATF2, GABPA, ATAD5, HIPK1, IREB2, ATM, CDC73, CD46, RBM15, SOCS5, SMAD5, STK4, PTBP3, EIF2AK2, ZNF675, MSH3, DCLRE1C, BMI1, MED1, ABI1, TET2, ABCB10, SOS2, RB1, TGFBR1, ZBTB24, SNRK, TMOD3, PTPN11, AZI2, BRCA2, AP3B1, MALT1, NF1, ZN…
GOBP_MYELOID_CELL_DIFFERENTIATION	0.000359996	0.00701031	0.431503	1.28132	35	391	CREB1, ARID4A, SIRT1, SP3, UFL1, PIK3R1, KMT2E, GABPA, IREB2, CDC73, RBM15, SMAD5, PTBP3, ZNF675, MED1, ABI1, TET2, ABCB10, RB1, SNRK, TMOD3, PTPN11, AP3B1, NF1, JAK2, MEF2C, KAT6A, FBXW7, CTR9, RBPJ, PAFAH1B1, CASP3, ACVR2A, PURB, PTPN2, TGFBR3, TRAF6, CNOT4, NKAP, TSPO2, CDK6, MAPK14, CBFB, UBA5, IFI16, PRDX3, CDC42, SMAP1, ETS1, H4-16, CUL4A, RIPK1, EPB42, LEO1, CASP8, HIF1A, FLVCR1, CEBPG, LB…
GOBP_GLYCEROPHOSPHOLIPID_METABOLIC_PROCESS	0.00156998	0.023577	0.432706	1.27811	156	306	OSBPL8, SMG1, FAM126B, PIKFYVE, MTMR12, IPMK, PIK3C2A, PIK3CA, FAR1, PIK3R1, SOCS4, LPGAT1, ATM, CEPT1, MTMR6, MTM1, SOCS5, PIGA, ETNK1, SACM1L, PNPLA8, INPP4A, DGKH, MTMR10, GPAM, MTMR9, EFR3A, FAM126A, ATG14, PAFAH1B1, PTEN, NAPEPLD, SERAC1, IMPA1, PI4K2B, PIGK, PIK3C3, SERINC1, GDPD1, SYNJ1, GPCPD1, MTMR1, SH3YL1, LCLAT1, INPP5B, ABHD3, MTMR4, AGPAT5, BPNT1, MBOAT2, LPCAT2, SELENOI, BECN1, SER…
GOBP_INTRACELLULAR_PROTEIN_TRANSPORT	9.9999e-06	0.000358534	0.424699	1.27677	0	845	PRKAA1, ERBIN, ICE1, GCC2, APPL1, TRIM23, TNPO1, PIKFYVE, VPS13A, WDR11, SGTB, TLK1, VPS13C, RANBP6, DNAJC27, SNX13, PIK3R1, YOD1, STXBP3, RAB8B, CHM, ARL5A, SEC24B, C2CD5, ATF2, KPNA5, RIC1, IPO11, STX17, CTDSPL2, SLU7, TMED5, ZDHHC21, STYX, ARL5B, KIF20B, XPO1, NUP54, STK4, EFCAB7, UHMK1, RAB3GAP2, NUP155, CEP290, TPR, RANBP2, VPS26A, GRPEL2, EXOC6, SNX2, VPS36, USO1, SNX6, MED1, APPBP2, TRMT10…
GOBP_CELL_PROJECTION_ORGANIZATION	9.9999e-06	0.000358534	0.421465	1.27464	0	1541	PKN2, CREB1, SLC25A46, CEP120, ROCK1, CPLANE1, ZDHHC17, STRN, WDR11, CDC14A, ITSN2, TAOK1, CEP135, FMR1, FER, SOS1, CD2AP, CEP350, SETX, RP2, USP33, EVI5, MYO9A, FRYL, PIK3CA, RO60, APC, SPAST, TBC1D15, PIK3R1, CCDC66, RAB8B, DICER1, GOLPH3, CUL4B, KIF27, ODF2L, SEC24B, GOLGA4, MPHOSPH9, TTBK2, CPEB3, CCDC39, RAPGEF6, UBA6, MYCBP2, BBS10, BLOC1S6, RNF6, PAQR3, ERCC6, NEK1, LHX4, EXOC5, C9orf72, C…
GOBP_NITROGEN_COMPOUND_TRANSPORT	9.9999e-06	0.000358534	0.42029	1.27351	0	1976	PRKAA1, ERBIN, ICE1, SMG1, WASHC4, GCC2, APPL1, TRIM23, RAB33B, TNPO1, ZDHHC17, RAB11FIP2, MON2, PIKFYVE, VPS13A, WDR11, SGTB, THOC2, FMR1, CCDC186, TLK1, REST, VPS13C, DENND4C, CD2AP, RP2, CERT1, SLC25A24, SETD2, RANBP6, AFTPH, DNAJC27, SNX13, YTHDC1, PIK3R1, YOD1, STXBP3, SLC35A3, MTX3, RAB8B, CHM, ARL5A, GOLPH3, CLOCK, SEC24B, GOLGA4, C2CD5, ATF2, KPNA5, EXOC8, RIC1, IPO11, STX17, HEATR5B, EXO…
GOBP_RESPONSE_TO_LIGHT_STIMULUS	0.00190998	0.0271189	0.430867	1.27268	190	306	PRKAA1, POLK, TENT2, FMR1, SIRT1, FBXL3, REV1, RO60, MAP4K3, PIK3R1, CCDC66, ZBTB1, CUL4B, TAF1, CLOCK, ERCC6, FBXL17, WRN, KRAS, USP47, USP1, SDE2, MAPK8, BRCA2, SPRTN, NEDD4, ATR, NF1, ERCC8, PPP1CB, EYS, ERCC4, DHX36, INO80, CASP3, PRIMPOL, DDHD2, BCL2, UBE2B, XPA, PPP1CC, USP28, N4BP1, IMPACT, POLA1, MSH2, HMGCR, PDE6C, CRY1, GNAQ, ZRANB3, CASP7, UVSSA, YY1, RAG1, ERCC5, CAT, METTL3, TANC1, H…
GOBP_CELLULAR_PROCESS_INVOLVED_IN_REPRODUCTION_IN_MULTICELLULAR_ORGANISM	0.000539995	0.00998267	0.426536	1.26719	53	402	TUT4, YTHDC2, AGO4, TMF1, SOS1, AFF4, RPS6KB1, YTHDC1, ZNF449, ATM, TAF4B, SMAD5, TIAL1, FNDC3A, QKI, TSSK4, UBR2, TGFBR1, CFAP44, CEP57, BRCA2, GMCL1, KDM3A, TUT7, DDX20, PAFAH1B1, FOXJ3, SYCP2, KDM1B, FBXW11, BCL2, DNAH1, UBE2B, PDE5A, MYBL1, MARF1, CATSPER2, FSIP2, ZNF830, PSME4, SELENOF, CELF1, MSH2, KNL1, SYCP3, BRIP1, RNF2, SRPK1, GDF9, MNS1, STRBP, ASPM, MASTL, TDRD6, BBS4, FBXO5, CFAP69, …
GOBP_VIRAL_PROCESS	0.000619994	0.0112436	0.424302	1.2613	61	414	PKN2, CHD1, YTHDC2, PIKFYVE, FMR1, REST, ITCH, CCNT2, TASOR, ATG12, ROCK2, LIG4, MPHOSPH8, SP1, CD46, VPS4B, PDE12, PDCD6IP, LARP7, RESF1, TOP2B, DEK, CHMP2B, EIF2AK2, RSF1, KPNA3, EEA1, DDX3X, IDE, ITGAV, TRIM38, NEDD4, CCNT1, MITD1, DDX6, IFIT5, HCFC2, CSNK1A1, EPS15, CSDE1, EIF3A, RAB29, GTF2B, IFIH1, HTATSF1, BCL2, SRPK2, TMEM41B, ATG5, N4BP1, GALNT1, MAN2A1, MGAT4A, SPCS3, WWP1, ARL8B, RAB5A…
GOBP_GERM_CELL_DEVELOPMENT	0.00377996	0.0433704	0.426122	1.25764	377	296	TUT4, YTHDC2, TMF1, AFF4, RPS6KB1, YTHDC1, ATM, TAF4B, SMAD5, TIAL1, FNDC3A, QKI, TSSK4, CFAP44, CEP57, BRCA2, GMCL1, KDM3A, TUT7, DDX20, PAFAH1B1, FBXW11, BCL2, DNAH1, UBE2B, PDE5A, MARF1, CATSPER2, FSIP2, ZNF830, PSME4, SELENOF, CELF1, MSH2, KNL1, SYCP3, BRIP1, RNF2, SRPK1, MNS1, STRBP, ASPM, TDRD6, BBS4, FBXO5, CFAP69, ARMC2, WEE2, TBPL1, WASHC5, DIAPH2, NSUN2, METTL3, UBE2J1, SMARCA2, TTC21A,…
GOBP_IMMUNE_RESPONSE_REGULATING_SIGNALING_PATHWAY	0.000399996	0.00769138	0.420676	1.25323	39	467	ERBIN, APPL1, RAB11FIP2, PUM2, FER, RC3H2, SOS1, ITCH, PIK3CA, RIOK3, MAP3K1, OTUD4, RC3H1, OTULIN, PJA2, ELF1, XIAP, USP15, BTN2A1, PUM1, DENND1B, PLEKHA1, IRAK4, BIRC2, DDX3X, RPS6KA3, MAPK8, AP3B1, MALT1, DDX60, MEF2C, LSM14A, RAB29, MAP3K7, IFIH1, MAPK9, PTPN2, CYLD, BTN2A3P, BCL2, BCL10, LACC1, CD47, TRAF6, ANKRD17, PDPK1, PAK2, TLR1, DDX58, KHDRBS1, TLR6, YES1, RNF125, SLC39A10, HMGB1, TIFA…
GOBP_POSITIVE_REGULATION_OF_CELL_PROJECTION_ORGANIZATION	0.00243998	0.0325316	0.423093	1.25254	243	338	CEP120, CEP135, FMR1, SETX, PIK3CA, APC, PIK3R1, RAB8B, GOLGA4, CCP110, FBXO38, TMEM106B, SKIL, TGFBR1, CCDC88A, KIDINS220, ACTR2, NCK1, ATF1, RUFY3, DHX36, ATMIN, CDKL5, PAFAH1B1, NCKAP1, CAPRIN2, AKIRIN1, DOCK11, SEPTIN7, MACF1, NIN, WASL, PRKCI, TAPT1, ADNP, RAPGEF2, CENPJ, ATP7A, TWF1, ACTR3, TMEM30A, CFLAR, CDKL3, P2RY12, NFE2L2, RAP1A, SCARB2, BMPR2, RAB21, PLCE1, EIF4G2, MNS1, STAU2, CAPRI…
GOBP_CELLULAR_RESPONSE_TO_ABIOTIC_STIMULUS	0.00316997	0.0389347	0.423287	1.25167	316	321	NIPBL, POLK, MAP3K2, TENT2, FMR1, REST, SIRT1, CASP8AP2, RAD1, PIK3CA, MAP3K1, PIK3R1, ZBTB1, LIG4, CUL4B, TAF1, CLOCK, BRCC3, ATM, WRN, USP47, SLC38A2, DDX3X, SDE2, MAPK8, CAB39, BRCA2, NEDD4, ATR, TLK2, PKD2, TANK, ERCC4, DHX36, INO80, BARD1, CASP3, GCLC, PTEN, BCL10, XPA, ZFAND1, OXSR1, USP28, LRRC8C, N4BP1, IMPACT, POLA1, FBXO4, ECT2, CRY1, MAPK14, ADSS2, RAD9B, ZMPSTE24, MTPN, MAP2K4, NUCKS1…
GOBP_REGULATION_OF_RESPONSE_TO_STRESS	9.9999e-06	0.000358534	0.413947	1.2504	0	1327	RICTOR, SMG1, SMCHD1, APPL1, MATR3, TAOK1, FMR1, REST, VPS13C, SIRT1, PPP4R3B, ITCH, ETAA1, DLG1, RIF1, ABRAXAS1, NR1D2, RIOK3, KLHL15, SETD2, ATG12, PPM1B, UFL1, ARID2, PIK3R1, MARCHF7, OTULIN, ROCK2, IL6ST, EPC2, SHLD2, SHLD3, CLOCK, SLF1, SLF2, PJA2, ATAD5, BRCC3, ATM, TBK1, BCLAF1, ERCC6, MBTD1, HIPK3, PPP4R2, XIAP, USP15, RB1CC1, RAP2A, SOCS5, USP47, ASH1L, EPC1, DEK, LRIG2, EIF2AK2, ZNF675,…
GOBP_CELLULAR_RESPONSE_TO_HORMONE_STIMULUS	0.000129999	0.00309756	0.417438	1.24806	12	574	PRKAA1, OSBPL8, APPL1, ROCK1, REST, FER, SIRT1, TMF1, DENND4C, NR3C1, PIK3C2A, PHIP, RPS6KB1, PIK3CA, OGT, NR1D2, APC, UFL1, PIK3R1, RAB8B, ROCK2, CLOCK, C2CD5, RNF6, SP1, LATS1, USP8, NCOA3, DDX17, NCOA2, GTF2H1, USO1, MED1, RB1, IDE, PTPN11, RDX, DDX5, NCK1, NEDD4, STRN3, KDM3A, UBE3A, JAK2, MEF2C, NR2C1, LEPROT, NCOA1, UFM1, GAB1, SFR1, UBR5, NCOA4, GCLC, KAT2B, STXBP4, HDAC9, CNOT1, NAMPT, GN…
GOBP_REGULATION_OF_TRANSFERASE_ACTIVITY	9.9999e-06	0.000358534	0.414914	1.24789	0	878	RICTOR, OSBPL8, TAOK1, SIRT1, SOS1, ETAA1, CCNT2, RBL2, DLG1, PIK3CA, GGNBP2, APC, PIK3R1, SOCS4, MOB1B, EPM2AIP1, ATM, LATS1, PAQR3, ERCC6, DCUN1D4, HIPK3, DCUN1D1, TOPORS, SOCS5, RAD50, STK4, GTF2H1, RANBP2, ZNF675, CCNJ, NEK7, BMI1, SNX6, ABI1, SPRED1, RAP2C, RB1, DDX3X, CCDC88A, POT1, CCNL1, CAB39, CCNG2, MRE11, TAB2, RBL1, FEM1B, CCNT1, IBTK, CACUL1, POLG2, MALT1, TAOK3, PRRC1, MOB1A, NF1, J…
GOBP_REGULATION_OF_PROTEIN_LOCALIZATION	9.9999e-06	0.000358534	0.415045	1.24733	0	825	PRKAA1, ICE1, GCC2, APPL1, CEP120, WAPL, CEP135, REST, CD2AP, DLG1, CEP295, SETD2, APC, DNAJC27, UFL1, PIK3R1, CCDC66, YOD1, VCPIP1, GOLPH3, ROCK2, CLOCK, C2CD5, TTBK2, EXOC1, CTDSPL2, MYCBP2, LATS1, USP8, ZBED6, C9orf72, LARP7, KIF20B, XPO1, NUP54, EFCAB7, UHMK1, LRIG2, CEP290, TPR, KIAA0586, PPM1A, KIF5B, RB1, CCDC88A, MAPK8, PTPN11, RDX, GOPC, RFX3, UBE2D3, LZTFL1, TRIM38, XPO4, NUP58, CNST, A…
GOBP_POSITIVE_REGULATION_OF_CELLULAR_COMPONENT_ORGANIZATION	9.9999e-06	0.000358534	0.411975	1.24122	0	1018	RICTOR, ICE1, FNIP1, ATRX, APPL1, CEP120, ROCK1, TNKS2, CEP135, FMR1, FER, CRBN, MIB1, SETX, PHIP, CNOT6L, DLG1, TASOR, PIK3CA, CEP295, AKAP9, APC, SPAST, SCYL2, PIK3R1, RAB8B, ROCK2, LIG4, PAN3, GOLGA4, C2CD5, SLF1, SLF2, MPHOSPH8, ATM, VPS4B, SMC5, PDCD6IP, CCP110, FBXO38, CNOT6, RESF1, ATF7IP, RAD50, SASS6, CLIP1, TMEM106B, TOGARAM1, RAB3GAP2, TPR, ANAPC4, NEK7, SKIL, SLAIN2, MARCHF5, AHI1, RB…
GOBP_REGULATION_OF_CYTOSKELETON_ORGANIZATION	0.000399996	0.00769138	0.415805	1.24103	39	520	RICTOR, PRKAA1, CEP120, ROCK1, ATXN7, TAOK1, FER, CD2AP, DLG1, PIK3CA, CEP295, AKAP9, APC, SPAST, PIK3R1, ROCK2, TTBK2, MYCBP2, MDM1, LATS1, VPS4B, C9orf72, PDCD6IP, AP1AR, SASS6, CLIP1, SENP6, TOGARAM1, CHMP2B, TPR, SMAD4, DYRK1A, ALMS1, SLAIN2, RASA1, CLASP2, TGFBR1, CCDC88A, TMOD3, RDX, CNTRL, NCK1, ARFIP1, CEP97, CAMSAP2, ARFGEF1, GMFB, ADD3, CDKN1B, CLIC4, CCSAP, PAFAH1B1, CAPZA2, RHOBTB3, B…
GOBP_ESTABLISHMENT_OF_PROTEIN_LOCALIZATION_TO_ORGANELLE	0.00146999	0.0224996	0.416753	1.23943	146	425	NIPBL, PRKAA1, GCC2, APPL1, TNPO1, VPS13A, SGTB, VPS13C, RANBP6, PIK3R1, RAB8B, ATF2, KPNA5, IPO11, NUP54, STK4, EFCAB7, RAB3GAP2, NUP155, TPR, RANBP2, GRPEL2, VPS36, MED1, TRMT10B, KPNA3, IPO8, SRP72, POT1, MAPK8, BRCA2, UBE2D3, AP3B1, NUP58, NEDD4, PEX1, SH3GLB1, PEX13, NF1, JAK2, IPO7, LEPROT, FBXW7, SEC62, UFM1, UBR5, ZFYVE16, NCOA4, VPS13D, BAG4, RAB3GAP1, NPEPPS, AP3M1, RAB23, SNX16, ARIH2,…
GOBP_PROTEIN_CONTAINING_COMPLEX_ORGANIZATION	9.9999e-06	0.000358534	0.408404	1.23629	0	1727	RICTOR, BDP1, ICE1, TRPM7, FNIP1, ATRX, FCHO2, LIN54, INO80D, ATXN7, SF3B1, CENPC, KIF2A, TAOK1, FER, AGO4, CRBN, SCAF11, CD2AP, SETX, PIK3C2A, FASTKD3, DNAJB14, DLG1, SHPRH, LYRM7, PIK3CA, RIOK3, AKAP9, SETD2, APC, ATG12, ZNF148, SPAST, YTHDC1, ARID2, MFSD8, DICER1, CEP192, ZBTB1, NEMF, PRPF39, TAF1, SRSF10, TTBK2, SLF1, SLF2, CCDC39, STX17, BAZ1A, ATM, BBS10, CDC73, BPTF, LATS1, VAMP4, VPS4B, P…
GOBP_REGULATION_OF_PROTEIN_CONTAINING_COMPLEX_ASSEMBLY	0.00244998	0.0326081	0.416035	1.23575	244	397	RICTOR, ICE1, FNIP1, FER, CRBN, DLG1, RIOK3, AKAP9, SLF1, SLF2, ATM, BBS10, LATS1, ATF7IP, CLIP1, SENP6, TOGARAM1, EIF2AK2, NEK7, DYRK1A, SLAIN2, RASA1, PPM1A, ANKRA2, RB1, BIRC2, DDX3X, TMOD3, PTPN11, RDX, NCK1, ATR, CAMSAP2, ARFGEF1, SH3GLB1, ADD3, CDKN1B, CAPZA2, CAND1, BAG4, AIDA, NAPB, RAP1B, NCKAP1, NIN, MAPK9, CAPZA1, IMPACT, ARHGAP18, TWF1, WASHC2C, TMOD2, CYRIB, TLR6, PSMC6, P2RY12, STXB…
GOBP_REGULATION_OF_PROTEIN_SERINE_THREONINE_KINASE_ACTIVITY	0.00339997	0.0408371	0.416251	1.23449	339	368	RICTOR, TAOK1, SIRT1, SOS1, ETAA1, CCNT2, APC, LATS1, PAQR3, HIPK3, STK4, GTF2H1, ZNF675, CCNJ, RB1, DDX3X, CCNL1, CAB39, CCNG2, CCNT1, TAOK3, NF1, PKD2, IPO7, CDK12, CDKN1B, CASP3, ALS2, AIDA, KAT2B, PTEN, MAP3K7, PRKAR2A, IQGAP1, PDE5A, BMPR1A, RAPGEF2, TRAF6, PDCD10, TLR6, DUSP19, PDCD4, HMGCR, CCNI, BMPR2, DIPK2A, LRP6, CCNG1, PROX1, CAB39L, ADAM17, ADAM9, SPDYA, DBF4, CCNE2, WEE2, ERN1, PPP2…
GOBP_PROTEOLYSIS	9.9999e-06	0.000358534	0.40763	1.2341	0	1758	MYSM1, FNIP1, ROCK1, ATXN7, SENP7, SPOPL, LTN1, USP24, FEM1C, SGTB, FMR1, LNPEP, USP38, REST, SIRT1, TMF1, RC3H2, CRBN, CASP8AP2, MIB1, CD2AP, ITCH, FBXL3, USP33, DNAJB14, FBXO11, AGTPBP1, BIRC6, ZYG11B, MINDY2, OGT, MARCHF6, ABRAXAS1, KLHL15, USP12, OTUD4, RC3H1, UFL1, YOD1, VCPIP1, MARCHF7, USP34, OTULIN, USP37, SOCS4, RLIM, DPP8, RBBP6, ATE1, ROCK2, NEMF, CUL4B, TAF1, CLOCK, UBXN4, BRCC3, UBA6…
GOBP_POSITIVE_REGULATION_OF_PROTEIN_MODIFICATION_PROCESS	2.99997e-05	0.00094263	0.409513	1.23328	2	979	RICTOR, NIPBL, PRKAA1, OSBPL8, FNIP1, PPP1R12A, TAOK1, FMR1, SIRT1, ETAA1, CCNT2, DLG1, RIF1, PIK3CA, OGT, CEP295, AKAP9, MARCHF7, KMT2E, ROCK2, IL6ST, MOB1B, ATF2, ALG10B, MTF2, FANCM, MYCBP2, PAXBP1, ATM, TBK1, PIAS1, LATS1, ERCC6, DCUN1D4, XIAP, BRAF, DCUN1D1, RB1CC1, RAP2A, TOPORS, KRAS, RAD50, NSD3, STK4, RAB3GAP2, SMAD4, RNF111, DYRK1A, BMI1, ABI1, RAP2C, RCHY1, BIRC2, DDX3X, TGFBR1, CCDC88…
GOBP_IN_UTERO_EMBRYONIC_DEVELOPMENT	0.00297997	0.0375094	0.415238	1.23271	297	386	PHF6, MIB1, BIRC6, CERT1, GGNBP2, SP3, SETD2, YTHDC1, RBBP6, LIG4, GNA13, N4BP2L2, ATF2, GABPA, BPTF, LATS1, NPAT, ZBED6, STK4, SMAD4, MBNL1, SKIL, ZFP14, MED1, TGFBR1, KIDINS220, BRCA2, POLG2, COPS2, CUL3, PKD2, NSRP1, NCOA1, RBBP8, CTR9, RBPJ, MED21, PALB2, ALS2, CNOT1, ADAM10, TBL1XR1, NBN, WDR19, CNOT2, SENP2, UBE2B, HECTD1, SLC30A1, BMPR1A, KDM4C, DNAAF2, TRAF6, MAN2A1, CCDC62, ZNF830, ATP7A…
GOBP_REGULATION_OF_PROTEIN_KINASE_ACTIVITY	0.000159998	0.0036559	0.411522	1.23241	15	639	RICTOR, OSBPL8, TAOK1, SIRT1, SOS1, ETAA1, CCNT2, DLG1, PIK3CA, GGNBP2, APC, SOCS4, MOB1B, LATS1, PAQR3, ERCC6, HIPK3, SOCS5, STK4, GTF2H1, ZNF675, CCNJ, SNX6, ABI1, SPRED1, RAP2C, RB1, DDX3X, CCDC88A, CCNL1, CAB39, CCNG2, TAB2, CCNT1, IBTK, CACUL1, MALT1, TAOK3, PRRC1, MOB1A, NF1, JAK2, PKD2, TTN, IPO7, CDK12, FBXW7, CDKN1B, CASP3, PIBF1, ALS2, AIDA, KAT2B, PPP2R3C, PTEN, MRNIP, MAP3K7, PTPN2, P…
GOBP_DEVELOPMENTAL_GROWTH	0.000159998	0.0036559	0.411529	1.23226	15	631	NIPBL, CREB1, ATRX, TNKS2, WDR11, ITSN2, RC3H2, SOS1, RPS6KB1, PIK3CA, ARID2, RBBP6, GOLGA4, ATF2, ATM, RNF6, LATS1, ERCC6, MTM1, C9orf72, STK4, PLEKHA1, SMAD4, IFT80, USP9X, WWC2, MED1, SPG11, TGFBR1, MIR590, WDR48, PTPN11, GPAM, BRCA2, RMI1, RUFY3, COPS2, UBE3A, SPAG9, MEF2C, EYS, CTR9, PPP3CB, CDKN1B, RBPJ, CLIC4, RAPH1, PALB2, CDKL5, PAFAH1B1, PTPN12, PTEN, SLC9A6, AKIRIN1, SPART, MACF1, NIN,…
GOBP_REGULATION_OF_HEMOPOIESIS	0.00377996	0.0433704	0.415083	1.23119	377	370	MYSM1, CREB1, RC3H2, SOS1, RC3H1, PIK3R1, ZBTB1, GABPA, CDC73, CD46, RBM15, SOCS5, ZNF675, MED1, ABCB10, SOS2, RB1, AP3B1, MALT1, NF1, MEF2C, ZC3H8, FBXW7, SH3RF1, CTR9, PPP2R3C, ACVR2A, PURB, PTPN2, TRAF6, CNOT4, NKAP, CDK6, MAPK14, CBFB, DROSHA, MIR17HG, HMGB1, RAG1, IL7, SMAP1, BTN2A2, ETS1, METTL3, H4-16, CUL4A, RIPK1, LEO1, CASP8, HIF1A, TMEM64, NDFIP1, STAT5B, TLR3, MIR221, PRMT6, RCOR1, FG…
GOBP_NEGATIVE_REGULATION_OF_PROTEIN_MODIFICATION_PROCESS	0.000869991	0.0146653	0.412182	1.22967	86	507	PRKAA1, ROCK1, SPOPL, BOD1L1, ZNF451, SIRT1, PPP4R3B, OGT, GGNBP2, APC, UFL1, MARCHF7, SOCS4, ROCK2, TAF1, MTF2, LATS1, PAQR3, HIPK3, PPP4R2, C9orf72, SOCS5, KDM5A, ZNF675, OXR1, SNX6, NCOA7, SPRED1, RB1, GLMN, NCK1, TRIM44, PPP1R15B, IBTK, KDM3A, NF1, SPAG9, IPO7, ATG14, CDKN1B, AASS, ARPP19, UBR5, CASP3, PIBF1, GCLC, AIDA, KAT2B, PTEN, PTPN2, PRKAR2A, SENP2, PRMT3, UBE2B, TRIP12, ATG5, KDM4C, N…
GOBP_NEGATIVE_REGULATION_OF_CELLULAR_COMPONENT_ORGANIZATION	0.000119999	0.0028879	0.41015	1.22954	11	688	ATRX, ROCK1, ATXN7, TNKS2, WAPL, TAOK1, CRBN, XRN1, RAD1, PIK3CA, RIOK3, APC, PIK3R1, ROCK2, ODF2L, MPHOSPH9, TTBK2, ATM, MDM1, RNF6, PAQR3, SMARCA5, MTM1, DCP2, CCP110, RAD50, LRIG2, TPR, SMAD4, DYRK1A, GEN1, PPM1A, CLASP2, BIRC2, DDX3X, POT1, ITGAV, TMOD3, RDX, CEP97, CAMSAP2, ARFGEF1, RUFY3, TENT4B, UBE3A, GMFB, ERCC4, ADD3, SCAF8, PAFAH1B1, CAPZA2, GCLC, AIDA, KAT2B, MAK, RAB29, PTEN, ZNF207,…
GOBP_PEPTIDE_BIOSYNTHETIC_PROCESS	0.000109999	0.0026785	0.409854	1.22932	10	714	TUT4, ROCK1, PUM2, LTN1, FMR1, AGO4, RC3H2, SECISBP2L, SEPSECS, METTL14, XRN1, RPS6KB1, FASTKD3, CNOT6L, PURA, PAIP1, RC3H1, ROCK2, NEMF, DNAJC24, PAN3, TIA1, CPEB3, IREB2, PDE12, DCP2, CNOT6, TNRC6A, DHX29, PUM1, DCP1A, AASDH, USP16, UHMK1, QKI, TPR, EIF2AK2, ABCE1, CNOT8, CPEB4, DDX3X, MIR590, RPS6KA3, MTRF1, NCK1, PPP1R15B, TENT4A, LARP4, DIS3, AIMP1, LARP1B, DDX6, AGO3, TENT4B, NSUN3, ZCCHC4,…
GOBP_MULTICELLULAR_ORGANISM_REPRODUCTION	1.99998e-05	0.00066384	0.408377	1.22823	1	878	ATRX, ARID4A, TUT4, YTHDC2, ARID4B, NR2C2, AGO4, SIRT1, TMF1, METTL14, SOS1, AFF4, SETX, RPS6KB1, GGNBP2, SP3, ZNF148, YTHDC1, HERC4, ZNF449, CLOCK, ATM, TSSK3, TAF4B, NRIP1, LARP7, ANKRD49, SMAD5, PUM1, ASH1L, TIAL1, FNDC3A, CFAP97, QKI, PLEKHA1, SMAD4, TSSK4, USP9X, SKIL, MED1, RB1, UBR2, DDX3X, TGFBR1, CFAP44, WDR48, PTPN11, CEP57, BRCA2, AP3B1, GMCL1, KATNAL1, RAI14, KDM3A, MCM9, ACSL4, TSGA1…
GOBP_PHOSPHOLIPID_METABOLIC_PROCESS	0.00358996	0.0422677	0.413578	1.22778	358	386	OSBPL8, SMG1, FAM126B, PIKFYVE, MTMR12, IPMK, PIK3C2A, PIK3CA, FAR1, PIK3R1, SOCS4, LPGAT1, ATM, BLOC1S6, CEPT1, MTMR6, MTM1, SOCS5, PIGA, SAMD8, ETNK1, SACM1L, PNPLA8, INPP4A, DGKH, MTMR10, GPAM, MTMR9, EFR3A, FAM126A, ATG14, PLA2G12A, PAFAH1B1, HMGCS1, PTEN, NAPEPLD, SERAC1, SGPP1, IMPA1, PI4K2B, PIGK, PIK3C3, NUS1, SERINC1, GDPD1, SPTLC1, SYNJ1, GPCPD1, MTMR1, SH3YL1, LCLAT1, INPP5B, SGMS2, AB…
GOBP_POSITIVE_REGULATION_OF_PROTEIN_METABOLIC_PROCESS	9.9999e-06	0.000358534	0.405924	1.22719	0	1475	RICTOR, NIPBL, PRKAA1, OSBPL8, FNIP1, PPP1R12A, TAOK1, FMR1, REST, SIRT1, CASP8AP2, METTL14, ITCH, ETAA1, CCNT2, RPS6KB1, FASTKD3, AGTPBP1, PAIP1, DLG1, ZYG11B, RIF1, PIK3CA, OGT, CEP295, AKAP9, APC, MARCHF7, SOCS4, KMT2E, ROCK2, IL6ST, CUL4B, TAF1, MOB1B, ATF2, CPEB3, ALG10B, MTF2, FANCM, MYCBP2, PAXBP1, ATM, TBK1, PIAS1, SP1, LATS1, APAF1, ERCC6, DCUN1D4, XIAP, BRAF, DCUN1D1, RB1CC1, RAP2A, TOP…
GOBP_GLYCEROLIPID_METABOLIC_PROCESS	0.00356996	0.0422212	0.412997	1.22642	356	392	OSBPL8, SMG1, FAM126B, PIKFYVE, MTMR12, IPMK, SIRT1, PIK3C2A, PIK3CA, FAR1, PIK3R1, SOCS4, LPGAT1, ATM, CEPT1, MTMR6, MTM1, SOCS5, PIGA, ETNK1, SACM1L, PNPLA8, INPP4A, DGKH, PTPN11, MTMR10, GPAM, MTMR9, EFR3A, FAM126A, FBXW7, ATG14, GK5, PAFAH1B1, PTEN, NAPEPLD, SERAC1, TBL1XR1, IMPA1, PI4K2B, PIGK, DDHD2, PIK3C3, INSIG2, SERINC1, SEL1L, GDPD1, SYNJ1, CNEP1R1, GPCPD1, MTMR1, SH3YL1, LCLAT1, INPP5…
GOBP_REGULATION_OF_PROTEIN_CATABOLIC_PROCESS	0.00379996	0.0434695	0.412471	1.22485	379	392	ROCK1, FMR1, TMF1, ITCH, AGTPBP1, ZYG11B, OGT, APC, UFL1, MFSD8, MARCHF7, SOCS4, CUL4B, TAF1, RIC1, MYCBP2, PIAS1, LATS1, USP8, MTM1, STYX, SOCS5, BBS7, XPO1, LRIG2, WAC, HACE1, TMTC3, SMAD4, ANKIB1, RCHY1, GLMN, IDE, RNFT1, RDX, NEDD4, USP25, FBXL20, TLK2, UBE3A, ARIH1, MDM4, UBE2K, FBXW7, SH3RF1, CSNK1A1, CDKN1B, BARD1, ATXN3, UCHL5, GCLC, UBXN2A, PTEN, RYBP, RNF19A, MAPK9, HECTD1, ARIH2, SMURF…
GOBP_REGULATION_OF_IMMUNE_RESPONSE	4.99995e-05	0.00142416	0.406452	1.22228	4	868	ERBIN, APPL1, RAB11FIP2, MATR3, PUM2, FER, SIRT1, RC3H2, SOS1, ITCH, RIF1, PIK3CA, RIOK3, MAP3K1, OTUD4, RC3H1, OTULIN, ZBTB1, IL6ST, SHLD2, SHLD3, PJA2, ELF1, ATAD5, TBK1, CD46, XIAP, USP15, FBXO38, MASP2, SOCS5, BTN2A1, PUM1, DENND1B, PLEKHA1, IRAK4, MED1, BIRC2, DDX3X, RPS6KA3, MAPK8, PTPN11, AP3B1, MALT1, DDX60, MEF2C, UBE2K, YTHDF3, PPP3CB, THOC1, LSM14A, PPP2R3C, RAB29, SPPL2A, C12orf4, MAP…
GOBP_VESICLE_MEDIATED_TRANSPORT	9.9999e-06	0.000358534	0.403028	1.21907	0	1561	PRKAA1, WASHC4, GCC2, TRAPPC8, FCHO2, APPL1, TRIM23, RAB33B, KIAA1109, ROCK1, ACAP2, RAB11FIP2, MON2, PIKFYVE, VPS13A, WDR11, ITSN2, FMR1, REST, FER, VPS13C, MIB1, CD2AP, PIK3C2A, RP2, USP33, EVI5, PIK3CA, SPAST, SCYL2, STXBP3, RAB8B, CHM, ARL5A, GOLPH3, BMP2K, CSNK1G3, SEC24B, GOLGA4, C2CD5, EXOC8, RIC1, STX17, HEATR5B, EXOC1, BLOC1S6, VAMP4, VPS54, VPS4B, CCDC93, MTMR6, TRAPPC11, TMED5, MTM1, E…
GOBP_NEGATIVE_REGULATION_OF_PROTEIN_METABOLIC_PROCESS	9.9999e-06	0.000358534	0.403496	1.21661	0	1092	PRKAA1, FNIP1, TUT4, ROCK1, SPOPL, BOD1L1, FMR1, ZNF451, AGO4, SIRT1, PPP4R3B, RC3H2, METTL14, XRN1, CNOT6L, PURA, PAIP1, BIRC6, OGT, GGNBP2, APC, RC3H1, UFL1, MARCHF7, SOCS4, ROCK2, TAF1, MIR186, PAN3, TIA1, RIC1, CPEB3, MTF2, IREB2, MYCBP2, LATS1, PAQR3, PDE12, HIPK3, MTM1, DCP2, PPP4R2, C9orf72, XIAP, STYX, CNOT6, TNRC6A, SOCS5, USP47, PUM1, DCP1A, LRIG2, WAC, KDM5A, TPR, EIF2AK2, ZNF675, SMAD…
GOBP_NEGATIVE_REGULATION_OF_GENE_EXPRESSION	1.99998e-05	0.00066384	0.402341	1.21548	1	1341	PRKAA1, ERBIN, SMG1, TTC37, SMCHD1, TUT4, ROCK1, PUM2, TENT2, FMR1, REST, AGO4, SIRT1, TMF1, RC3H2, METTL14, REL, CD2AP, ITCH, XRN1, FASTKD3, CNOT6L, PURA, PAIP1, RBL2, RIF1, TASOR, PIK3CA, GGNBP2, ZNF148, PPM1B, RC3H1, DICER1, ROCK2, TAF1, MIR186, PAN3, TIA1, SRSF10, CPEB3, MPHOSPH8, IREB2, ATM, TBK1, CD46, PTBP2, UPF2, PDE12, DCP2, XIAP, HELZ, CNOT6, TNRC6A, DDX17, SOCS5, RESF1, ATF7IP, PUM1, T…
GOBP_REGULATION_OF_CELLULAR_LOCALIZATION	0.000179998	0.00401619	0.404469	1.21498	17	793	PRKAA1, ICE1, GCC2, APPL1, PPP1R12A, WAPL, FER, CD2AP, DLG1, SETD2, APC, DNAJC27, PIK3R1, CCDC66, YOD1, VCPIP1, ROCK2, SEC24B, C2CD5, TTBK2, CTDSPL2, LATS1, VPS4B, ZBED6, PDCD6IP, LARP7, KIF20B, XPO1, NUP54, EFCAB7, UHMK1, LRIG2, CEP290, TPR, PPM1A, KIF5B, RB1, CCDC88A, CPSF6, MAPK8, PTPN11, RDX, GOPC, UBE2D3, LZTFL1, XPO4, NUP58, NEDD4, CNST, ARFIP1, PCM1, CENPQ, SH3GLB1, RUFY3, NF1, JAK2, PKD2,…
GOBP_REGULATION_OF_ESTABLISHMENT_OF_PROTEIN_LOCALIZATION	0.00192998	0.0273521	0.406813	1.21399	192	514	PRKAA1, ICE1, GCC2, CEP120, CEP135, REST, CD2AP, CEP295, DNAJC27, PIK3R1, YOD1, GOLPH3, CLOCK, C2CD5, EXOC1, CTDSPL2, ZBED6, KIF20B, XPO1, NUP54, EFCAB7, UHMK1, CEP290, TPR, KIAA0586, PPM1A, MAPK8, PTPN11, GOPC, RFX3, UBE2D3, XPO4, NUP58, CNST, ARFIP1, PCM1, GAPVD1, SH3GLB1, RUFY3, ACSL4, NF1, JAK2, SEC24A, TTN, LEPROT, FBXW7, UFM1, SLC12A2, PPP3CB, SP100, BARD1, UBR5, BAG4, LYPLA1, STXBP4, RAB29…
GOBP_REPRODUCTION	9.9999e-06	0.000358534	0.400179	1.21	0	1501	NIPBL, ATRX, ARID4A, TUT4, CENPC, YTHDC2, VPS13A, PDIK1L, ARID4B, LNPEP, NR2C2, AGO4, SIRT1, TMF1, METTL14, SOS1, AFF4, SETX, RAD1, RPS6KB1, BIRC6, DLG1, FRS2, GGNBP2, SP3, SETD2, ZNF148, YTHDC1, HERC4, ZNF449, CLOCK, CCDC39, FANCM, SMC3, ATM, BPTF, CD46, LHX4, TSSK3, RBM15, TAF4B, NRIP1, LARP7, ANKRD49, TOP2B, RAD50, SMAD5, PUM1, ASH1L, TIAL1, FNDC3A, STK4, CFAP97, QKI, PLEKHA1, SMAD4, TSSK4, US…
GOBP_DEVELOPMENTAL_PROCESS_INVOLVED_IN_REPRODUCTION	6.99993e-05	0.00186714	0.401677	1.20996	6	1000	NIPBL, ATRX, ARID4A, TUT4, YTHDC2, ARID4B, NR2C2, AGO4, SIRT1, TMF1, METTL14, AFF4, SETX, RPS6KB1, BIRC6, DLG1, FRS2, GGNBP2, SP3, SETD2, YTHDC1, HERC4, ZNF449, CLOCK, ATM, BPTF, LHX4, TSSK3, RBM15, TAF4B, NRIP1, LARP7, ANKRD49, SMAD5, PUM1, ASH1L, TIAL1, FNDC3A, STK4, CFAP97, QKI, PLEKHA1, SMAD4, TSSK4, SKIL, RNF38, MED1, RB1, UBR2, BIRC2, TGFBR1, CFAP44, WDR48, PTPN11, CEP57, BRCA2, AP3B1, GMCL…
GOBP_AMIDE_BIOSYNTHETIC_PROCESS	0.000219998	0.00481378	0.40211	1.20883	21	844	PRKAA1, TUT4, ROCK1, PUM2, LTN1, FMR1, AGO4, RC3H2, SECISBP2L, SEPSECS, METTL14, XRN1, RPS6KB1, FASTKD3, CNOT6L, PURA, PAIP1, RC3H1, ROCK2, NEMF, DNAJC24, PAN3, TIA1, CPEB3, IREB2, PDE12, DCP2, CNOT6, TNRC6A, DHX29, PUM1, DCP1A, SAMD8, AASDH, USP16, UHMK1, QKI, TPR, EIF2AK2, ABCE1, CNOT8, CPEB4, DDX3X, MIR590, RPS6KA3, MTRF1, NCK1, PPP1R15B, TENT4A, LARP4, DIS3, AIMP1, LARP1B, ACSL4, DDX6, AGO3, …
GOBP_MULTI_ORGANISM_REPRODUCTIVE_PROCESS	7.99992e-05	0.00209675	0.399754	1.20473	7	1042	ATRX, ARID4A, TUT4, YTHDC2, ARID4B, LNPEP, NR2C2, AGO4, SIRT1, TMF1, METTL14, SOS1, AFF4, SETX, RPS6KB1, GGNBP2, SP3, ZNF148, YTHDC1, HERC4, ZNF449, CLOCK, ATM, CD46, TSSK3, TAF4B, NRIP1, LARP7, ANKRD49, SMAD5, PUM1, ASH1L, TIAL1, FNDC3A, CFAP97, QKI, PLEKHA1, SMAD4, TSSK4, USP9X, SKIL, SLC38A2, MED1, RB1, UBR2, DDX3X, TGFBR1, CFAP44, WDR48, CEP57, BRCA2, AP3B1, GMCL1, KATNAL1, RAI14, KDM3A, MCM9…
GOBP_POSITIVE_REGULATION_OF_IMMUNE_RESPONSE	0.00186998	0.0266003	0.40282	1.20423	186	570	APPL1, MATR3, SIRT1, RC3H2, RIF1, PIK3CA, RIOK3, RC3H1, ZBTB1, IL6ST, SHLD2, SHLD3, ELF1, ATAD5, TBK1, CD46, FBXO38, MASP2, SOCS5, BTN2A1, DENND1B, PLEKHA1, MED1, MALT1, MEF2C, UBE2K, LSM14A, RAB29, MAP3K7, AP1G1, SNX4, VAMP7, POLR3F, PTPN2, BTN2A3P, BCL2, BCL10, KMT5B, CD47, TRAF6, PAK2, MSH2, CYRIB, KHDRBS1, YES1, POLR3G, SLC39A10, HMGB1, TRIM5, TXK, IKBKB, IFI16, PVRIG, APPL2, STX7, BTN2A2, CD…
GOBP_POSITIVE_REGULATION_OF_CATALYTIC_ACTIVITY	6.99993e-05	0.00186714	0.398304	1.20135	6	1129	RICTOR, OSBPL8, ROCK1, RAB11FIP2, PPP1R12A, TAOK1, REST, SIRT1, CASP8AP2, SOS1, ETAA1, RALGPS2, EVI5, CCNT2, MYO9A, DLG1, TBC1D12, PIK3CA, SNX13, TBC1D15, RALGAPA1, ROCK2, GNA13, MOB1B, RIC1, EPM2AIP1, RAPGEF6, APAF1, ERCC6, DCUN1D4, C9orf72, DCUN1D1, WRN, TOPORS, RAD50, DCP1A, TMEM106B, STK4, DENND1B, RANBP2, MSH3, NEK7, BMI1, ABI1, RASA1, SOS2, DDX3X, CCDC88A, POT1, RABGAP1, MAPK8, CAB39, MRE11…
GOBP_CELLULAR_RESPONSE_TO_ORGANIC_CYCLIC_COMPOUND	0.00225998	0.030885	0.401499	1.20028	225	570	LCOR, REST, SIRT1, TMF1, NR3C1, XRN1, RPS6KB1, RIOK3, AKAP9, UFL1, GOLPH3, ROCK2, TAF1, CLOCK, GABPA, RNF6, LATS1, USP8, PDE12, NRIP1, NCOA3, DDX17, SMAD5, MED1, DDX5, ACTR2, NEDD4, STRN3, KDM3A, UBE3A, JAK2, MEF2C, PKD2, NR2C1, UFM1, CDKN1B, UBR5, CASP3, NCOA4, GCLC, RAP1B, CNOT1, IFIH1, CNOT2, INSIG2, EIF4E, NCOR1, ARL6IP5, AHR, KDM4C, SKP2, RAPGEF2, PIAS2, KLF9, GNAI3, CCDC62, IMPACT, PAK2, GC…
GOBP_REGULATION_OF_PROTEIN_PHOSPHORYLATION	0.000119999	0.0028879	0.39646	1.19532	11	1085	RICTOR, PRKAA1, OSBPL8, FNIP1, TAOK1, FMR1, FER, SIRT1, PPP4R3B, SOS1, ETAA1, PHIP, CCNT2, DLG1, PIK3CA, AKAP9, GGNBP2, APC, SOCS4, ROCK2, IL6ST, MOB1B, ATF2, ATM, TBK1, LATS1, PAQR3, ERCC6, HIPK3, PPP4R2, C9orf72, BRAF, RB1CC1, RAP2A, KRAS, SOCS5, RAD50, STK4, GTF2H1, ZNF675, SMAD4, CCNJ, SNX6, ABI1, SPRED1, RAP2C, RB1, DDX3X, TGFBR1, CCDC88A, CCNL1, PTPN11, CAB39, CCNG2, MRE11, TAB2, NCK1, PPIL…
GOBP_REGULATION_OF_INTRACELLULAR_SIGNAL_TRANSDUCTION	9.9999e-06	0.000358534	0.393363	1.19057	0	1693	RICTOR, PRKAA1, ERBIN, OSBPL8, FNIP1, ROCK1, ZDHHC17, PUM2, DENND4A, NFAT5, TAOK1, SIRT1, RC3H2, MIER1, DENND4C, REL, SOS1, CD2AP, ITCH, ETAA1, RALGPS2, TAB3, SHOC2, MYO9A, DLG1, FRS2, PIK3CA, LEMD3, OGT, RIOK3, FAM13B, DNAJC27, PPM1B, RC3H1, UFL1, RALGAPA1, MARCHF7, GOLPH3, ROCK2, GNA13, TAF1, MIR186, PJA2, CHUK, ATAD5, BMT2, ATM, TBK1, BCLAF1, PAQR3, TRIM52, HIPK3, SCAI, MTM1, C9orf72, XIAP, US…
GOBP_REGULATION_OF_PHOSPHORUS_METABOLIC_PROCESS	4.99995e-05	0.00142416	0.393688	1.18956	4	1377	RICTOR, PRKAA1, OSBPL8, FNIP1, ROCK1, RAD17, PPP1R12A, TAOK1, BOD1L1, FMR1, FER, SIRT1, PPP4R3B, SOS1, ETAA1, PHIP, CCNT2, RBL2, DLG1, PIK3CA, OGT, AKAP9, GGNBP2, APC, PIK3R1, SOCS4, ROCK2, IL6ST, MOB1B, ATF2, ATM, TBK1, LATS1, PAQR3, ERCC6, HIPK3, PPP1R2, PPP4R2, C9orf72, BRAF, RB1CC1, RAP2A, KRAS, SOCS5, RAD50, STK4, GTF2H1, RANBP2, ZNF675, SMAD4, CCNJ, SNX6, ABI1, SPRED1, RAP2C, RB1, GLMN, DDX…
GOBP_LOCALIZATION_WITHIN_MEMBRANE	0.00237998	0.0318984	0.395917	1.18581	237	644	GCC2, FAM126B, FCHO2, APPL1, KIAA1109, ROCK1, ACAP2, PIKFYVE, SGTB, SLMAP, DENND4C, DLG1, PIK3R1, RAB8B, CHM, ARL5A, GOLPH3, ROCK2, GOLGA4, C2CD5, EXOC8, RAPGEF6, EXOC1, BLOC1S6, VAMP4, CCDC93, ZDHHC21, EXOC5, BRAF, RAP2A, ARL5B, NUP54, EFCAB7, ARL13B, RAB3GAP2, NUP155, DENND1B, VPS26A, EXOC6, IFT80, TRIP11, ARFGEF2, TRMT10B, VPS50, KIF5B, BLZF1, CLASP2, CCDC88A, SRP72, TM9SF3, LIN7C, MAPK8, RDX,…
GOBP_CELL_MORPHOGENESIS	0.000309997	0.00629285	0.393295	1.18473	30	1002	CREB1, SLC25A46, ROCK1, ZDHHC17, ITSN2, TAOK1, FER, AGO4, BRWD1, BRWD3, SOS1, RP2, USP33, PHIP, MYO9A, FRYL, DLG1, CERT1, SPAST, PIK3R1, DICER1, GNA13, SEC24B, GOLGA4, PRPF40A, ZMYM6, MYCBP2, BLOC1S6, RNF6, LATS1, LHX4, C9orf72, RAP2A, TOP2B, AP1AR, KIF20B, TMEM106B, STK4, ZMYM4, ARL13B, MEF2A, SMAD4, SNX2, USP9X, SKIL, MED1, ABI1, RASA1, VHL, KIF5B, RB1, SPG11, ITGAV, PTPN11, RDX, MKLN1, KIDINS2…
GOBP_POSITIVE_REGULATION_OF_MOLECULAR_FUNCTION	2.99997e-05	0.00094263	0.391583	1.18407	2	1510	RICTOR, OSBPL8, ROCK1, RAB11FIP2, PPP1R12A, TAOK1, FMR1, REST, FER, SIRT1, CASP8AP2, SOS1, ETAA1, USP33, RALGPS2, EVI5, CCNT2, MYO9A, DLG1, TBC1D12, PIK3CA, AKAP9, SNX13, TBC1D15, RALGAPA1, ROCK2, GNA13, TAF1, DNAJC24, CLOCK, MOB1B, ATF2, RIC1, EPM2AIP1, CHUK, ALG10B, RAPGEF6, APAF1, ERCC6, TRIM52, DCUN1D4, C9orf72, NCOA3, DCUN1D1, WRN, TOPORS, JMY, RAD50, DCP1A, TMEM106B, STK4, DENND1B, EIF2AK2,…
GOBP_POSITIVE_REGULATION_OF_GENE_EXPRESSION	0.000479995	0.00911514	0.387718	1.16937	47	1124	PRKAA1, APPL1, ROCK1, NFAT5, FMR1, SIRT1, TMF1, METTL14, SETX, RPS6KB1, FASTKD3, PAIP1, RIF1, RIOK3, SETD2, PIK3R1, ROCK2, IL6ST, SHLD2, SHLD3, ATF2, CPEB3, CHUK, GABPA, FTX, ATAD5, ATM, TBK1, SP1, CD46, BRAF, HNRNPLL, FUBP1, KRAS, DHX29, USP16, UHMK1, ANGEL2, QKI, MED23, DENND1B, MEF2A, EIF2AK2, TRAF5, DYRK1A, ARFGEF2, SLC38A2, MED1, GLMN, RBMXL1, DDX3X, TGFBR1, MAPK8, PTPN11, RDX, DDX5, DDX21, …
GOBP_PEPTIDE_METABOLIC_PROCESS	0.00212998	0.0293707	0.386819	1.16343	212	880	TUT4, ROCK1, PUM2, LTN1, FMR1, LNPEP, AGO4, RC3H2, SECISBP2L, SEPSECS, METTL14, XRN1, RPS6KB1, FASTKD3, CNOT6L, PURA, PAIP1, RC3H1, ROCK2, NEMF, DNAJC24, MIR186, PAN3, TIA1, CPEB3, IREB2, SP1, PDE12, DCP2, CNOT6, TNRC6A, DHX29, PUM1, DCP1A, AASDH, USP16, UHMK1, QKI, TPR, EIF2AK2, DYRK1A, SLC2A13, ABCE1, CNOT8, CPEB4, DDX3X, IDE, MIR590, RPS6KA3, MTRF1, NCK1, PPP1R15B, TENT4A, LARP4, DIS3, AIMP1, …
GOBP_GROWTH	0.00186998	0.0266003	0.385759	1.16124	186	941	NIPBL, CREB1, ATRX, RAB33B, KIAA1109, TNKS2, WDR11, ITSN2, SIRT1, RC3H2, SOS1, ITCH, RPS6KB1, PIK3CA, ARID2, SOCS4, RBBP6, GOLGA4, ATF2, ATM, CDC73, RNF6, LATS1, VPS54, ERCC6, CDKN2AIP, MTM1, C9orf72, WRN, CRLF3, SOCS5, USP47, EPC1, STK4, PLEKHA1, SMAD4, IFT80, USP9X, WWC2, MED1, RB1, SPG11, DDX3X, TGFBR1, TAF9B, MIR590, RPS6KA3, WDR48, PTPN11, GPAM, BRCA2, RMI1, RUFY3, COPS2, UBE3A, SPAG9, MEF2C…
GOBP_HEAD_DEVELOPMENT	0.00457995	0.0499293	0.385968	1.15929	457	788	NIPBL, CREB1, ATRX, SLC25A46, CEP120, TENT2, WDR11, METTL14, SOS1, RAD1, AGTPBP1, FRS2, SETD2, ZNF148, SCYL2, STXBP3, TAF1, ZNF430, KIF27, SEC24B, ATF2, KDM7A, TTBK2, CCDC39, UBA6, ATM, BLOC1S6, BPTF, APAF1, ZSWIM6, PTBP2, WRN, KRAS, BBS7, TOP2B, ARL13B, CEP290, PLEKHA1, CCDC14, SLC38A2, MED1, AHI1, TBC1D23, PTPN11, BRCA2, HOOK3, PCM1, PEX13, NF1, UBE3A, MCPH1, EZH1, UFM1, SPATA5, RBPJ, SECISBP2,…
GOBP_RESPONSE_TO_CYTOKINE	0.00310997	0.0385747	0.384456	1.15659	310	896	ERBIN, CREB1, APPL1, YTHDC2, NFAT5, FER, SIRT1, REL, SOS1, RPS6KB1, RIF1, RO60, SETD2, MAP4K3, OTUD4, RC3H1, STXBP3, OTULIN, IL6ST, CHUK, MTF2, HIPK1, TBK1, BCLAF1, RBM15, PDE12, SMARCA5, XIAP, SOCS5, PIGA, TPR, EIF2AK2, MYNN, ZNF675, SMAD4, TRAF5, IRAK4, SKIL, MED1, KIF5B, BIRC2, PTPN11, ACTR2, TRIM44, GPR75, VRK2, RPS6KA5, RNMT, KLHL20, KDM3A, JAK2, UBE2K, TANK, POLR1F, YTHDF3, SLC12A2, CTR9, P…
GOBP_EMBRYO_DEVELOPMENT	0.00209998	0.0290093	0.380816	1.14814	209	1083	RICTOR, NIPBL, ROCK1, NR2C2, PHF6, MIB1, SOS1, BIRC6, DLG1, FRS2, TASOR, CERT1, GGNBP2, SP3, SETD2, YTHDC1, ARID2, RBBP6, ROCK2, LIG4, GNA13, SEC24B, N4BP2L2, ATF2, CCDC39, GABPA, HIPK1, UBR3, ATM, CDC73, BPTF, LATS1, APAF1, MBTD1, NPAT, ZBED6, BBS7, SMAD5, KIF20B, CDC40, STK4, ARL13B, CEP290, SMAD4, ZNF281, MBNL1, SKIL, ZFP14, MED1, ABI1, AHI1, CLASP2, GLMN, TGFBR1, ITGAV, TBC1D23, WDR48, KIDINS…
GOBP_CELLULAR_AMIDE_METABOLIC_PROCESS	0.00374996	0.0432206	0.376385	1.13547	374	1152	PRKAA1, TUT4, ROCK1, PUM2, LTN1, FMR1, LNPEP, AGO4, RC3H2, SECISBP2L, SEPSECS, METTL14, XRN1, RPS6KB1, FASTKD3, CNOT6L, PURA, PAIP1, CERT1, FAR1, RC3H1, ROCK2, NEMF, DNAJC24, MIR186, PAN3, TIA1, CPEB3, IREB2, SP1, PDE12, DCP2, CNOT6, TNRC6A, DHX29, PUM1, DCP1A, SAMD8, AASDH, USP16, UHMK1, QKI, TPR, EIF2AK2, GNPDA2, DYRK1A, SLC2A13, ABCE1, CNOT8, CPEB4, DDX3X, IDE, MIR590, NT5C2, RPS6KA3, GPAM, MT…
GOBP_ORGANONITROGEN_COMPOUND_BIOSYNTHETIC_PROCESS	0.000949991	0.0157365	0.374061	1.13204	94	1668	PRKAA1, TUT4, ROCK1, ZDHHC17, PUM2, LTN1, FMR1, DCK, AGO4, RC3H2, SECISBP2L, SEPSECS, METTL14, XRN1, RPS6KB1, FASTKD3, CNOT6L, PURA, PAIP1, OGT, C1GALT1, NADK2, ATG12, PPM1B, RC3H1, GOLPH3, ROCK2, NEMF, DNAJC24, PAN3, TIA1, PANK3, OGA, CPEB3, ALG10B, IREB2, CEPT1, PDE12, ZDHHC21, DCP2, MAN1A2, CNOT6, RB1CC1, TNRC6A, SLC10A7, DHX29, PUM1, PIGA, DCP1A, SAMD8, AASDH, USP16, UHMK1, QKI, RAB3GAP2, TMT…
GOBP_CELLULAR_RESPONSE_TO_ENDOGENOUS_STIMULUS	0.00273997	0.0353031	0.37472	1.13198	273	1335	PRKAA1, OSBPL8, APPL1, ROCK1, ACAP2, ZNF451, REST, FER, SIRT1, TMF1, DENND4C, TRIM33, NR3C1, SETX, XRN1, PIK3C2A, PHIP, SHOC2, RPS6KB1, FRS2, PIK3CA, LEMD3, OGT, NR1D2, AKAP9, APC, UFL1, PIK3R1, RAB8B, GOLPH3, ROCK2, TAF1, CLOCK, C2CD5, ATF2, CPEB3, GABPA, CTDSPL2, RNF6, SP1, LATS1, APAF1, USP8, XIAP, USP15, NCOA3, UBR1, DDX17, SMAD5, NCOA2, GTF2H1, CHURC1, SMAD4, RNF111, USP9X, SKIL, HIVEP1, USO…
GOBP_REGULATION_OF_IMMUNE_SYSTEM_PROCESS	0.00287997	0.0366408	0.373181	1.12783	287	1410	ERBIN, MYSM1, CREB1, APPL1, RAB11FIP2, MATR3, PUM2, FER, SIRT1, RC3H2, SOS1, ITCH, DLG1, RIF1, PIK3CA, RIOK3, MAP3K1, OTUD4, RC3H1, PIK3R1, MARCHF7, OTULIN, ZBTB1, IL6ST, SHLD2, SHLD3, PJA2, ELF1, GABPA, ATAD5, ATM, BLOC1S6, CDC73, TBK1, CD46, RBM15, XIAP, USP15, FBXO38, MASP2, MOSPD2, SOCS5, BTN2A1, PUM1, DENND1B, PLEKHA1, ZNF675, IRAK4, MED1, ABCB10, SOS2, RB1, GLMN, BIRC2, DDX3X, RPS6KA3, MAPK…
GOBP_REGULATION_OF_CELL_DIFFERENTIATION	0.00373996	0.0432206	0.370307	1.11991	373	1537	FNIP1, CREB1, KIAA1109, ROCK1, SUZ12, PPP1R12A, REST, SIRT1, RC3H2, METTL14, MIB1, SOS1, ITCH, FRS2, NR1D2, APC, VEZF1, ASXL2, RC3H1, UFL1, PIK3R1, DICER1, ROCK2, ZBTB1, IL6ST, LIG4, CLOCK, GOLGA4, N4BP2L2, GABPA, ANKRD26, BLOC1S6, CDC73, RNF6, CD46, RBM15, ZDHHC21, ZBED6, NCOA3, DDX17, KRAS, SOCS5, AP1AR, SMAD5, STK4, PTBP3, EIF2AK2, ZNF675, SMAD4, SKIL, USF3, MED1, VHL, SPRED1, ABCB10, AHI1, SO…
GOBP_ADP_METABOLIC_PROCESS	0.00200803	0.0280941	-0.284698	-1.38964	0	88	EIF6, ALDOA, TPI1, GPI, GAPDH, PFKL, BAD, ARL2, JMJD8, GALK1, PKM, SIRT6, ENO1, AK1, OGDHL, PFKP, GCK, OGDH, NUPR1, PGM1, FBP1, ENO2, SLC2A6, PKLR
GOBP_REGULATION_OF_PLASMA_LIPOPROTEIN_PARTICLE_LEVELS	0.0031746	0.0389347	-0.303795	-1.45575	1	81	NR1H2, PRKACA, PLTP, DGAT1, LRPAP1, CSK, SCARB1, KHSRP, ZDHHC8, PCSK9, HMOX1, EHD1, AGT, GPIHBP1, TREM2, APOE, APOM, APOA4, MFSD2A
GOBP_NUCLEOTIDE_PHOSPHORYLATION	0.0031746	0.0389347	-0.314417	-1.55369	0	98	NME4, EIF6, ALDOA, TPI1, GPI, GAPDH, PFKL, ARL2, JMJD8, NME1, GALK1, PKM, PNKP, SIRT6, ENO1, NME2, NME3, AK1, DTYMK, OGDHL, PFKP, GCK, OGDH, NUPR1, PGM1, FBP1, ENO2, NME2P1, SLC2A6, PKLR
GOBP_MITOCHONDRIAL_TRANSLATION	0.00221976	0.0303896	-0.33309	-1.57101	1	72	MRPS12, MRPS34, TUFM, MRPL23, RCC1L, MRPS24, MPV17L2, MRPS2, MRPS11, UQCC2, MRPL2, NDUFA7, MRPS18A, SARS2, TACO1, COA3, SHMT2, MRPL51, MRPL57, TSFM, MTG2, EARS2, RPUSD3, MRPS18B, TARS2, MRPS21, MALSU1
GOBP_PEPTIDYL_PROLINE_MODIFICATION	0.00255102	0.0337601	-0.349764	-1.58909	3	58	FKBP8, FKBP2, NTMT1, PPIB, P4HB, PIN1, FKBP10, PTPA, P3H3, FKBP4, AIP, P3H1, PPIA, EGLN2, PPIF, P4HA3, FKBP11, FKBP1A, PPIL2, P4HA2, FKBP9, P4HTM
GOBP_NUCLEOSIDE_TRIPHOSPHATE_METABOLIC_PROCESS	0.00420168	0.0467376	-0.315634	-1.59226	0	105	NME4, ALDOA, ATP5F1D, ATP6V0C, UQCC3, ATP5MC2, DNAJC30, ANTKMT, ATP5MC1, NME1, IMPDH1, ENO1, NME2, ATP5ME, ATP5MF, NME3, AK1, ITPA, H19, DTYMK, MTCO2P12, ATP5PD, UCK1, DCTPP1, ATP5MC3, ATP5F1E, SPHK2, DGUOK, TREM2, GTPBP1, ATP5F1B, ATP5PF, TGFB1, NME2P1, ATP5F1EP2, PINK1, PKLR, CAD, STOML2, VCP, ATP5MG, AK8
GOBP_CELLULAR_ALDEHYDE_METABOLIC_PROCESS	0.00174825	0.025631	-0.343511	-1.60198	1	66	TPI1, AKR7A2, DHRS4L2, DHRS4, PNKD, TKT, HAGH, PDXK, TALDO1, CACNA1H, AKR1A1, PDXP, DHRS13, IDH2, ALPL, ALDH3B1, ALDH3A1, GRHPR, GLYCTK, PARK7, AGXT, AKR7A3, ALDH3B2
GOBP_PROTEIN_INSERTION_INTO_MEMBRANE	0.00206754	0.0287557	-0.359635	-1.64636	2	60	NDUFA13, WDR83OS, SGTA, TIMM13, ROMO1, BAX, TIMM22, TIMM10, SAMM50, EMC9, GET3, EMC10, SEC61A1, TOMM22, BBC3, EMC6, BAG6, BCS1L, UBL4A, OXA1L, TIMM29
GOBP_VITAMIN_TRANSPORT	0.00341168	0.04086	-0.379747	-1.64766	8	46	SLC52A2, CD320, SCARB1, FOLR3, SLC52A3, SLC19A1, RTBDN, SLC27A1, TCN2, SLC2A8, SLC44A4, SLC5A6, SLC2A6, SLC2A1, APOA1, SLC19A3, SLC25A19
GOBP_REGULATION_OF_ACTIN_CYTOSKELETON_REORGANIZATION	0.00362218	0.042359	-0.401846	-1.68493	12	39	CDK5, PHPT1, ARHGDIA, HRAS, DAPK3, BAIAP2L2, ESAM, HAX1, BAIAP2, FES, MDK, TRPM2, BAIAP2L1
GOBP_INNER_MITOCHONDRIAL_MEMBRANE_ORGANIZATION	0.00362218	0.042359	-0.401994	-1.68555	12	39	NDUFA13, CHCHD10, MICOS13, TIMM13, ROMO1, UQCC3, TMEM11, TIMM22, TIMM10, SAMM50, MTX1, ADCK1, CHCHD6, APOO, LETM1, TIMM29, PINK1
GOBP_RIBOSOME_ASSEMBLY	0.000705716	0.0124157	-0.368358	-1.69456	0	61	EIF6, RRP7A, MPV17L2, BOP1, MRPS2, RPS15, RPS19, MRPS11, RPS28, ERAL1, RRS1, PPAN, TRAF7, NOP2, RPS5, RPL3L, RPL10, DHX37, DHX30, MRPL20, NOP53, RPL10L, MRTO4
GOBP_COLLAGEN_FIBRIL_ORGANIZATION	0.000705716	0.0124157	-0.38373	-1.76528	0	61	PLOD3, FKBP10, P3H4, SERPINH1, BMP1, EFEMP2, LOXL2, COLGALT1, LOXL1, COL1A1, COL5A3, COL5A1, EMILIN1, ADAMTS2, CHADL, ADAMTS7, COL1A2, PXDN, COL11A1, AEBP1, SFRP2, ADAMTS14, FOXC2
GOBP_RIBONUCLEOSIDE_TRIPHOSPHATE_METABOLIC_PROCESS	0.00181488	0.0261569	-0.369936	-1.77963	0	84	NME4, ALDOA, ATP5F1D, ATP6V0C, UQCC3, ATP5MC2, DNAJC30, ANTKMT, ATP5MC1, NME1, IMPDH1, ENO1, NME2, ATP5ME, ATP5MF, NME3, ITPA, H19, MTCO2P12, ATP5PD, UCK1, ATP5MC3, ATP5F1E, SPHK2, DGUOK, TREM2, GTPBP1, ATP5F1B, ATP5PF, TGFB1, NME2P1, ATP5F1EP2, PINK1, PKLR, CAD, STOML2, VCP, ATP5MG
GOBP_PROTEIN_HYDROXYLATION	0.00348985	0.0414143	-0.47241	-1.81685	21	27	P4HB, PLOD3, FKBP10, P3H4, JMJD4, PLOD1, P3H3, P3H1, EGLN2, P4HA3, P4HA2, P4HTM
GOBP_SMOOTH_MUSCLE_ADAPTATION	0.00337544	0.0406807	-0.90878	-1.81926	96	4	CYBA, NOS3, HMOX1
GOBP_APOPTOTIC_PROCESS_INVOLVED_IN_BLOOD_VESSEL_MORPHOGENESIS	0.00346681	0.0413263	-0.871096	-1.89582	88	5	BAX, LRP5, BAK1, SPI1
GOBP_PIGMENT_METABOLIC_PROCESS_INVOLVED_IN_PIGMENTATION	0.00342786	0.0409897	-0.871428	-1.89655	87	5	OCA2, MFSD12, GPR143, TYR
GOBP_HYDROGEN_PEROXIDE_CATABOLIC_PROCESS	0.00128323	0.0202904	-0.4805	-1.89853	6	30	PRDX5, GPX1, HBA1, HBA2, HBM, PRDX2, GPX3, HBZ, HBQ1, APOA4, PRDX1, PXDN, MT3, HBB, MPO, PRDX4, DUOX2, HBD
GOBP_STABILIZATION_OF_MEMBRANE_POTENTIAL	0.00416115	0.0464895	-0.56406	-1.90452	43	17	CHCHD10, KCNK15, KCNK3, KCNK17, KCNK7
GOBP_REGULATION_OF_ANAPHASE_PROMOTING_COMPLEX_DEPENDENT_CATABOLIC_PROCESS	0.00257089	0.0339225	-0.878138	-1.91115	65	5	FZR1, PLK1, CDC20
GOBP_COLLAGEN_METABOLIC_PROCESS	0.00291545	0.0369403	-0.38833	-1.92409	0	96	RCN3, ADAM15, PLOD3, ENG, P3H4, CST3, SERPINH1, P3H3, PEPD, MMP17, CREB3L1, P3H1, MMP2, FURIN, MMP14, COL1A1, CTSB, COL5A1, PPARD, EMILIN1, CYGB, ADAMTS2, MMP28, KLK6, MRC2, VIM, PRTN3, TGFB1, MMP3, MMP15, COL1A2, ADAMTS14, NPPC, PDGFRB, MMP1, MMP10, VPS33B, MMP19, SERPINB7, LARP6, CTSK, ARRB2, WNT4, MMP11, CTSL
GOBP_APOPTOTIC_PROCESS_INVOLVED_IN_MORPHOGENESIS	0.00142766	0.0220281	-0.503029	-1.9346	8	27	BAX, LRP5, SCRIB, JAG2, BAK1, NKX2-5, BMP7, TNFRSF1A, FOXC2, SPI1
GOBP_MAINTENANCE_OF_PROTEIN_LOCATION_IN_MITOCHONDRION	0.00179184	0.0259223	-0.889418	-1.9357	45	5	TSPO, AKT1, PINK1
GOBP_CELLULAR_OXIDANT_DETOXIFICATION	0.00298507	0.0375119	-0.399463	-1.97213	0	97	PRDX5, GPX1, TXNRD2, GPX4, GSTP1, GSTZ1, NOS3, MGST3, H19, CCS, SOD1, HBA1, MGST2, SELENOW, FBLN5, PTGES, HBA2, HBM, NQO1, NXN, BMP7, CYGB, PRDX2, GPX3, APOE, GSTO1, HBZ, HBQ1, S100A9, APOM, APOA4, SOD3, SESN2, PRDX1, PXDN, PRXL2B, TXN, PARK7, MT3, TXNDC17, GSTK1, PRDX6, MGST1
GOBP_STRESS_RESPONSE_TO_METAL_ION	0.00157646	0.0235982	-0.571202	-1.98769	14	19	MT1F, ABCB6, MT1A, MT2A, MT1DP, MT1HL1, MT1X, MT1G, MT1E, PARK7, MT3, MT1M
GOBP_POSITIVE_REGULATION_OF_APOPTOTIC_DNA_FRAGMENTATION	0.000623247	0.0112759	-0.916395	-1.99441	15	5	HSF1, BAX, ENDOG
GOBP_COLLAGEN_CATABOLIC_PROCESS	0.000313185	0.00632403	-0.467532	-1.99788	0	42	ADAM15, CST3, PEPD, MMP17, MMP2, FURIN, MMP14, CTSB, ADAMTS2, MMP28, KLK6, MRC2, PRTN3, MMP3, MMP15, ADAMTS14, MMP1, MMP10, MMP19, CTSK, MMP11, CTSL
GOBP_MITOCHONDRIAL_ELECTRON_TRANSPORT_CYTOCHROME_C_TO_OXYGEN	0.00185591	0.0264987	-0.616826	-2.00097	21	15	COX6A1, COX5B, COX4I2, COX5A, COX7A1, COX4I1, MTCO2P12
GOBP_POSITIVE_REGULATION_OF_CALCIUM_ION_DEPENDENT_EXOCYTOSIS	0.001986	0.0279391	-0.597507	-2.01745	20	17	CDK5, CACNA1H, STXBP1, SCAMP5, ZP3, HYAL3, SYT7, CACNA1G, CDK5R2, STX1A
GOBP_MESANGIAL_CELL_DIFFERENTIATION	0.00259348	0.0341617	-0.811445	-2.01813	54	7	GPR4, ACTA2, CD34, PDGFB, FOXC2, OSR1
GOBP_GLYCOLYTIC_PROCESS_THROUGH_FRUCTOSE_6_PHOSPHATE	0.00237323	0.0318984	-0.639209	-2.02728	29	14	PFKL, GALK1, ENO1, PFKP, GCK, ENO2
GOBP_RESPONSE_TO_COPPER_ION	0.000290529	0.00599304	-0.483716	-2.04267	0	40	ATP5F1D, HSF1, MT1F, SOD1, LOXL2, MT1A, MT2A, MT1DP, MAP1LC3A, MT1HL1, MT1X, CYP1A1, MT1G, MT1E, SOD3, PARK7, MT3, AQP1, AQP2, MT1M
GOBP_POSITIVE_REGULATION_OF_TRIGLYCERIDE_METABOLIC_PROCESS	0.000865694	0.0146251	-0.569008	-2.06771	6	22	NR1H2, CTDNEP1, SCARB1, PNPLA2, DAGLB, SLC27A1, SREBF1, APOA4, MFSD2A
GOBP_KERATINIZATION	0.000637755	0.0115112	-0.456856	-2.07565	0	58	SHARPIN, CNFN, LCE2A, SPRR2F, EVPL, KRT17, LCE1F, PPL, LCE1A, LCE1B, CDH3, LCE1C, SFN, SPRR2B, SPRR2D, KRTAP6-2, TGM3, LCE2D, LCE4A, LCE3A, LCE5A, SPRR4, SPRR2G, KRTAP6-1, LCE3E, IVL, LCE1E, SPRR1A, LCE3C, LCE1D, LIPK
GOBP_HYDROGEN_PEROXIDE_METABOLIC_PROCESS	0.000537346	0.00998267	-0.462453	-2.07659	0	54	PRDX5, GPX1, ZNF205, CYBA, MTCO2P12, SOD1, HBA1, HBA2, HBM, CTNS, PRDX2, GPX3, CYP1A1, HBZ, HBQ1, APOA4, MMP3, PRDX1, PXDN, PINK1, PARK7, MT3, HBB, CYP1A2, MAOB, MPO
GOBP_GLUTATHIONE_METABOLIC_PROCESS	0.000807754	0.0138604	-0.449218	-2.07747	0	64	GPX1, GPX4, G6PD, GSS, GSTP1, PTGES2, GSTZ1, HAGH, CHAC1, GSTM4, GGT5, EEF1G, ETHE1, SOD1, MGST2, OPLAH, CTNS, GGT1, GSTM1, GSTO1, GSTM5, CLIC3, PARK7, CLIC1, GSTK1, GGTLC1, GSTA2, GGT2, GSTA1
GOBP_NUCLEOSIDE_TRIPHOSPHATE_BIOSYNTHETIC_PROCESS	0.00151057	0.0228467	-0.438425	-2.098	0	80	NME4, ALDOA, ATP5F1D, ATP6V0C, UQCC3, ATP5MC2, DNAJC30, ANTKMT, ATP5MC1, NME1, IMPDH1, ENO1, NME2, ATP5ME, ATP5MF, NME3, AK1, H19, DTYMK, MTCO2P12, ATP5PD, UCK1, ATP5MC3, ATP5F1E, SPHK2, DGUOK, TREM2, ATP5F1B, ATP5PF, TGFB1, NME2P1, ATP5F1EP2, PINK1, PKLR, CAD, STOML2, VCP, ATP5MG, AK8
GOBP_GLUCOSE_6_PHOSPHATE_METABOLIC_PROCESS	0.000546672	0.0100812	-0.565174	-2.10161	3	24	PGLS, GPI, G6PC3, G6PD, TKT, SHPK, TALDO1, GCK, PGD
GOBP_RIBOSOMAL_SMALL_SUBUNIT_ASSEMBLY	0.000795624	0.0137404	-0.624814	-2.14316	7	18	RRP7A, RPS15, RPS19, MRPS11, RPS28, ERAL1, RPS5
GOBP_ADHESION_OF_SYMBIONT_TO_HOST_CELL	0.000551382	0.0101436	-0.713223	-2.16128	7	12	CD81, NECTIN2, NECTIN1, INHBB, GAS6
GOBP_ADHESION_OF_SYMBIONT_TO_HOST	0.000894294	0.0150088	-0.65635	-2.17406	9	16	CD81, NECTIN2, SCARB1, NECTIN1, INHBB, GAS6
GOBP_PEPTIDYL_LYSINE_HYDROXYLATION	0.000333259	0.00657554	-0.794952	-2.17451	5	9	PLOD3, FKBP10, P3H4, PLOD1, P3H3
GOBP_MITOCHONDRIAL_RESPIRATORY_CHAIN_COMPLEX_ASSEMBLY	0.00196464	0.0277918	-0.448406	-2.17626	0	87	NDUFB11, NDUFA13, NDUFB7, NDUFA3, NDUFA11, NDUFB10, NDUFS8, NDUFAF3, UQCC3, NDUFS7, SAMM50, DMAC2, NDUFB4, UQCC2, NDUFAF8, SDHAF1, NDUFB9, NDUFB8, NDUFB2, NDUFS3, NDUFA8, TACO1, NDUFS5, SURF1, COA3, NDUFS2, COX14, NDUFA1, NDUFC2, COA4, COX17, NDUFA6, SDHAF2, NDUFC1, BCS1L, PET100, NDUFA12, NDUFA9, OXA1L, NDUFA2
GOBP_MITOCHONDRIAL_ELECTRON_TRANSPORT_UBIQUINOL_TO_CYTOCHROME_C	0.000300643	0.00615194	-0.771124	-2.19274	4	10	UQCR10, UQCC3, CYC1, UQCRQ
GOBP_MITOCHONDRIAL_ATP_SYNTHESIS_COUPLED_PROTON_TRANSPORT	0.00104029	0.0170072	-0.654537	-2.21001	10	17	ATP5F1D, DNAJC30, ANTKMT, ATP5ME, ATP5MF, ATP5PD, ATP5F1E, ATP5F1B, ATP5PF, ATP5F1EP2, STOML2, ATP5MG
GOBP_DETOXIFICATION_OF_COPPER_ION	0.000337439	0.00663861	-0.683571	-2.21749	3	15	MT1F, MT1A, MT2A, MT1DP, MT1HL1, MT1X, MT1G, MT1E, PARK7, MT3, MT1M
GOBP_PERICYTE_CELL_DIFFERENTIATION	0.00016663	0.00378403	-0.81764	-2.23657	2	9	GPR4, ACTA2, CD34, PDGFB, FOXC2, SPI1, EPHA2, OSR1
GOBP_NADH_REGENERATION	0.000128535	0.00308362	-0.769377	-2.26292	1	11	PFKL, ENO1, PFKP, GCK, ENO2, PFKM, FOXK2
GOBP_ATP_BIOSYNTHETIC_PROCESS	0.00049505	0.0093546	-0.512986	-2.2801	0	52	ALDOA, ATP5F1D, ATP6V0C, UQCC3, ATP5MC2, DNAJC30, ANTKMT, ATP5MC1, ENO1, ATP5ME, ATP5MF, H19, MTCO2P12, ATP5PD, ATP5MC3, ATP5F1E, SPHK2, DGUOK, TREM2, ATP5F1B, ATP5PF, TGFB1, ATP5F1EP2, PINK1, PKLR, STOML2, VCP, ATP5MG
GOBP_RIBONUCLEOSIDE_TRIPHOSPHATE_BIOSYNTHETIC_PROCESS	0.000986193	0.0162658	-0.500997	-2.34797	0	69	NME4, ALDOA, ATP5F1D, ATP6V0C, UQCC3, ATP5MC2, DNAJC30, ANTKMT, ATP5MC1, NME1, IMPDH1, ENO1, NME2, ATP5ME, ATP5MF, NME3, H19, MTCO2P12, ATP5PD, UCK1, ATP5MC3, ATP5F1E, SPHK2, DGUOK, TREM2, ATP5F1B, ATP5PF, TGFB1, NME2P1, ATP5F1EP2, PINK1, PKLR, CAD, STOML2, VCP, ATP5MG
GOBP_ATP_SYNTHESIS_COUPLED_PROTON_TRANSPORT	0.000410004	0.00786406	-0.641404	-2.38507	2	24	ATP5F1D, ATP6V0C, ATP5MC2, DNAJC30, ANTKMT, ATP5MC1, ATP5ME, ATP5MF, ATP5PD, ATP5MC3, ATP5F1E, ATP5F1B, ATP5PF, ATP5F1EP2, STOML2, ATP5MG
GOBP_NADH_DEHYDROGENASE_COMPLEX_ASSEMBLY	0.00049505	0.0093546	-0.567193	-2.52103	0	52	NDUFB11, NDUFA13, NDUFB7, NDUFA3, NDUFA11, NDUFB10, NDUFS8, NDUFAF3, NDUFS7, DMAC2, NDUFB4, NDUFAF8, NDUFB9, NDUFB8, NDUFB2, NDUFS3, NDUFA8, NDUFS5, NDUFS2, NDUFA1, NDUFC2, NDUFA6, NDUFC1, BCS1L, NDUFA12, NDUFA9, OXA1L, NDUFA2, ACAD9, FOXRED1
GOBP_RESPIRATORY_ELECTRON_TRANSPORT_CHAIN	0.00330033	0.0400912	-0.519095	-2.57474	0	99	NDUFB7, NDUFA3, UQCR10, NDUFB10, NDUFS8, COX6A1, UQCC3, ETFB, COX5B, NDUFS7, CYC1, NDUFB4, CHCHD2, COX4I2, NDUFS6, NDUFB9, NDUFB8, NDUFB2, COX5A, NDUFS3, NDUFA7, COX7A1, COX4I1, NDUFV3, NDUFA8, NDUFS5, NDUFV1, MTCO2P12, MYBBP1A, NDUFS2, UQCRQ, NDUFA1, NDUFC2, GBA, SLC25A22, DGUOK, AIFM2, NDUFA6, SDHAF2, NDUFC1, PLEC, NDUFA12, NDUFA9, NDUFA2, PINK1, PARK7
GOBP_MITOCHONDRIAL_ELECTRON_TRANSPORT_NADH_TO_UBIQUINONE	0.000325098	0.00647909	-0.653768	-2.80677	0	43	NDUFB7, NDUFA3, NDUFB10, NDUFS8, NDUFS7, NDUFB4, NDUFS6, NDUFB9, NDUFB8, NDUFB2, NDUFS3, NDUFA7, NDUFV3, NDUFA8, NDUFS5, NDUFV1, NDUFS2, NDUFA1, NDUFC2, NDUFA6, NDUFC1, NDUFA9, NDUFA2, PINK1, PARK7
GOBP_ATP_SYNTHESIS_COUPLED_ELECTRON_TRANSPORT	0.00147493	0.0225302	-0.602305	-2.87004	0	79	NDUFB7, NDUFA3, UQCR10, NDUFB10, NDUFS8, COX6A1, UQCC3, COX5B, NDUFS7, CYC1, NDUFB4, CHCHD2, COX4I2, NDUFS6, NDUFB9, NDUFB8, NDUFB2, COX5A, NDUFS3, NDUFA7, COX7A1, COX4I1, NDUFV3, NDUFA8, NDUFS5, NDUFV1, MTCO2P12, NDUFS2, UQCRQ, NDUFA1, NDUFC2, DGUOK, NDUFA6, SDHAF2, NDUFC1, NDUFA12, NDUFA9, NDUFA2, PINK1, PARK7

## Sheet: mut
pathway	pval	padj	ES	NES	nMoreExtreme	size	leadingEdge
GOBP_HISTONE_UBIQUITINATION	1.05486e-05	0.000425165	0.673367	1.99947	0	48	SUZ12, CUL4B, CDC73, WDR70, PCGF5, BMI1, CTR9, UBR2, UBR5, RYBP, WAC, TRIM37, TRIP12, RNF2, UBE2A, UBE2B, PCGF6, PCGF3, DTX3L, RNF20, RNF168, BCOR, RAG1, PHC1, LEO1, HUWE1, RNF8, KDM2B, UBE2E1, SKP1, KDM1A
GOBP_REGULATION_OF_NUCLEAR_TRANSCRIBED_MRNA_CATABOLIC_PROCESS_DEADENYLATION_DEPENDENT_DECAY	2.24102e-05	0.000821136	0.733406	1.99139	1	26	RC3H1, CPEB3, PAIP1, TENT4B, TENT4A, CNOT1, CSDE1, CNOT7, ZFP36L2, ZFP36L1, DHX36, DHX9, TNRC6B, TNRC6C, AGO2, HNRNPU, SYNCRIP, PABPC1
GOBP_GOLGI_ORGANIZATION	1.0018e-05	0.000418987	0.607276	1.98389	0	161	RAB33B, GCC2, VCPIP1, AKAP9, LYSMD3, TRAPPC8, STX17, TRAPPC11, HACE1, VAMP4, GOLPH3, USO1, RAB29, TMED5, COG6, CLASP2, ARFGEF1, COG5, YIPF4, TRIP11, COG3, RAB30, GOLGB1, UBXN2B, SYNE1, SEC23IP, TMED7, PI4K2B, CDC42, BLZF1, SEC22B, ZNF501, CAMSAP2, GOLGA8B, BET1, YIPF5, LRRK2, RBSN, CLASP1, OPTN, TMED6, GOLGA8N, UBXN2A, GOLGA8A, ATL2, CSNK1A1, GOLGA8K, HOOK1, USP6NL, ATL3, ARHGAP21, ARL1, VMP1, GO…
GOBP_HISTONE_MONOUBIQUITINATION	2.21388e-05	0.000815092	0.712259	1.96949	1	29	CUL4B, CDC73, PCGF5, BMI1, CTR9, RYBP, WAC, TRIM37, RNF2, PCGF6, PCGF3, DTX3L, RNF20, RNF168, BCOR, RAG1, LEO1, KDM2B, UBE2E1, SKP1
GOBP_PROTEIN_AUTOUBIQUITINATION	1.02346e-05	0.000418987	0.631486	1.965	0	75	MARCHF7, ITCH, LTN1, KLHL24, TAF1, SH3RF1, MARCHF5, RNF141, UBE2D3, TRIM52, CNOT4, CUL3, OBI1, RNFT1, UHRF2, RNF11, TRIM37, UBE3A, TRAF6, SASH1, UBE2A, UBE2B, HECTD1, RNF146, TRIM13, RNF13, LRRK2, DTX3L, TRIM17, RAD18, NFX1, UBE2D2, BRCA1, RAG1, RNF115, CBL, ERCC8, RNF19B, RNF213, RNF8
GOBP_PROTEIN_K48_LINKED_UBIQUITINATION	1.02999e-05	0.000418987	0.636611	1.96019	0	67	ITCH, HACE1, TOPORS, UBE2K, MARCHF6, UBE2D3, TRIM44, KBTBD7, CUL3, RNF6, UBE2Q2, BIRC2, UBR5, TRIM38, UBE3A, FBXO38, SKP2, BTRC, UBE2A, UBE2B, UBE2H, RNF146, KBTBD6, TTC3, NMI, UBE2D1, DTX3L, ARIH2, PELI1, UBE2D2, RFFL, RNF115, KLHL3, UBE2G1, CUL1, UBE3C, RNF8, UBE2E1, SKP1, RNF34
GOBP_STRESS_GRANULE_ASSEMBLY	4.46334e-05	0.00144832	0.709771	1.93924	3	27	PRKAA1, PUM2, TIA1, C9orf72, YTHDF3, DDX6, PRRC2C, DDX3X, LSM14A, G3BP2, CSDE1, BICD1, G3BP1, EIF2S1, YTHDF2
GOBP_HISTONE_H2A_UBIQUITINATION	5.60255e-05	0.00174408	0.71175	1.93259	4	26	CUL4B, PCGF5, BMI1, UBR2, UBR5, RYBP, TRIM37, TRIP12, RNF2, UBE2A, UBE2B, PCGF6, PCGF3, DTX3L, RNF168, BCOR, RNF8, KDM2B, SKP1
GOBP_SISTER_CHROMATID_COHESION	1.03406e-05	0.000418987	0.631334	1.93212	0	63	NIPBL, ATRX, STAG2, PDS5A, WAPL, SMC5, SMC3, ESCO1, SLF1, PDS5B, TENT4A, SLF2, RB1, FBXW7, MRE11, STAG1, SMC1A, RAD21, CTCF, MCMBP, SGO2, STAG3L2, NAA50, STAG3L3, ESCO2, TNKS, BUB1, SFPQ, SGO1, SMC1B, STAG3, NSMCE2, POGZ, DDX12P, STAG3L1, REC8, MAU2, HDAC8, CTNNB1, BOD1
GOBP_RNA_DESTABILIZATION	1.01432e-05	0.000418987	0.609754	1.92806	0	92	TUT4, CNOT6L, RC3H1, METTL14, RC3H2, ROCK1, CPEB3, PUM1, PDE12, TNRC6A, YTHDF3, PAN3, PAIP1, ROCK2, TENT4B, DCP2, TENT4A, DCP1A, CNOT6, CNOT1, CNOT8, CELF1, CSDE1, DIS3, TUT7, CNOT7, ZFP36L2, GIGYF2, TARDBP, PNPT1, EXOSC9, ZFP36L1, PATL2, DHX36, DHX9, TNRC6B, TNRC6C, FTO, METTL3, AGO2, HNRNPU, NOCT, CNOT2, EXOSC8, SYNCRIP, PABPC1, EXOSC3, YTHDF2, POLR2D, METTL16, PAN2, SAMD4A
GOBP_POST_GOLGI_VESICLE_MEDIATED_TRANSPORT	1.01006e-05	0.000418987	0.6028	1.92283	0	104	MON2, GCC2, VPS13A, EXOC8, VPS54, VPS13C, RP2, EXOC1, AP1AR, EXOC6, VAMP4, GOLPH3, EXOC5, ARFGEF2, GOPC, EPS15, GOLGA4, CCDC93, AP1G1, DOP1A, KLHL20, LYPLA1, CNST, SCAMP1, RAB14, MACF1, CCDC91, BLZF1, EXOC6B, EXOC2, KIF13A, PREPL, SNAP23, ANKFY1, AP3S1, RBSN, RABEP1, OPTN, GOLGA7, RAB10, SCFD1, ATP2C1, VTI1A, MYO1B, EXOC4, DOP1B, GOLPH3L, BBS2, MYO5A, ARL3, BBS1
GOBP_DNA_GEOMETRIC_CHANGE	1.01276e-05	0.000418987	0.605765	1.92026	0	95	ATRX, CHD9, SETX, PURA, CHD2, SMARCAD1, HELQ, WRN, CHD1, HELB, MCM9, POT1, FANCM, DDX3X, RAD50, CHD6, RECQL, BRIP1, MTERF1, HFM1, MRE11, NBN, ASCC3, DNA2, TOP2A, MCM8, GTF2F2, DHX36, DHX9, RFC3, MCMDC2, G3BP1, RAD54B, ZRANB3, POLQ, HMGB1, CHD1L, CHD3, ANXA1, ERCC3, CHD7, MCM6, HNRNPA2B1, XRCC5, RAD54L2, DDX12P, HMGB2, BLM, ERCC6L, GINS1, MNAT1, GTF2H2, DDX1, CHD8, GINS4, CHD4
GOBP_PHOSPHATIDYLINOSITOL_3_PHOSPHATE_BIOSYNTHETIC_PROCESS	5.73684e-05	0.00177865	0.734698	1.92007	4	21	PIKFYVE, INPP4A, PIK3C2A, ATM, PIK3CA, UVRAG, ATG14, PIK3C3, INPP4B, SYNJ1, PIK3CB, PIK3CG, PIK3R4, OCRL, BECN1
GOBP_NUCLEAR_TRANSCRIBED_MRNA_CATABOLIC_PROCESS_DEADENYLATION_DEPENDENT_DECAY	1.03406e-05	0.000418987	0.625047	1.91289	0	63	TUT4, CNOT6L, RC3H1, RC3H2, CPEB3, PDE12, TNRC6A, PAN3, PAIP1, TENT4B, DCP2, TENT4A, DCP1A, CNOT6, CNOT1, CNOT8, CSDE1, DIS3, TUT7, CNOT7, ZFP36L2, EXOSC9, ZFP36L1, PATL2, DHX36, DHX9, TNRC6B, TNRC6C, AGO2, HNRNPU, NOCT, CNOT2, EXOSC8, SYNCRIP, PABPC1, EXOSC3, POLR2D, PAN2, SAMD4A
GOBP_REGULATION_OF_NUCLEOBASE_CONTAINING_COMPOUND_TRANSPORT	7.23991e-05	0.00202347	0.788699	1.89943	5	14	TPR, SETD2, CPSF6, IWS1, NUP153, KHDRBS1, NSUN2, RIPK1, DHX9
GOBP_PROTEIN_MODIFICATION_BY_SMALL_PROTEIN_REMOVAL	1.00189e-05	0.000418987	0.579967	1.89421	0	160	MYSM1, VCPIP1, USP38, MINDY2, USP24, YOD1, USP33, OTULIN, OTUD4, ITCH, USP9X, SENP7, USP37, BRCC3, USP47, ATXN7, USP12, USP34, ABRAXAS1, USPL1, USP15, USP8, USP45, USP48, USP25, CYLD, SENP6, DESI2, TANK, WDR48, USP49, USP1, SENP1, ABRAXAS2, USP46, TAF5L, USP3, TAF2, USP28, TAF5, TADA1, SUPT20H, USP16, UIMC1, COPS4, ATXN3, USP14, USP32, ZRANB1, UCHL5, COPS2, OTUD1, OTUD6B, OTUD3, STAMBPL1, TAF7, U…
GOBP_CENTROSOME_DUPLICATION	1.02346e-05	0.000418987	0.606324	1.8867	0	75	CEP135, USP33, CEP120, CEP44, SIRT1, MDM1, ROCK2, XPO1, CHMP2B, CEP192, ALMS1, CCP110, SASS6, CEP295, GEN1, PKD2, PLK4, VPS4B, POC1B, BRCA2, TRIM37, PDCD6IP, CEP152, ARHGEF10, KAT2B, CHMP5, CENPJ, OFD1, STIL, BRCA1, SPICE1, CEP76, CENATAC, CDK5RAP2, CEP63, CEP72, KIAA0753, CHMP3, CHORDC1, TMEM67, PLK2, CKAP5, RAB6C, NPM1
GOBP_NEGATIVE_REGULATION_OF_DOUBLE_STRAND_BREAK_REPAIR_VIA_HOMOLOGOUS_RECOMBINATION	0.000116016	0.00299142	0.735258	1.88624	9	19	SMCHD1, KLHL15, RIF1, HELB, SHLD2, SHLD3, FANCB, PARPBP, POLQ, TP53BP1, CGAS
GOBP_MICROTUBULE_ORGANIZING_CENTER_ORGANIZATION	1.00314e-05	0.000418987	0.579939	1.88605	0	146	GCC2, CEP135, PPP1R12A, USP33, CEP120, HAUS3, CEP44, SIRT1, MDM1, KIF3A, ROCK2, MPDZ, XPO1, CHMP2B, CEP192, ALMS1, CCP110, SASS6, CLASP2, CNTLN, CEP295, PARD6B, GEN1, SSX2IP, HAUS6, PKD2, PLK4, UVRAG, PCM1, VPS4B, POC1B, BBS4, BRCA2, TRIM37, NIN, UBXN2B, PAFAH1B1, TUBE1, PDCD6IP, MCPH1, CEP152, FBXW11, ARHGEF10, SDCCAG8, KAT2B, CHMP5, CENPJ, CLASP1, XRCC2, OFD1, KIF11, STIL, HAUS2, BRCA1, SPICE1,…
GOBP_REGULATION_OF_CENTRIOLE_REPLICATION	0.000113524	0.00295279	0.708964	1.88402	9	23	CEP120, MDM1, ALMS1, SASS6, CEP295, PLK4, VPS4B, TRIM37, KAT2B, CENPJ, STIL, BRCA1, SPICE1, CEP76, CDK5RAP2, PLK2, NPM1
GOBP_MICROTUBULE_ORGANIZING_CENTER_LOCALIZATION	4.36414e-05	0.00142215	0.666546	1.88105	3	33	AKAP9, DLG1, SYNE2, RANBP2, DYNC1LI2, NIN, PAFAH1B1, CEP83, KIF5B, PARD3B, GPSM2, MAD2L1, ASPM, DLGAP5, INTS13, CCDC141, PARD3, IFT20, TBCCD1, BICD2, ARPC5, SUN1
GOBP_PROTEIN_MONOUBIQUITINATION	1.0214e-05	0.000418987	0.602269	1.88026	0	78	MARCHF7, CUL4B, TOPORS, CDC73, PCGF5, UBE2D3, FANCM, CUL3, BMI1, CTR9, OBI1, BIRC2, WDR48, FANCB, UBE2W, RYBP, WAC, TRIM37, FANCF, RNF2, UBE2B, PCGF6, PCGF3, DTX3L, RNF20, KBTBD8, RAD18, RNF168, BCOR, RAG1, FBXL2, CBL, FANCL, KLHL12, CUL1, LEO1, PEX12, HUWE1, TRIM25, KDM2B, UBE2E1, TRIM56, SKP1, FANCC
GOBP_REGULATION_OF_GENE_EXPRESSION_BY_GENOMIC_IMPRINTING	5.93232e-05	0.00180366	0.757643	1.87713	4	16	ARID4A, ARID4B, PCGF5, CTCF, DNMT3A, KDM1B, PCGF3, BRCA1, DIRAS3
GOBP_CENTRIOLE_ASSEMBLY	6.33908e-05	0.0018671	0.629805	1.86522	5	47	CEP135, CEP120, CEP44, MDM1, CEP192, ALMS1, CCP110, SASS6, CEP295, PLK4, VPS4B, POC1B, TRIM37, CEP152, KAT2B, CENPJ, OFD1, STIL, BRCA1, SPICE1, CEP76, CDK5RAP2, CEP63, CEP72, KIAA0753
GOBP_RNA_SECONDARY_STRUCTURE_UNWINDING	1.31099e-05	0.000525633	0.883976	1.85925	0	8	AGO4, DDX3X, DDX39B, AGO3, AGO1, DHX36, DHX9, AGO2
GOBP_UBIQUITIN_DEPENDENT_PROTEIN_CATABOLIC_PROCESS_VIA_THE_C_END_DEGRON_RULE_PATHWAY	5.1435e-05	0.00160771	0.855407	1.85459	3	9	FEM1B, FEM1C, KLHDC10, DCAF12, KLHDC1, KLHDC2
GOBP_NUCLEAR_PORE_ORGANIZATION	0.000144798	0.00353141	0.768694	1.85125	11	14	TMEM170A, TPR, NUP54, AHCTF1, NUP153, NUP133, NDC1, NUP98, NUP205, NUP107, NUP35
GOBP_REGULATION_OF_RNA_SPLICING	1.00269e-05	0.000418987	0.567998	1.85058	0	152	FMR1, SETX, HNRNPLL, TIA1, YTHDC1, REST, PTBP2, MBNL2, RBM12B, SRSF10, DDX17, RBM15, RBMXL1, PTBP3, HNRNPH1, SON, MBNL3, QKI, RBM12, LARP7, PIK3R1, CDK12, RBM39, SLC38A2, RBM5, CWC22, SRRM1, RBM25, ZNF326, DDX5, CELF1, RBM7, CLK1, MBNL1, CCNL1, CLK4, METTL4, DYRK1A, THRAP3, SRSF6, KHDRBS1, HNRNPK, SRPK2, SRSF5, HNRNPH3, CCNL2, NSRP1, CELF6, SRPK1, SRSF3, FAM172A, RBMX, RAVER2, RBM3, CELF2, NUP98,…
GOBP_PROTEIN_K63_LINKED_DEUBIQUITINATION	7.58627e-05	0.00211257	0.649795	1.85042	6	35	YOD1, USP33, OTUD4, BRCC3, ABRAXAS1, USP8, USP25, CYLD, DESI2, ABRAXAS2, USP16, UIMC1, ATXN3, ZRANB1, OTUD1, STAMBPL1
GOBP_ALTERNATIVE_MRNA_SPLICING_VIA_SPLICEOSOME	1.02346e-05	0.000418987	0.593029	1.84533	0	75	FMR1, TIA1, YTHDC1, REST, MBNL2, DDX17, RBM15, MBNL3, RBM5, RBM25, DDX5, CELF1, RBM7, MBNL1, SLU7, CDK13, THRAP3, SRSF6, KHDRBS1, NSRP1, CELF6, FAM172A, RBMX, RAVER2, DHX9, CELF2, WTAP, SRSF1, HNRNPU, SRSF2, SFPQ, HNRNPA1, TRA2B, RSRC1, SMU1, KDM1A, KHDRBS2, STRAP, RBFOX2
GOBP_PROTEIN_LOCALIZATION_TO_MICROTUBULE_ORGANIZING_CENTER	8.67002e-05	0.00233785	0.647735	1.84456	7	35	CEP350, NEDD1, CEP192, APC, HOOK3, PCM1, BBS4, CCDC14, GOLGB1, UBXN2B, CEP83, BICD1, MCPH1, STIL, SNX10, PIBF1, CEP72, KIAA0753
GOBP_HISTONE_H2A_MONOUBIQUITINATION	0.000117748	0.00301577	0.735464	1.84453	9	17	CUL4B, PCGF5, BMI1, RYBP, TRIM37, RNF2, PCGF6, PCGF3, RNF168, BCOR, KDM2B, SKP1
GOBP_FORMATION_OF_TRANSLATION_PREINITIATION_COMPLEX	0.000149985	0.00363504	0.809144	1.84065	11	11	DHX29, EIF2S3, EIF2S3B, EIF4B, DENR, EIF5, EIF2S2
GOBP_POSITIVE_REGULATION_OF_ORGANELLE_ASSEMBLY	1.01964e-05	0.000418987	0.587654	1.84027	0	81	CEP135, CNOT6L, CEP120, PAN3, ATMIN, CCP110, SASS6, CCDC88A, RAB3GAP2, CEP295, CNOT6, RAB3GAP1, G3BP2, CNOT1, PLK4, VPS4B, BBS4, TAPT1, SNX18, SEPTIN7, PDCD6IP, SH3GLB1, SNX30, ASAP1, GPSM2, CENPJ, SNX4, MAPK9, ARHGAP35, STIL, G3BP1, STX18, PIP4K2A, CNOT2, MNS1, BECN1, SNX7, HTT, GSK3B, PAN2
GOBP_REGULATION_OF_DNA_TEMPLATED_TRANSCRIPTION_INITIATION	2.0814e-05	0.000770019	0.607433	1.8396	1	57	SETX, ZNF451, MED13, ATF7IP, BCLAF1, TAF1, ERCC6, GTF2A1, TAF4B, MED14, MED1, TAF2, CAND1, SUB1, TAF5, TAF7, PSMC6, TBP, DHX36, TAF9, MED4, RRN3, PPM1D, ESR1, TAF11, TAF13, MED17, TAF8, HMGB1, TAF4, PAXIP1
GOBP_POSITIVE_REGULATION_OF_MRNA_METABOLIC_PROCESS	1.00645e-05	0.000418987	0.571355	1.83936	0	121	TUT4, CNOT6L, RC3H1, METTL14, RC3H2, ROCK1, CPEB3, PUM1, CDC73, PDE12, TNRC6A, YTHDF3, PAN3, RBMXL1, PAIP1, ROCK2, TENT4B, DCP2, TENT4A, NUDT21, DCP1A, CNOT6, CNOT1, CNOT8, CELF1, CSDE1, DIS3, TUT7, CNOT7, ZFP36L2, THRAP3, ZC3HAV1, GIGYF2, TARDBP, PNPT1, EXOSC9, ZFP36L1, PATL2, RBMX, DHX36, DHX9, TNRC6B, RBM3, TNRC6C, NUP98, FTO, NCBP1, METTL3, AGO2, HNRNPU, NOCT, CNOT2, LEO1, EXOSC8, TRA2A, SYNC…
GOBP_MAINTENANCE_OF_CELL_NUMBER	1.00372e-05	0.000418987	0.56608	1.83713	0	140	NIPBL, TUT4, METTL14, RIF1, REST, CDC73, NCOA3, SMC5, MTF2, SMC3, KDM3A, DDX6, ZNF322, MED21, MED28, RBPJ, LIG4, HOOK3, TET1, CTR9, CNOT1, PCM1, MED14, EIF4E, TAF5L, WDR43, HESX1, SAV1, SMC1A, MCPH1, ZFP36L2, FOXO1, KDM4C, MED7, CUL4A, BMPR1A, NKAP, YAP1, RTF1, FUT10, SS18, ASPM, GNL3, KLF10, NODAL, METTL3, FOXO3, LIN28A, CNOT2, EOMES, LEO1, RAF1, EZH2, KLF4, TP63, KDM2B, PROX1, SETD6, FANCC, ZHX…
GOBP_REGULATION_OF_MRNA_SPLICING_VIA_SPLICEOSOME	1.01082e-05	0.000418987	0.576442	1.83608	0	102	FMR1, TIA1, YTHDC1, REST, MBNL2, SRSF10, DDX17, RBM15, RBMXL1, SON, MBNL3, QKI, LARP7, RBM39, RBM5, CWC22, SRRM1, RBM25, DDX5, CELF1, RBM7, MBNL1, DYRK1A, THRAP3, SRSF6, KHDRBS1, HNRNPK, SRPK2, NSRP1, CELF6, SRPK1, SRSF3, FAM172A, RBMX, RAVER2, RBM3, CELF2, NUP98, WTAP, NCBP1, HNRNPU, SRSF7, SRSF2, TRA2A, HNRNPA1, HNRNPA2B1, TRA2B, SMU1, KHDRBS2, RBFOX2, METTL16
GOBP_SCF_DEPENDENT_PROTEASOMAL_UBIQUITIN_DEPENDENT_PROTEIN_CATABOLIC_PROCESS	6.31931e-05	0.0018671	0.615128	1.83103	5	49	CUL4B, FBXL3, STYX, FBXL4, FBXL17, CUL5, FBXL20, FBXW7, FBXO48, FBXO38, SKP2, BTRC, FBXO33, CUL2, FBXW11, FBXL5, KIF14, CUL4A, FBXO9, FBXL2, FBXL13, CUL1, FBXO4, SKP1
GOBP_MICROTUBULE_ANCHORING	0.000111583	0.00292639	0.669721	1.82982	9	27	GCC2, CEP350, KIF3A, CLASP2, HOOK3, PCM1, BBS4, CEP20, NIN, BICD1, CEP57, CLASP1, CEP43, CCDC68, BCCIP, CEP19, GSK3B, BICD2
GOBP_HISTONE_H4_ACETYLATION	1.02436e-05	0.000418987	0.588513	1.82724	0	73	ZZZ3, EPC2, ATF2, SIRT1, OGT, MBTD1, KAT6A, PHF20, MSL1, ING3, NCOA1, BRCA2, EPC1, ATG5, MSL2, IWS1, KANSL1, MSL3, HAT1, BRD8, ZMPSTE24, KMT2A, KANSL3, EP300, YEATS4, JADE1, KANSL2, TAF7, NAA50, MORF4L1, BRCA1, MEAF6
GOBP_REGULATION_OF_RNA_EXPORT_FROM_NUCLEUS	0.000246418	0.00525645	0.785754	1.82697	19	12	TPR, SETD2, CPSF6, IWS1, NUP153, KHDRBS1, NSUN2, DHX9
GOBP_REPLICATION_FORK_PROCESSING	6.4095e-05	0.00188061	0.627291	1.82603	5	41	ATRX, ETAA1, BOD1L1, ZGRF1, WRN, FANCM, GEN1, PRIMPOL, BRCA2, FAM111A, MMS22L, MRE11, NUCKS1, DNA2, THOC1, ATR, ZRANB3, RFWD3
GOBP_REGULATION_OF_MRNA_PROCESSING	1.00384e-05	0.000418987	0.562819	1.82515	0	138	FMR1, CPEB3, TIA1, YTHDC1, REST, MBNL2, CDC73, SRSF10, DDX17, RBM15, RBMXL1, CCNT1, SON, MBNL3, QKI, LARP7, RBM39, BARD1, RBM5, NUDT21, CWC22, SRRM1, RBM25, SLTM, CPSF6, CTR9, DDX5, CELF1, RBM7, MBNL1, IWS1, DYRK1A, THRAP3, SRSF6, KHDRBS1, HNRNPK, SRPK2, NSRP1, CELF6, ZFP36L1, SRPK1, SRSF3, FAM172A, RBMX, RNF20, PAPOLA, VIRMA, PTCD2, DHX36, RAVER2, DHX9, RBM3, CELF2, NUP98, WTAP, NCBP1, HNRNPU, S…
GOBP_MITOTIC_SISTER_CHROMATID_COHESION	0.000155575	0.0037115	0.663042	1.82299	13	28	NIPBL, ATRX, PDS5A, SMC5, SMC3, SLF1, PDS5B, SLF2, RB1, SMC1A, RAD21, NAA50, TNKS, SGO1, SMC1B, NSMCE2, POGZ, REC8, MAU2, BOD1
GOBP_HISTONE_H3_K36_METHYLATION	0.000251016	0.00526675	0.7449	1.82096	20	15	NSD3, ASH1L, SETD2, SETD5, NSD1, IWS1, SMYD2, BCOR, NSD2, PAXIP1
GOBP_MIRNA_METABOLIC_PROCESS	0.0001339	0.00331847	0.666279	1.82041	11	27	TUT4, AGO4, RC3H1, DICER1, RC3H2, DDX17, TENT4B, TENT2, TUT7, PNPT1, DROSHA, NFKB1, KCNQ1OT1, AGO2, LIN28A
GOBP_REGULATION_OF_ALTERNATIVE_MRNA_SPLICING_VIA_SPLICEOSOME	3.11213e-05	0.00108794	0.597269	1.81871	2	60	FMR1, TIA1, YTHDC1, REST, MBNL2, DDX17, RBM15, MBNL3, RBM5, RBM25, DDX5, CELF1, RBM7, MBNL1, THRAP3, SRSF6, KHDRBS1, NSRP1, CELF6, FAM172A, RBMX, RAVER2, CELF2, WTAP, HNRNPU, SRSF2, HNRNPA1, TRA2B, SMU1, KHDRBS2, RBFOX2
GOBP_INTRACILIARY_TRANSPORT	0.000107338	0.00283445	0.628759	1.81787	9	39	SSX2IP, IFT74, IFT81, CILK1, PCM1, TTC21B, WDR19, MAK, IFT88, TRAF3IP1, LCA5, BBS12, WDR35, DYNC2LI1, TTC21A, DYNC2I1, TTC30B, LCA5L, DYNC2H1, TTC30A, ARL3, KIF3B, IFT52, RPGR, IFT20, TUB, IFT57
GOBP_RNA_POLYMERASE_II_PREINITIATION_COMPLEX_ASSEMBLY	0.000154972	0.00370867	0.657214	1.81728	13	29	ATF7IP, TAF1, DR1, TAF2, CAND1, TAF5, GTF2B, TAF7, PSMC6, TBP, TAF9, ESR1, TAF11, TAF13, TAF8, HMGB1, TAF4, TAF1L
GOBP_PROTEIN_K48_LINKED_DEUBIQUITINATION	0.000118911	0.00303541	0.635269	1.81637	10	36	VCPIP1, MINDY2, YOD1, USP33, OTUD4, USP9X, USP37, USP34, USP15, USP8, USP25, DESI2, ATXN3, OTUD3
GOBP_DOSAGE_COMPENSATION	0.000298316	0.00599607	0.694033	1.81379	25	21	SMCHD1, RLIM, SUZ12, YTHDC1, RBM15, PCGF5, CDYL, PCGF3, LRIF1, BRCA1, METTL3, HNRNPU, EXOSC10, JARID2
GOBP_PORE_COMPLEX_ASSEMBLY	0.000309789	0.00616612	0.693725	1.81299	26	21	TMEM170A, TPR, ANO6, AHCTF1, ADAM10, NUP153, NDC1, AFDN, PLEKHA7, NUP98, P2RX7, NUP205, NUP107
GOBP_RESPONSE_TO_INTERFERON_ALPHA	0.000254135	0.0053174	0.699917	1.81242	21	20	RO60, EIF2AK2, PDE12, TPR, KLHL20, IFIT2, IFIT3, ADAR, IFNAR1, PYHIN1
GOBP_SIGNAL_TRANSDUCTION_IN_RESPONSE_TO_DNA_DAMAGE	1.00146e-05	0.000418987	0.553271	1.81236	0	173	ATRX, MARCHF7, ETAA1, CLOCK, SPRED1, ATF2, TAOK1, FEM1B, BRCC3, SIRT1, ATAD5, SDE2, ABRAXAS1, RAD17, RAD1, ATM, ERCC6, SP100, TAOK3, MDM4, DDX5, FOXN3, CDKN1B, BRCA2, WAC, CDC14B, BRIP1, DDX39B, MRE11, DYRK1A, NBN, USP28, ZNF830, CRY1, TOPBP1, MSH2, ACER2, CCNG1, GIGYF2, MAPK14, ZMPSTE24, UIMC1, EIF2AK4, SMYD2, PTPN11, CUL4A, MRNIP, THOC1, CDC5L, ATRIP, RINT1, RAD9B, BRCA1, TIPRL, SYF2, PPM1D, US…
GOBP_POSITIVE_REGULATION_OF_MUSCLE_TISSUE_DEVELOPMENT	0.000248565	0.00526675	0.676392	1.81144	21	24	PRKAA1, CREB1, MTM1, RPS6KB1, MRTFB, BCL2, MEF2C
GOBP_GOLGI_TO_PLASMA_MEMBRANE_TRANSPORT	3.11213e-05	0.00108794	0.593805	1.80816	2	60	GCC2, EXOC8, EXOC1, EXOC6, VAMP4, GOLPH3, EXOC5, ARFGEF2, GOPC, GOLGA4, CCDC93, LYPLA1, CNST, MACF1, BLZF1, EXOC6B, EXOC2, KIF13A, PREPL, RABEP1, OPTN, GOLGA7, RAB10, ATP2C1, EXOC4, GOLPH3L, BBS2, ARL3, BBS1, GGA2
GOBP_NUCLEAR_TRANSCRIBED_MRNA_POLY_A_TAIL_SHORTENING	0.000166687	0.00386815	0.657206	1.80695	14	28	TUT4, CNOT6L, CPEB3, TNRC6A, PAN3, TENT4B, TENT4A, CNOT6, CNOT1, TUT7, CNOT7, TNRC6B, TNRC6C, AGO2, CNOT2, PABPC1, PAN2, SAMD4A
GOBP_REGULATION_OF_ER_TO_GOLGI_VESICLE_MEDIATED_TRANSPORT	0.00027753	0.00568268	0.750144	1.80657	22	14	SAR1A, YIPF5, LRRK2, RINT1, SCFD1, RNF139, SAR1B, STX18, PGAP1
GOBP_DNA_INTEGRITY_CHECKPOINT_SIGNALING	1.00623e-05	0.000418987	0.560571	1.80548	0	122	ETAA1, CLOCK, ATF2, TAOK1, FEM1B, BRCC3, SDE2, ABRAXAS1, RAD17, RAD1, ATM, ERCC6, TAOK3, FOXN3, CDKN1B, WAC, CDC14B, BRIP1, DDX39B, MRE11, NBN, NAE1, USP28, ZNF830, CRY1, TOPBP1, MSH2, CCNG1, GIGYF2, MAPK14, UIMC1, DNA2, EIF2AK4, PTPN11, CUL4A, MRNIP, THOC1, CDC5L, ATRIP, RINT1, RAD9B, BRCA1, TIPRL, SYF2, INTS7, ATR, RFWD3, CEP63, TP53BP1, FOXO4, WDR76, PRKDC, RNASEH2B, CLSPN, MAP3K20, XPC, FBXO4…
GOBP_REGULATION_OF_GENE_EXPRESSION_EPIGENETIC	1.00376e-05	0.000418987	0.556309	1.80465	0	139	SMCHD1, RLIM, ARID4A, SUZ12, RIF1, ARID4B, ATF7IP, YTHDC1, CGGBP1, SIRT1, RBM15, TASOR, MPHOSPH8, RESF1, TPR, CREBZF, PCGF5, BMI1, PIK3CA, TET1, CTR9, UBR2, RB1, TDG, EPC1, CDYL, GLMN, ARID1B, SETDB2, PPHLN1, CTCF, ZNF445, DNMT3A, EP300, KDM1B, EZH1, HELLS, IFI16, KAT2B, PCGF3, FAM172A, LRIF1, BRCA1, ZNF304, L3MBTL1, PPM1D, SIN3A, METTL3, KMT2D, HNRNPU, BAZ2A, L3MBTL3, ARID1A, DIRAS3, EZH2, POLE3…
GOBP_SISTER_CHROMATID_SEGREGATION	1.00071e-05	0.000418987	0.5468	1.80373	0	207	NIPBL, ATRX, CENPC, STAG2, PDS5A, SMARCA5, WAPL, LATS1, SMC5, TOP2B, SMC3, ESCO1, SMC2, ATM, EML4, TPR, SLF1, PDS5B, TENT4A, CHMP2B, SLF2, TTN, ANAPC4, APC, GEN1, CUL3, RB1, FBXW7, VPS4B, CENPE, INO80, MRE11, STAG1, SMC1A, ZNF207, KNTC1, PDCD6IP, CDC23, NSL1, RIOK2, SMC4, RAD21, CTCF, MCMBP, SGO2, FBXO5, TOP2A, KIF14, CDC27, CENPK, CHMP5, STAG3L2, MAD2L1, ZWILCH, CENPF, SPDL1, NAA50, STAG3L3, ESC…
GOBP_PROTEIN_LOCALIZATION_TO_CILIARY_MEMBRANE	0.000292199	0.00588859	0.710767	1.80342	24	18	RAB29, ARL13B, BLOC1S6, IFT80, TRIP11, LZTFL1, WDR19, BBIP1, EFCAB7, RABEP1, ARL13A, EXOC4, ARL3, IFT20, TUB
GOBP_PROTEIN_POLYUBIQUITINATION	1.00022e-05	0.000418987	0.543752	1.8034	0	244	XIAP, RC3H1, MARCHF7, TNKS2, RC3H2, SHPRH, ITCH, WSB1, LNPEP, ARIH1, HACE1, TOPORS, UBE2K, TAF1, MARCHF6, TRAF5, MARCHF5, ANAPC4, BARD1, RNF111, UBE2D3, TRIM44, DDX3X, KBTBD7, FBXL17, ANKIB1, CUL3, RMND5A, RNF6, KLHL20, UBE2Q2, BIRC2, UBR5, UBE2W, BCL2, TRIM38, UBE3A, RNF125, NPEPPS, TRIP12, TRAF6, TRIM2, RNF19A, TPP2, FBXO38, SKP2, UBE4A, BTRC, KLHL42, FBXO28, CDC23, DZIP3, TRIM34, WWP1, NHLRC3,…
GOBP_PROTEIN_RETENTION_IN_GOLGI_APPARATUS	1.40857e-05	0.000561814	0.966722	1.80225	0	5	VPS13A, VPS13C, GOLPH3, VPS13D
GOBP_REGULATION_OF_HEMATOPOIETIC_PROGENITOR_CELL_DIFFERENTIATION	0.000130466	0.00326083	0.635124	1.80074	11	34	SOS1, FNIP1, METTL14, ITCH, EIF2AK2, ZBTB1, N4BP2L2, NUDT21, SOS2, NFE2L2, CDK6, DHX36, METTL3, PRKDC, KITLG, PDCD2, YTHDF2, FLCN, PUS7, HSPA9
GOBP_DSRNA_PROCESSING	3.12546e-05	0.00108794	0.595687	1.80066	2	56	TUT4, PUM2, AGO4, DICER1, PUM1, ZC3H7A, DDX3X, PUS10, DDX5, TSNAX, NCOR1, AGO3, TUT7, ZMPSTE24, PPP3CA, DROSHA, RIPK1, ADAR, AGO1, TSN, SNIP1, ESR1, SMAD3, METTL3, AGO2, LIN28A, SMAD2, HNRNPA2B1, BCDIN3D, STAT3, HENMT1
GOBP_SPINDLE_ASSEMBLY	1.00354e-05	0.000418987	0.554564	1.80043	0	141	STAG2, HAUS3, KIF2A, SMC3, ABRAXAS1, CCSAP, TPR, CHMP2B, CEP192, NEK7, CLASP2, SENP6, HAUS6, LSM14A, VPS4B, ABRAXAS2, TOGARAM1, NCOR1, STARD9, INO80, STAG1, SMC1A, ZNF207, PDCD6IP, ARHGEF10, FBXO5, WASHC5, GOLGA8B, TUBGCP5, GPSM2, CHMP5, CLASP1, GOLGA8N, GOLGA8A, OFD1, KIF11, ASPM, GOLGA8K, HAUS2, KIF15, TUBGCP3, SPICE1, TNKS, MAPRE2, GOLGA2P5, GOLGA8H, PIBF1, GOLGA8R, CEP97, GOLGA8T, HNRNPU, CEP…
GOBP_NLS_BEARING_PROTEIN_IMPORT_INTO_NUCLEUS	0.0003581	0.00685582	0.695201	1.80021	30	20	KPNA5, NUP54, KPNA3, RANBP2, RGPD8, RGPD3, RGPD2, KPNB1, KPNA4, KPNA6, NUP35, IPO5, RGPD4, CBLB
GOBP_REGULATION_OF_RIG_I_SIGNALING_PATHWAY	0.0003581	0.00685582	0.695075	1.79988	30	20	PUM2, DDX60, PUM1, USP15, ANKRD17, BIRC2, RNF125, BIRC3
GOBP_HISTONE_H2A_K119_MONOUBIQUITINATION	0.000249089	0.00526675	0.855316	1.79897	18	8	PCGF5, BMI1, TRIM37, RNF2, PCGF6, PCGF3
GOBP_POSITIVE_REGULATION_OF_DNA_TEMPLATED_TRANSCRIPTION_INITIATION	8.4521e-05	0.00228715	0.607304	1.79858	7	47	SETX, MED13, BCLAF1, TAF1, ERCC6, GTF2A1, TAF4B, MED14, MED1, TAF2, CAND1, SUB1, TAF5, TAF7, PSMC6, TBP, DHX36, TAF9, MED4, ESR1, TAF11, TAF13, MED17, TAF8, TAF4, PAXIP1, MED30, MITF
GOBP_DNA_DEPENDENT_DNA_REPLICATION_MAINTENANCE_OF_FIDELITY	8.42575e-05	0.00228715	0.603337	1.79593	7	49	ATRX, ETAA1, BOD1L1, ZGRF1, WRN, MCM9, FANCM, GEN1, PRIMPOL, BRCA2, FAM111A, MMS22L, MRE11, ZNF830, NUCKS1, DNA2, THOC1, ATR, ZRANB3, RFWD3, SLFN11
GOBP_SEBACEOUS_GLAND_DEVELOPMENT	0.000316712	0.00625099	0.806774	1.79507	24	10	ZDHHC21, ASH1L, SMAD4, RBPJ
GOBP_REGULATION_OF_CENTROSOME_CYCLE	6.28588e-05	0.00186579	0.598724	1.79498	5	52	CEP120, SIRT1, MDM1, ROCK2, XPO1, CHMP2B, ALMS1, SASS6, CEP295, GEN1, PLK4, VPS4B, TRIM37, PDCD6IP, MCPH1, KAT2B, CHMP5, CENPJ, STIL, BRCA1, SPICE1, CEP76, CENATAC, CDK5RAP2, CHMP3, CHORDC1, TMEM67, PLK2, RAB6C, NPM1
GOBP_POSITIVE_REGULATION_OF_CHROMATIN_ORGANIZATION	0.000415263	0.00777526	0.72373	1.79311	34	16	ATF7IP, TASOR, MPHOSPH8, RESF1, TPR, SETDB2, PPHLN1, ZNF304, SIN3A
GOBP_REGULATION_OF_LYMPHOID_PROGENITOR_CELL_DIFFERENTIATION	0.000354718	0.0068252	0.80558	1.79241	27	10	SOS1, FNIP1, ZBTB1, NUDT21, SOS2
GOBP_NUCLEAR_TRANSCRIBED_MRNA_CATABOLIC_PROCESS	1.00598e-05	0.000418987	0.556176	1.79234	0	123	SMG1, TUT4, CNOT6L, RC3H1, RC3H2, CPEB3, XRN1, TTC37, PDE12, TNRC6A, PAN3, PAIP1, ATM, TENT4B, PNRC2, DCP2, TENT4A, DCP1A, TENT2, CNOT6, SECISBP2, CNOT1, DDX5, CNOT8, UPF3B, CSDE1, UPF2, DIS3, TUT7, CNOT7, ERI1, UPF3A, ZFP36L2, THRAP3, XRN2, EXOSC9, ZFP36L1, PATL2, ETF1, AGO1, DHX36, DHX9, TNRC6B, TNRC6C, SSB, NCBP1, AGO2, HNRNPU, NOCT, MTPAP, GSPT1, CNOT2, NBAS, EXOSC8, SMG8, SYNCRIP, A1CF, CASC…
GOBP_PHOSPHATIDYLINOSITOL_DEPHOSPHORYLATION	0.000131232	0.00326291	0.63744	1.79128	11	32	MTMR10, MTM1, MTMR12, MTMR6, PTEN, MTMR1, SACM1L, MTMR9, MTMR4, INPP4B, SYNJ1, INPP5B, PIP4P2, MTMR7, MTMR2, OCRL, MTMR8, INPP5A, MTMR3, FIG4, INPP5F
GOBP_GOLGI_RIBBON_FORMATION	0.000390054	0.00738515	0.756182	1.79083	31	13	GCC2, VAMP4, GOLPH3, TMED5, TRIP11, OPTN, VTI1A, FHDC1, STX6, MYO18A, STX16
GOBP_REGULATION_OF_CHROMATIN_ORGANIZATION	0.000116618	0.00299685	0.607095	1.7884	10	45	TLK1, ATF7IP, SPTY2D1, TASOR, MPHOSPH8, RESF1, TPR, SETD5, PIK3CA, TLK2, TET1, CTR9, SETDB2, METTL4, PPHLN1, LSM11, ZNF445, MLLT3, ZNF304, SIN3A, HNRNPU, L3MBTL3, PHF8
GOBP_DOUBLE_STRAND_BREAK_REPAIR_VIA_NONHOMOLOGOUS_END_JOINING	1.02681e-05	0.000418987	0.576169	1.78187	0	70	SMCHD1, RIF1, SMC5, ATM, ERCC6, ACTR2, DEK, POT1, SHLD2, SHLD3, DCLRE1A, LIG4, APLF, UVRAG, KMT5B, MRE11, POLA1, DCLRE1C, ERCC4, MRNIP, DTX3L, PARP9, ERCC8, NSD2, XRCC4, POLQ, TP53BP1, HMGB1, USP51, PRKDC, KDM2A, RNF8, DCLRE1B, ATP23, NSMCE2, XRCC5, HMGB2, POLB
GOBP_CELL_CYCLE_CHECKPOINT_SIGNALING	1.00166e-05	0.000418987	0.544465	1.78183	0	169	ETAA1, CLOCK, ATF2, TAOK1, FEM1B, BRCC3, SDE2, ABRAXAS1, RAD17, RAD1, ATM, TPR, ERCC6, TAOK3, APC, GEN1, FOXN3, CDKN1B, WAC, CDC14B, BRIP1, DDX39B, MRE11, NBN, NAE1, USP28, ZNF830, ZNF207, CRY1, KNTC1, TOPBP1, MSH2, CCNG1, GIGYF2, MAPK14, UIMC1, DNA2, EIF2AK4, PTPN11, CUL4A, NSUN2, INIP, MRNIP, THOC1, PABIR1, CDC5L, MAD2L1, ATRIP, ZWILCH, CENPF, SPDL1, RINT1, RAD9B, BRCA1, TIPRL, SYF2, INTS7, BUB…
GOBP_HISTONE_H4_K16_ACETYLATION	0.000301275	0.00602393	0.651336	1.77959	26	27	SIRT1, OGT, PHF20, MSL1, ATG5, MSL2, KANSL1, MSL3, ZMPSTE24, KMT2A, KANSL3, JADE1, KANSL2, BRCA1, MEAF6, ING4, AUTS2, JADE3
GOBP_POSITIVE_REGULATION_OF_TRANSCRIPTION_BY_RNA_POLYMERASE_III	0.000455831	0.00835109	0.701266	1.77931	38	18	ICE1, SF3B1, SMARCA5, ICE2, ERCC6, DEK, ZNF143, ZC3H8, DDX21, MTOR
GOBP_REGULATION_OF_MRNA_METABOLIC_PROCESS	1.00002e-05	0.000418987	0.533208	1.77855	0	291	TUT4, FMR1, PUM2, CNOT6L, RC3H1, METTL14, RC3H2, ROCK1, FASTKD3, CPEB3, TIA1, YTHDC1, PUM1, REST, MBNL2, CDC73, PDE12, SRSF10, TNRC6A, DDX17, YTHDF3, RBM15, TRAF5, PAN3, RBMXL1, PAIP1, ROCK2, CCNT1, SON, MBNL3, QKI, TENT4B, DCP2, TENT4A, LARP7, RBM39, ANGEL2, BARD1, RBM5, NUDT21, CWC22, DCP1A, SRRM1, RBM25, SLTM, CPSF6, CNOT6, SECISBP2, CTR9, CNOT1, DDX5, CNOT8, CELF1, RBM7, MBNL1, IWS1, CSDE1, D…
GOBP_GOLGI_TO_ENDOSOME_TRANSPORT	0.000612291	0.0105133	0.708201	1.77615	51	17	MON2, VPS13A, VPS13C, AP1AR, EPS15, DOP1A, KLHL20, RAB14
GOBP_REGULATION_OF_VACUOLE_ORGANIZATION	9.46133e-05	0.00253339	0.594813	1.77489	8	50	PIKFYVE, MTM1, C9orf72, TBC1D12, RAB3GAP2, TMEM106B, UBQLN2, RAB3GAP1, SCARB2, SNX18, SEC22B, IFT88, SH3GLB1, SNX30, SMCR8, LRRK2, SNX4, SCFD1, RAB5A, TBC1D14, PIP4K2A, FEZ2, BECN1, SNX7
GOBP_REGULATION_OF_HISTONE_METHYLATION	1.02019e-05	0.000418987	0.566357	1.77186	0	80	ATRX, RIF1, NSD3, KMT2E, SIRT1, MTF2, OGT, KDM3A, PAXBP1, PHF20, SMAD4, AASS, TET1, CTR9, NSD1, ZNF274, IWS1, KANSL1, CTCF, KMT2A, KANSL3, KDM4C, KANSL2, PRMT6, RNF20, RTF1, MLLT6, BRCA1, BCOR, ZNF304
GOBP_NUCLEAR_PORE_COMPLEX_ASSEMBLY	0.000620756	0.010611	0.795138	1.76918	48	10	TMEM170A, TPR, AHCTF1, NUP153, NDC1, NUP98, NUP205, NUP107
GOBP_MRNA_3_END_PROCESSING	4.13625e-05	0.00135365	0.577722	1.76805	3	63	PAPOLG, PCF11, CPEB3, YTHDC1, CDC73, CCNT1, TENT4B, SCAF8, BARD1, NUDT21, CPSF6, TENT2, CTR9, FIP1L1, LSM11, RPRD1A, PNPT1, ZFP36L1, WDR33, RNF20, PAPOLA, VIRMA, CSTF2T, CPSF2, SLBP, RPRD1B, DHX36, NCBP1, MTPAP, RPRD2, GRSF1, LEO1, CSTF3, ZC3H14, PABPC1, AHCYL1, CPSF7, POLR2D
GOBP_POSITIVE_REGULATION_OF_GLUCONEOGENESIS	0.000607775	0.0104592	0.696737	1.76782	51	18	PPP4R3B, SIRT1, ARPP19, FOXO1, PPARA, KAT2B, PTPN2
GOBP_PEPTIDYL_LYSINE_TRIMETHYLATION	0.00010407	0.00275768	0.58366	1.76761	9	57	ATRX, ARID4A, ARID4B, NSD3, KMT2E, SIRT1, OGT, SETD2, SETD5, TET2, CTR9, VCPKMT, ZNF274, IWS1, KMT5B, TET3, NFYB, KMT2A, KDM4C, RTF1, NFYA, ZNF304, KMT2D, ETFBKMT, SUV39H2, ATPSCKMT, METTL21EP, WDR82
GOBP_HISTONE_LYSINE_DEMETHYLATION	0.000422274	0.00786806	0.642588	1.76676	37	28	KDM6A, KDM7A, KDM5A, KDM3A, JMJD1C, KDM3B, KDM4C, KDM1B, UBE2B, RIOX2, KDM2A, PHF8, KDM2B, KDM5B, KDM1A, PHF2, HSF4, KDM4A
GOBP_REGULATION_OF_CHROMATIN_ASSEMBLY	0.000329533	0.00645137	0.631762	1.76566	29	31	ATF7IP, SPTY2D1, TASOR, MPHOSPH8, RESF1, TPR, PIK3CA, TET1, CTR9, SETDB2, PPHLN1, ZNF445, ZNF304, SIN3A, L3MBTL3, PHF8, KDM1A, PHF2, AICDA, ATF7IP2
GOBP_RNA_POLYADENYLATION	0.00015823	0.00376311	0.593817	1.76326	14	48	PAPOLG, PCF11, CPEB3, YTHDC1, CDC73, CCNT1, TENT4B, SCAF8, TENT4A, NUDT21, CPSF6, TENT2, CTR9, FIP1L1, PNPT1, WDR33, RNF20, PAPOLA, VIRMA, CPSF2, NCBP1, MTPAP, GRSF1, LEO1, CSTF3, ZC3H14, PABPC1, AHCYL1, CPSF7
GOBP_POSITIVE_REGULATION_OF_HISTONE_METHYLATION	0.000115639	0.00299142	0.590106	1.76084	10	50	RIF1, NSD3, KMT2E, SIRT1, MTF2, OGT, PAXBP1, PHF20, SMAD4, TET1, CTR9, KANSL1, KMT2A, KANSL3, KANSL2, RNF20, RTF1, BRCA1, ZNF304
GOBP_LEFT_RIGHT_AXIS_SPECIFICATION	0.000820523	0.0133978	0.730988	1.76044	67	14	ARL13B, EPB41L5, AHI1, SETDB2, NOTCH2, MNS1, CITED2
GOBP_REGULATION_OF_CHROMATIN_ASSEMBLY_OR_DISASSEMBLY	0.000270253	0.0055935	0.615574	1.76005	24	36	TLK1, ATF7IP, SPTY2D1, TASOR, MPHOSPH8, RESF1, TPR, PIK3CA, TLK2, TET1, CTR9, SETDB2, PPHLN1, ZNF445, ZNF304, SIN3A, L3MBTL3, PHF8, KDM1A, PHF2, AICDA
GOBP_HEPATOCYTE_APOPTOTIC_PROCESS	0.000824237	0.0134298	0.701196	1.75858	69	17	PRKAA1, ATF2, STK4, CFLAR, RB1, PPARA, DNMT3A, CASP6, ARF6, PIK3CG, STK3
GOBP_RAP_PROTEIN_SIGNAL_TRANSDUCTION	0.000856722	0.0137543	0.729922	1.75787	70	14	RAP2C, RAPGEF2, RAP2A, RDX, RAP1B, KIF14, RAP1BL, CBL, RAP1A, PLK2
GOBP_CYTOPLASMIC_TRANSLATIONAL_INITIATION	0.000557917	0.00982191	0.643227	1.75743	49	27	NCK1, DHX29, EIF2S3, EIF2S3B, EIF3A, MTOR, EIF4B, DENR, SLBP, EIF4A1, METTL3, EIF5, EIF2S2, EIF4A2, YTHDF2
GOBP_ATTACHMENT_OF_SPINDLE_MICROTUBULES_TO_KINETOCHORE	0.000237291	0.00510443	0.612257	1.75703	21	37	CENPC, ABRAXAS1, EML4, APC, RB1, ABRAXAS2, CENPE, CDC42, KNL1, ZNF207, ECT2, MIS12, BUB3, HNRNPU, SGO1, RMDN1, BECN1, NEK2, CHAMP1, NDC80, NUF2, TEX14, SEH1L, BOD1, RACGAP1
GOBP_REGULATION_OF_DNA_DAMAGE_CHECKPOINT	0.000889849	0.0140941	0.708339	1.75498	74	16	ETAA1, FEM1B, DDX39B, CRY1, CUL4A, THOC1, RFWD3, WDR76, RNASEH2B, MAP3K20, FBXO4
GOBP_PROTEIN_MODIFICATION_BY_SMALL_PROTEIN_CONJUGATION_OR_REMOVAL	9.9999e-06	0.000418987	0.512986	1.75472	0	1011	MYSM1, VCPIP1, USP38, MINDY2, KLHL15, RLIM, FBXO11, TRIM33, SPOPL, XIAP, RC3H1, USP24, MARCHF7, YOD1, ZNF451, USP33, RBBP6, SUZ12, TNKS2, DCAF17, RC3H2, OTULIN, OTUD4, PIAS1, SHPRH, ITCH, LTN1, BIRC6, CRBN, CUL4B, USP9X, WSB1, LNPEP, SENP7, UFL1, UBA6, TGFBR1, FBXL3, FEM1B, KLHL24, ARIH1, HACE1, USP37, RNF38, TOPORS, BRCC3, USP47, UBE2K, CDC73, MYCBP2, TAF1, WDR70, TRIM23, MARCHF6, ATXN7, SOCS4, …
GOBP_NUCLEAR_CHROMOSOME_SEGREGATION	1.00003e-05	0.000418987	0.525437	1.7523	0	289	NIPBL, ATRX, CENPC, STAG2, PDS5A, AGO4, SMARCA5, WAPL, LATS1, SMC5, TOP2B, SMC3, ABRAXAS1, ESCO1, SMC2, ATM, EML4, TPR, SLF1, PDS5B, TENT4A, CHMP2B, SLF2, ACTR2, TTN, RMI1, ANAPC4, FANCM, APC, GEN1, CUL3, RB1, FBXW7, VPS4B, ABRAXAS2, CENPE, MSH5, BRIP1, INO80, HFM1, CDC42, MRE11, KNL1, STAG1, SMC1A, SYCP2, ZNF207, C1orf146, KNTC1, PDCD6IP, CDC23, NSL1, RIOK2, ERCC4, SMC4, RAD21, CTCF, MCMBP, SGO2…
GOBP_NOSE_DEVELOPMENT	0.000953254	0.0147774	0.727176	1.75126	78	14	SMCHD1, HESX1, RPGRIP1L, ASCL1, RDH10, PROX1, CHD7
GOBP_POSITIVE_REGULATION_OF_MACROAUTOPHAGY	2.04872e-05	0.000765047	0.563989	1.7511	1	73	TBK1, C9orf72, SIRT1, RAB3GAP2, VPS13D, RAB3GAP1, SCOC, UVRAG, BNIP3L, WAC, SNX18, SPTLC1, SH3GLB1, TSC1, GNAI3, SNX30, SMCR8, MAP3K7, TRIM13, CALCOCO2, OPTN, SNX4, SPTLC2, SESN3, RUFY4, PIP4K2A, BECN1, SNX7, HIF1A, HTT, NOD1, PAFAH1B2, PIP4K2B, NOD2, IRGM, RALB, IL4, SESN1, ELAPOR1, LARP1, EPM2A
GOBP_CYTOSOLIC_TRANSPORT	1.00147e-05	0.000418987	0.534543	1.75061	0	172	MON2, PIKFYVE, GCC2, VPS13A, VPS54, VPS13C, EVI5, RIC1, SRSF10, AP1AR, HEATR5B, ARFIP1, VPS50, EPS15, ACTR2, RAB29, VPS26A, SNX6, AP1G1, HOOK3, RDX, TBC1D23, DOP1A, KLHL20, RHOBTB3, SPAG9, SNX2, RAB14, EEA1, ATG14, CCDC91, ARL8B, GOSR1, VPS35, KIF5B, DENND5A, DNAJC13, PREPL, AKTIP, ANKFY1, HEATR5A, SNX16, LRRK2, TMEM87A, PIK3C3, RBSN, TBC1D5, CLN5, HOOK1, RAB5A, ARL1, RAB6A, VPS29, WASHC2C, RAB21…
GOBP_REGULATION_OF_NON_MOTILE_CILIUM_ASSEMBLY	0.000985671	0.0152091	0.752644	1.74999	79	12	CEP135, ATMIN, BBS4, MAK, SEPTIN7, CENPJ
GOBP_PHOSPHATIDYLINOSITOL_PHOSPHATE_BIOSYNTHETIC_PROCESS	2.05797e-05	0.000765047	0.567354	1.74951	1	68	FAM126B, SMG1, PIKFYVE, IPMK, INPP4A, SOCS4, PIK3C2A, SOCS5, ATM, PIK3R1, FAM126A, PIK3CA, SOCS6, UVRAG, EFR3A, PI4K2B, ATG14, PIK3C3, SOCS7, IMPA1, INPP4B, BPNT1, SYNJ1, PIP4K2A, PIK3CB, PIK3CG, PIK3R4, OCRL, BECN1
GOBP_DOUBLE_STRAND_BREAK_REPAIR	1.00011e-05	0.000418987	0.525014	1.74762	0	273	NIPBL, SMCHD1, KLHL15, ARID2, SETX, PPP4R3B, EPC2, RIF1, SMC6, BRCC3, WDR70, SMC5, SMARCAD1, ABRAXAS1, HELQ, WRN, ATM, PPP4R2, RNF169, SETD2, SLF1, ERCC6, TENT4A, SLF2, ACTR2, RMI1, MBTD1, DEK, HELB, MCM9, POT1, SHLD2, SHLD3, DCLRE1A, FANCM, RNF138, GEN1, ING3, RAD50, LIG4, RECQL, APLF, WDR48, UVRAG, UBR5, FANCB, PALB2, BRCA2, EPC1, REV3L, TRIP12, MMS22L, BRIP1, KMT5B, INO80, MRE11, NBN, MARF1, P…
GOBP_NON_MOTILE_CILIUM_ASSEMBLY	0.000113747	0.00295279	0.570556	1.74612	10	63	CEP350, CEP135, BBS7, EXOC5, ATMIN, ARL13B, IFT74, GORAB, PCM1, CEP290, IFT80, BBS4, BBS10, TOGARAM1, MAK, SEPTIN7, IFT88, TBC1D32, INTU, CENPJ, RPGRIP1, RPGRIP1L, CC2D2B, ARL13A, PIBF1, DYNC2H1, BBS2, BBS1, IFT52
GOBP_POSITIVE_REGULATION_OF_RIG_I_SIGNALING_PATHWAY	0.000988142	0.0152091	0.784669	1.74588	77	10	PUM2, DDX60, PUM1, USP15, ANKRD17
GOBP_INTRACELLULAR_LIPID_TRANSPORT	0.000169266	0.00391612	0.590819	1.7456	15	46	CERT1, RELCH, ABCD3, SERAC1, PLEKHA8, SCP2, NUS1, SGPP1, ARL8B, TSPO2, TMEM41B, GRAMD1C, LRP6, ABCD2, ABCA1, PIP4K2A, STARD4, PLEKHA8P1, OSBPL2, ABCD4, CPT1B
GOBP_ACTIVATION_OF_INNATE_IMMUNE_RESPONSE	0.000166512	0.00386815	0.57639	1.74559	15	57	MATR3, TBK1, TRAF6, TRIM5, EP300, MAP3K7, IFI16, IKBKB, CASP6, KLRK1, SIN3A, PYHIN1, SFPQ, PSPC1, HMGB1, PRKDC, PAK1, CLEC6A, CGAS, PAK2, XRCC5, TLR4, CREBBP, ZNFX1, TOMM70, KLRD1, CLEC7A, NONO, KLRC4-KLRK1, KLRC4, HSP90AA1, MNDA, AIM2, ZBP1, KLRC3
GOBP_PRE_MIRNA_PROCESSING	0.00102565	0.0155226	0.724588	1.74503	84	14	TUT4, AGO4, DICER1, AGO3, TUT7, DROSHA, ADAR, AGO1, AGO2, LIN28A, BCDIN3D, PRKRA
GOBP_PROTEIN_LOCALIZATION_TO_CILIUM	3.07138e-05	0.0010839	0.560367	1.74186	2	74	CCDC66, RAB29, ARL13B, BLOC1S6, CCDC39, CCDC88A, IFT80, BBS4, TRIP11, LZTFL1, TTC21B, WDR19, BBIP1, EFCAB7, TBC1D32, FAM149B1, RABEP1, FSIP2, WDR35, TTC21A, CC2D2B, ARL13A, SNX10, ARL6, DYNC2H1, SPATA7, EXOC4, INVS, ARL3, DNAH11, BBS1
GOBP_MITOTIC_SPINDLE_ASSEMBLY	2.05204e-05	0.000765047	0.562523	1.74178	1	71	STAG2, KIF2A, SMC3, ABRAXAS1, CCSAP, TPR, CHMP2B, CEP192, CLASP2, LSM14A, VPS4B, ABRAXAS2, TOGARAM1, STAG1, SMC1A, ZNF207, PDCD6IP, ARHGEF10, CHMP5, CLASP1, OFD1, KIF11, KIF15, SPICE1, PIBF1, CEP97, HNRNPU, KPNB1, KIF23, CHMP3, BCCIP, KIF3B, MAP10, RAB11A, MZT1, NEK2
GOBP_CENTROMERE_COMPLEX_ASSEMBLY	0.000593159	0.0102769	0.62225	1.73907	53	31	CENPC, SENP6, RB1, CENPE, KNTC1, HELLS, CENPK, CENPF, ITGB3BP, MIS12, CENPI, DLGAP5, CENPP, NASP, CENPN, CENPH, POGZ
GOBP_MAGNESIUM_ION_TRANSPORT	0.00108698	0.016258	0.685075	1.73823	92	18	ZDHHC17, MMGT1, ZDHHC13, MAGT1, NIPAL1, SLC41A2, MRS2, NIPA2, NIPAL2, NIPA1, KCNJ2, CNNM4, CNNM2
GOBP_POSITIVE_REGULATION_OF_CENTRIOLE_REPLICATION	0.000912972	0.0143269	0.801514	1.73775	70	9	CEP120, SASS6, CEP295, PLK4, VPS4B, CENPJ, STIL
GOBP_NEGATIVE_REGULATION_OF_HEPATOCYTE_APOPTOTIC_PROCESS	0.000154943	0.00370867	0.931696	1.73695	10	5	PRKAA1, CFLAR, RB1, PPARA
GOBP_LYMPHOCYTE_HOMEOSTASIS	0.000113538	0.00295279	0.565606	1.73656	10	65	SOS1, RC3H1, RC3H2, CASP3, DOCK11, SOS2, SKIL, GPAM, ZC3H8, BCL2, MIR17HG, MEF2C, PPP2R3C, PPP3CB, BCL10, CAMLG, RAG1, DOCK10, GPR174, BCL2L11, SPTA1, STAT5B, SLC40A1, P2RX7, FAS, LAT, PMAIP1, RPS6, IL2, HIF1A, TNFSF13B
GOBP_TRANSCRIPTION_PREINITIATION_COMPLEX_ASSEMBLY	0.000235015	0.00506971	0.59652	1.73646	21	41	BDP1, ATF7IP, TAF1, DR1, TAF1B, TAF2, CAND1, TAF5, GTF2B, TAF7, PSMC6, TBP, TAF9, RRN3, ESR1, TAF11, TAF13, BAZ2A, TAF8, HMGB1, TAF4, TAF1L
GOBP_CHROMOSOME_SEGREGATION	1.00001e-05	0.000418987	0.517728	1.73547	0	348	NIPBL, TLK1, ATRX, CENPC, STAG2, PUM2, PDS5A, AGO4, SMC6, NR3C1, SMARCA5, USP9X, PUM1, WAPL, LATS1, SMC5, SMARCAD1, TOP2B, SMC3, ABRAXAS1, ESCO1, SMC2, ATM, RIOK3, EML4, TPR, SLF1, PDS5B, TENT4A, CHMP2B, SLF2, ACTR2, TTN, RMI1, ANAPC4, FANCM, APC, DDX3X, GEN1, CUL3, TLK2, UVRAG, RB1, FBXW7, VPS4B, ABRAXAS2, CENPE, MSH5, BRIP1, SETDB2, INO80, HFM1, CDC42, MRE11, KNL1, STAG1, SMC1A, SYCP2, ZNF207, …
GOBP_CELLULAR_RESPONSE_TO_INTERFERON_ALPHA	0.00119084	0.0175084	0.779552	1.7345	93	10	RO60, PDE12, TPR, IFIT2, IFIT3, IFNAR1, PYHIN1
GOBP_MICROTUBULE_ANCHORING_AT_MICROTUBULE_ORGANIZING_CENTER	0.00119454	0.0175245	0.732097	1.7338	97	13	KIF3A, HOOK3, PCM1, BBS4, NIN, BICD1, CCDC68, CEP19, GSK3B, BICD2
GOBP_CHROMATIN_ORGANIZATION	9.9999e-06	0.000418987	0.511034	1.73302	0	586	PRKAA1, INO80D, TLK1, SMCHD1, ATRX, LIN54, MYSM1, RSBN1, ARID2, CHD9, RBL2, RLIM, ARID4A, SUZ12, MIER1, EPC2, RIF1, SHPRH, ARID4B, NR3C1, ATF7IP, SMARCA5, UBN2, BPTF, KDM6A, ZNF518A, YTHDC1, NSD3, KDM7A, BRCC3, KMT2C, BAZ2B, CHD2, ZBTB1, KMT2E, SMARCAD1, CGGBP1, SIRT1, RBM15, MTF2, SPTY2D1, OGT, KDM5A, ABRAXAS1, ASH1L, BAZ1A, KDM3A, TASOR, MPHOSPH8, RESF1, TPR, SETD2, SETD5, TET2, RSF1, RCBTB1, A…
GOBP_POSITIVE_REGULATION_OF_TRANSLATIONAL_INITIATION	0.000639436	0.0108576	0.623189	1.73301	57	30	RPS6KB1, YTHDF3, UHMK1, DDX3X, NCK1, DHX29, KHDRBS1, EIF2AK4, IMPACT, MTOR, DAZL, DNAJC3, METTL3, YTHDF2, BOLL, POLR2D
GOBP_REGULATION_OF_TRANSCRIPTION_BY_RNA_POLYMERASE_III	0.000719512	0.0120569	0.626345	1.73192	64	29	ICE1, SF3B1, SMARCA5, ICE2, ERCC6, DEK, ZNF143, ZC3H8, DDX21, ZNF345, POLR3F, POLR3G, MTOR, TENM1, DHX36
GOBP_NEGATIVE_REGULATION_OF_NUCLEAR_TRANSCRIBED_MRNA_CATABOLIC_PROCESS_DEADENYLATION_DEPENDENT_DECAY	0.00139226	0.0196352	0.744073	1.73006	112	12	PAIP1, TENT4B, TENT4A, CSDE1, DHX9, HNRNPU, SYNCRIP, PABPC1
GOBP_CHROMOSOME_ORGANIZATION	9.9999e-06	0.000418987	0.505615	1.72994	0	1027	NIPBL, PRKAA1, INO80D, TLK1, SMG1, SMCHD1, ATRX, LIN54, MYSM1, CENPC, RSBN1, STAG2, ARID2, CHD9, RBL2, RLIM, PDS5A, RFC1, ARID4A, AGO4, SETX, SUZ12, MIER1, TNKS2, EPC2, RIF1, SHPRH, PURA, ARID4B, SMC6, NR3C1, ATF7IP, SMARCA5, UBN2, BPTF, KDM6A, ZNF518A, YTHDC1, XRN1, WAPL, NSD3, KDM7A, BRCC3, LATS1, KMT2C, BAZ2B, CHD2, ZBTB1, SMC5, KMT2E, SMARCAD1, CGGBP1, SIRT1, RBM15, TOP2B, MTF2, SPTY2D1, OGT,…
GOBP_MRNA_TRANSCRIPTION	0.00025638	0.00534975	0.594275	1.72992	23	41	ATF2, TAF1, ZBTB1, HIPK3, TAF4B, NCOA1, DDX5, MED1, TAF2, TAF5, TAF7, TBP, TAF9, AP3B1, NCBP1, TAF11, TAF13, TAF8, TAF4, STAT3, TFCP2
GOBP_REGULATION_OF_CYTOPLASMIC_TRANSLATION	0.000800098	0.0131202	0.629157	1.72983	71	28	FMR1, CPEB3, PAIP1, CPEB4, NCK1, CSDE1, CPEB2, MTOR, DHX36, DHX9, METTL3, HNRNPU, LIN28A, SYNCRIP, PABPC1, YTHDF2
GOBP_HISTONE_H3_K36_TRIMETHYLATION	0.000369332	0.00701822	0.884031	1.72854	26	6	NSD3, SETD2, SETD5, IWS1
GOBP_NEGATIVE_REGULATION_OF_CELL_CYCLE_PHASE_TRANSITION	1.0003e-05	0.000418987	0.521254	1.72808	0	241	RBL2, ETAA1, CLOCK, ATF2, TAOK1, FEM1B, BRCC3, USP47, CDC73, SDE2, ABRAXAS1, RAD17, RAD1, ATM, TPR, DLG1, ERCC6, CRLF3, PTEN, TAOK3, APC, GEN1, PKD2, RBL1, ZNF655, FOXN3, RB1, CDKN1B, BCL2, WAC, BRD7, CDC14B, BRIP1, DDX39B, MRE11, NBN, NAE1, WEE1, USP28, ZNF830, ZNF207, CRY1, KNTC1, TOPBP1, MSH2, RAD21, ZFP36L2, CCNG1, GIGYF2, MAPK14, UIMC1, DNA2, FBXO5, EIF2AK4, PTPN11, JADE1, CUL4A, NSUN2, INIP…
GOBP_HISTONE_MODIFICATION	9.9999e-06	0.000418987	0.510981	1.72694	0	494	NIPBL, PRKAA1, ATRX, MYSM1, RLF, FMR1, ARID4A, ZNF451, SUZ12, ZZZ3, MIER1, CLOCK, PPP4R3B, EPC2, RIF1, ARID4B, MIER3, SMARCA5, ELK4, CUL4B, KDM6A, UFL1, ATF2, REST, NSD3, KDM7A, BRCC3, KMT2C, CDC73, TAF1, NCOA3, WDR70, ATXN7, KMT2E, RCOR3, SMARCAD1, SIRT1, MTF2, OGT, KDM5A, ASH1L, KDM3A, PRDM2, USP15, ATM, PPP4R2, SETD2, SETD5, TET2, JAK2, MBTD1, DR1, PHF20L1, KAT6A, PCGF5, PAXBP1, PHF20, MSL1, I…
GOBP_REGULATION_OF_VIRAL_INDUCED_CYTOPLASMIC_PATTERN_RECOGNITION_RECEPTOR_SIGNALING_PATHWAY	0.00110724	0.0164967	0.643729	1.72397	97	24	PUM2, DDX60, PUM1, USP15, RIOK3, ANKRD17, BIRC2, RNF125, BIRC3
GOBP_V_D_J_RECOMBINATION	0.00135154	0.0192639	0.665463	1.7232	116	20	ATM, LIG4, DCLRE1C, RAG1, XRCC4, DCAF1, YY1, HMGB1, PRKDC, RAG2, HMGB2, POLB, BCL11B
GOBP_REGULATION_OF_SISTER_CHROMATID_COHESION	0.00123916	0.0179997	0.658802	1.72172	107	21	ATRX, WAPL, SMC5, SLF1, SLF2, RB1, RAD21, CTCF, TNKS, BUB1, SFPQ, NSMCE2, HDAC8, CTNNB1
GOBP_NEGATIVE_REGULATION_OF_CHROMATIN_BINDING	0.00155822	0.0213851	0.772796	1.71946	122	10	BTAF1, WAPL, TDG, PPP3CA, ZNF304, SENP2
GOBP_MITOTIC_SISTER_CHROMATID_SEGREGATION	1.00146e-05	0.000418987	0.524544	1.71826	0	173	NIPBL, ATRX, CENPC, PDS5A, SMARCA5, SMC5, SMC3, SMC2, ATM, EML4, TPR, SLF1, PDS5B, TENT4A, CHMP2B, SLF2, TTN, ANAPC4, APC, GEN1, CUL3, RB1, VPS4B, CENPE, INO80, SMC1A, ZNF207, KNTC1, PDCD6IP, CDC23, NSL1, RIOK2, SMC4, RAD21, SGO2, FBXO5, KIF14, CDC27, CENPK, CHMP5, MAD2L1, ZWILCH, CENPF, SPDL1, NAA50, TNKS, KIF18A, ANAPC1, PIBF1, MIS12, DLGAP5, BUB3, NCAPG, CDK5RAP2, HNRNPU, BUB1, KPNB1, SGO1, SM…
GOBP_DNA_DOUBLE_STRAND_BREAK_PROCESSING	0.00158942	0.0216107	0.669305	1.71705	136	19	WDR70, SMARCAD1, HELB, RNF138, BRIP1, MRE11, RBBP8, DNA2, RAD52, UBE2V2, BLM, SLX1B, EXD2, UBE2N
GOBP_REGULATION_OF_ORGANELLE_ASSEMBLY	1.00047e-05	0.000418987	0.51887	1.71654	0	226	PRKAA1, PIKFYVE, CEP135, CNOT6L, EVI5, CEP120, MTM1, C9orf72, TBC1D12, ODF2L, MDM1, PAN3, CCSAP, ATMIN, TBC1D15, TPR, CHMP2B, MPHOSPH9, ALMS1, SYNE2, CCP110, CYLD, SASS6, CCDC88A, RAB3GAP2, CEP295, SENP6, SMAD4, CNOT6, UBQLN2, RAB3GAP1, RABGAP1, G3BP2, RDX, CNOT1, PLK4, VPS4B, BBS4, TRIM37, ATG5, CDKL5, TAPT1, SNX18, MAK, SEC22B, SEPTIN7, PDCD6IP, IFT88, SH3GLB1, SNX30, SMCR8, SDCCAG8, KAT2B, LRR…
GOBP_S_ADENOSYLMETHIONINE_METABOLIC_PROCESS	0.00160173	0.0216714	0.692805	1.71649	134	16	MTRR, ENOPH1, MAT2B, MAT2A, APIP, AMD1, AHCYL2, MTHFR, AHCYL1, METTL16, MRI1
GOBP_HIPPO_SIGNALING	0.000418617	0.00781894	0.593668	1.71642	38	39	LATS1, MOB1B, WWC2, STK4, MOB1A, TIAL1, TEAD1, SAV1, PJA2, MOB3B, MAPK14, YAP1, LATS2, STK3, WWC3, MARK3, SCHIP1, AMOTL2, AMOT, FAT4
GOBP_POSITIVE_REGULATION_OF_DOUBLE_STRAND_BREAK_REPAIR	0.000165276	0.00386815	0.559879	1.71624	15	64	SMCHD1, ARID2, EPC2, RIF1, SLF1, ERCC6, SLF2, ACTR2, MBTD1, SHLD2, SHLD3, ING3, WDR48, FANCB, EPC1, KMT5B, RBBP8, BRD8, YEATS4, MRNIP, SPIRE1, DTX3L, PARP9, RAD51AP1, MORF4L1, SPIDR, MEAF6, UBE2V2, PRKDC
GOBP_MEIOTIC_CYTOKINESIS	0.00089387	0.0140941	0.843381	1.71569	66	7	ACTR2, ACTR3, WASHC5, SPIRE1
GOBP_HISTONE_H3_K4_TRIMETHYLATION	0.0014304	0.0200302	0.645529	1.71545	125	23	ARID4A, KMT2E, OGT, TET2, CTR9, TET3, NFYB, KMT2A, RTF1, NFYA, KMT2D
GOBP_NEGATIVE_REGULATION_OF_GENE_EXPRESSION_EPIGENETIC	2.03928e-05	0.000765047	0.54768	1.71508	1	81	SMCHD1, RIF1, ATF7IP, SIRT1, TASOR, MPHOSPH8, RESF1, TPR, CREBZF, BMI1, PIK3CA, TET1, CTR9, UBR2, RB1, EPC1, SETDB2, PPHLN1, CTCF, ZNF445, DNMT3A, EZH1, HELLS, FAM172A, ZNF304, L3MBTL1, PPM1D, SIN3A, KMT2D, BAZ2A, L3MBTL3, EZH2, POLE3, ZDBF2, PHF8, CBX3, KDM1A, ZNFX1
GOBP_RNA_INTERFERENCE	0.00170644	0.0226874	0.675927	1.71502	145	18	AGO4, DICER1, CELF1, TSNAX, AGO3, ADAR, AGO1, DHX9, TSN, AGO2, HENMT1, PRKRA
GOBP_REGULATION_OF_RAC_PROTEIN_SIGNAL_TRANSDUCTION	0.00146863	0.0204859	0.655316	1.71261	127	21	KRAS, OGT, ALS2, KBTBD7, SSX2IP, NF1, KBTBD6, ARF6, PIK3CB, PIK3CG, CRK, AUTS2
GOBP_CYTOPLASMIC_PATTERN_RECOGNITION_RECEPTOR_SIGNALING_PATHWAY	0.000196946	0.00439713	0.560457	1.70946	18	61	PUM2, ERBIN, XIAP, OTULIN, ITCH, DDX60, PUM1, USP15, RIOK3, CYLD, ANKRD17, IFIH1, LSM14A, BIRC2, DDX58, RNF125, TIFA, TRAF6, BIRC3, MAP3K7, ALPK1, LACC1, SLC15A2, PTPN22, TRIM25, MIR708
GOBP_ESTABLISHMENT_OF_RNA_LOCALIZATION	1.0018e-05	0.000418987	0.523173	1.70914	0	161	SMG1, THOC2, FMR1, YTHDC1, ZC3H11A, NUP160, ATM, QKI, TPR, SETD2, XPO1, NUP54, RANBP2, CPSF6, NUP155, G3BP2, NUP58, UPF3B, AHCTF1, IWS1, DDX39B, UPF2, PARP11, UPF3A, NUP153, PHAX, TSC1, KHDRBS1, NUP133, LRPPRC, AGFG1, PNPT1, NDC1, NSUN2, ZFP36L1, THOC1, NUP42, SRSF3, NCBP3, NUP43, TOMM20, SLBP, DHX9, SENP2, TNKS, NUP98, HNRNPA3, NUP50, SSB, NCBP1, ATR, SRSF1, SRSF7, KPNB1, RFTN2, NUP205, TERF1, T…
GOBP_REGULATION_OF_NUCLEAR_TRANSCRIBED_MRNA_POLY_A_TAIL_SHORTENING	0.00184078	0.0237319	0.699068	1.70892	153	15	CPEB3, TNRC6A, TENT4B, TENT4A, CNOT1, CNOT7, TNRC6B, TNRC6C, AGO2, PABPC1
GOBP_REGULATION_OF_PROTEIN_LOCALIZATION_TO_CHROMATIN	0.00138965	0.0196352	0.812375	1.70866	105	8	VCPIP1, WAPL, SETD2, RB1
GOBP_NEGATIVE_REGULATION_OF_DNA_RECOMBINATION	0.000275643	0.00567439	0.580023	1.70865	25	45	SMCHD1, KLHL15, RIF1, HELB, SHLD2, SHLD3, FANCB, MSH3, MSH2, MSH6, THOC1, PARPBP, ZRANB3, POLQ, TP53BP1, NDFIP1, CGAS, ZSCAN4, BLM
GOBP_CORONARY_VASCULATURE_MORPHOGENESIS	0.00190514	0.0243951	0.672988	1.70756	162	18	ARID2, SEC24B, SPRED1, TGFBR1, SETD2, SGCD, TGFBR3
GOBP_PROTEIN_LOCALIZATION_TO_CHROMOSOME	3.04142e-05	0.00108286	0.539292	1.70661	2	93	NIPBL, ATRX, VCPIP1, TNKS2, WAPL, SMC5, TASOR, SETD2, SLF1, SLF2, MCM9, POT1, RB1, BRCA2, KNL1, PPHLN1, KNTC1, MSH2, RAD21, CTCF, CENPQ, MRNIP, MCM8, MTBP, ZWILCH, SPDL1, GNL3L, GNL3, SPIDR, ESCO2, TNKS, MIS12, ESR1, BUB3, ATR, XRCC4, DKC1, ZNF827, TERF1, EZH2, XRCC5, CDK1, JARID2, CHAMP1, NDC80, ZW10, MAU2, TTK, HDAC8, RPA2, BOD1, IK
GOBP_SNRNA_TRANSCRIPTION	0.00182145	0.0236018	0.665228	1.70659	156	19	ICE1, ICE2, RPAP2, USPL1, LARP7, ZNF143, ZC3H8, SNAPC3, ELL2
GOBP_ENUCLEATE_ERYTHROCYTE_DIFFERENTIATION	0.00189024	0.024247	0.786886	1.70603	146	9	SP3, RB1, MED1, TSPO2, CEBPG
GOBP_SPINDLE_ORGANIZATION	1.00071e-05	0.000418987	0.516334	1.70323	0	207	ATRX, STAG2, SPAST, CEP120, HAUS3, KIF2A, SMC3, ABRAXAS1, CCSAP, TPR, DLG1, CHMP2B, CEP192, NEK7, CLASP2, SENP6, HAUS6, LSM14A, UVRAG, VPS4B, TACC1, ABRAXAS2, CENPE, TOGARAM1, NCOR1, STARD9, INO80, STAG1, SMC1A, ZNF207, PDCD6IP, ARHGEF10, FBXO5, WASHC5, GOLGA8B, TUBGCP5, GPSM2, CHMP5, CENPJ, CLASP1, GOLGA8N, EFHC1, GOLGA8A, OFD1, KIF11, STIL, ASPM, GOLGA8K, HAUS2, KIF15, TUBGCP3, SPICE1, TNKS, MA…
GOBP_REGULATION_OF_DNA_TEMPLATED_TRANSCRIPTION_ELONGATION	0.0002292	0.0049864	0.563337	1.70287	21	56	CCNT2, CDC73, CCNT1, SETD5, ERCC6, SCAF8, LARP7, VHL, CDK12, TCERG1, ZNF326, WDR43, ELL2, DDX39B, CDK13, HTATSF1, EAF1, THOC1, ZMYND11, RNF168, HNRNPU, LEO1, EZH2, RNF8, HMGN1, EAF2
GOBP_REGULATION_OF_CYTOKINESIS	3.04454e-05	0.00108286	0.539243	1.70281	2	90	PKN2, CDC14A, SPAST, BIRC6, PRPF40A, KLHL9, KIF20B, SETD2, CCP110, CUL3, PLK4, UVRAG, BBS4, BRCA2, CDC14B, AHCTF1, CDC42, CSPP1, SH3GLB1, KIF13A, KIF14, PIK3C3, ECT2, PRKCE, SVIL, KIF23, DCDC1, PIK3R4, KIF3B, BECN1, MAP10, RAB11A, CALM2, PLK2, ZFYVE26, E2F7, E2F8, FLCN, TEX14
GOBP_RESPONSE_TO_X_RAY	0.000995177	0.0152727	0.605943	1.70277	90	32	NIPBL, BRCC3, ATM, CASP3, ERCC6, LIG4, BRCA2, MSH2, NUCKS1, XRCC2, ERCC8, XRCC4, TP53BP1, ANXA1, XRCC5, BLM, IKBIP
GOBP_ESTABLISHMENT_OF_SISTER_CHROMATID_COHESION	0.00203963	0.0256899	0.765186	1.70253	160	10	NIPBL, WAPL, RB1, NAA50, DDX12P, MAU2, HDAC8
GOBP_FC_RECEPTOR_SIGNALING_PATHWAY	0.000230482	0.0050001	0.567816	1.70232	21	52	SOS1, APPL1, FER, MAP3K1, CD47, TRAF6, YES1, APPL2, MAP3K7, IKBKB, MAPK9, PRKCE, MAP2K4, PTPRJ, MAPK8, CD200R1, VAV3, PTPRC, PAK1
GOBP_NEGATIVE_REGULATION_OF_CELL_CYCLE_PROCESS	1.00004e-05	0.000418987	0.510494	1.70204	0	286	ATRX, RBL2, ETAA1, CLOCK, SMARCA5, ATF2, TAOK1, FEM1B, WAPL, BRCC3, USP47, CDC73, MDM1, SDE2, ABRAXAS1, RAD17, RAD1, ATM, TPR, DLG1, ERCC6, CRLF3, PTEN, CCP110, TAOK3, APC, GEN1, PKD2, RBL1, ZNF655, FOXN3, RB1, CDKN1B, BCL2, WAC, BRD7, TRIM37, CDC14B, BRIP1, DDX39B, MRE11, NBN, NAE1, WEE1, USP28, ZNF830, ZNF207, CRY1, KNTC1, TOPBP1, MSH2, RAD21, ZFP36L2, CCNG1, GIGYF2, MAPK14, UIMC1, DNA2, FBXO5,…
GOBP_PROTEIN_LOCALIZATION_TO_CHROMOSOME_CENTROMERIC_REGION	0.00151885	0.0209197	0.631064	1.70151	134	25	SMC5, RB1, KNL1, KNTC1, CTCF, CENPQ, MTBP, ZWILCH, SPDL1, MIS12, BUB3, CDK1, JARID2, CHAMP1, NDC80, ZW10, TTK, BOD1, IK
GOBP_GOLGI_VESICLE_TRANSPORT	1.00002e-05	0.000418987	0.509512	1.70089	0	299	RAB33B, MON2, GCC2, VPS13A, EXOC8, VPS54, VPS13C, RP2, SPAST, TRAPPC8, STX17, SEC24B, TRAPPC11, EXOC1, RAB8B, AP1AR, SLC10A7, EXOC6, VAMP4, GOLPH3, EXOC5, ARFGEF2, GOPC, USO1, EPS15, GOLGA4, RAB29, CCDC93, AP1G1, TMED5, COG6, COG5, MIA3, CUL3, DOP1A, MIA2, KLHL20, YIPF4, LYPLA1, SEC24A, UVRAG, TRIP11, CNST, SNX2, SCAMP1, RAB14, COG3, CTAGE1, VAMP7, MACF1, SEC23IP, TMED7, CCDC91, BLZF1, SEC22B, EX…
GOBP_FC_EPSILON_RECEPTOR_SIGNALING_PATHWAY	0.00177385	0.0232605	0.634907	1.70034	156	24	SOS1, FER, MAP3K1, TRAF6, MAP3K7, IKBKB, MAPK9, MAP2K4, MAPK8, VAV3
GOBP_METHIONINE_BIOSYNTHETIC_PROCESS	0.00231633	0.0284721	0.73098	1.69961	187	12	MTR, MTRR, ENOPH1, APIP, MTHFD2L, MTHFR, MTAP, MRI1
GOBP_REGULATION_OF_MRNA_CATABOLIC_PROCESS	1.00151e-05	0.000418987	0.518696	1.69841	0	171	TUT4, FMR1, PUM2, CNOT6L, RC3H1, METTL14, RC3H2, ROCK1, FASTKD3, CPEB3, PUM1, PDE12, TNRC6A, YTHDF3, TRAF5, PAN3, PAIP1, ROCK2, TENT4B, DCP2, TENT4A, ANGEL2, DCP1A, CNOT6, SECISBP2, CNOT1, CNOT8, CELF1, CSDE1, DIS3, TUT7, CNOT7, FASTKD2, ZFP36L2, THRAP3, ZC3HAV1, GIGYF2, MAPK14, TARDBP, PNPT1, EXOSC9, MEIOC, ZFP36L1, PATL2, DAZL, DHX36, DHX9, TNRC6B, TNRC6C, FTO, METTL3, AGO2, SERBP1, HNRNPU, NOC…
GOBP_PROTEIN_ACETYLATION	1.00063e-05	0.000418987	0.514237	1.69778	0	212	PRKAA1, ZNF451, ZZZ3, CLOCK, EPC2, ATF2, TAOK1, TAF1, NCOA3, SMC5, ATXN7, SIRT1, OGT, ESCO1, NAA15, SETD5, MBTD1, DR1, PHF20L1, KAT6A, PHF20, CEP295, FAM161A, DDX3X, MSL1, ING3, SMAD4, NCOA1, NAA16, BRCA2, BRD7, EPC1, ATG5, MSL2, KAT6B, NAA30, IWS1, TAF5L, KANSL1, MSL3, GTF3C4, TAF2, TAF5, HAT1, TADA1, NFYB, FOXO1, CTCF, DIP2B, BRD8, ZMPSTE24, RPS6KA5, KMT2A, KANSL3, EP300, NAA35, YEATS4, MAP3K7,…
GOBP_POSITIVE_REGULATION_OF_GLUCOSE_TRANSMEMBRANE_TRANSPORT	0.000457549	0.00836255	0.579307	1.69679	42	43	OSBPL8, APPL1, C2CD5, BRAF, PIK3R1, MEF2A, NFE2L2, ARPP19, CREBL2, MAPK14, PTPN11, PRKCI, RHOQ, RNASEL
GOBP_NEGATIVE_REGULATION_OF_TELOMERE_MAINTENANCE_VIA_TELOMERE_LENGTHENING	0.00145059	0.0202711	0.620637	1.69571	129	27	TNKS2, XRN1, TENT4B, DCP2, POT1, ERCC4, GNL3L, TNKS, HNRNPU, TERF1, HNRNPA1, EXOSC10, HNRNPC, CTC1, SLX1B
GOBP_RECOMBINATIONAL_REPAIR	1.00173e-05	0.000418987	0.518649	1.69554	0	164	NIPBL, SMCHD1, KLHL15, ARID2, EPC2, RIF1, SMC6, SMC5, HELQ, WRN, ATM, PPP4R2, SETD2, ERCC6, ACTR2, RMI1, MBTD1, HELB, MCM9, SHLD2, SHLD3, FANCM, RNF138, GEN1, ING3, RECQL, WDR48, FANCB, PALB2, BRCA2, EPC1, REV3L, MMS22L, INO80, MRE11, NBN, ERCC4, RAD21, RBBP8, NUCKS1, BRD8, YEATS4, SFR1, RAD52, INIP, MRNIP, PARPBP, CDC7, MCM8, XRCC2, RAD51AP1, MORF4L1, FIGNL1, BRCA1, FAN1, SPIDR, MCMDC2, MEAF6, R…
GOBP_CIRCADIAN_REGULATION_OF_GENE_EXPRESSION	0.000154178	0.00370867	0.54889	1.69521	14	69	CLOCK, NRIP1, NCOA2, MYCBP2, SIRT1, OGT, KDM5A, PPP1CC, PPP1CB, NAMPT, CRY1, NUDT12, ZFHX3, PPARA, KMT2A, PER3, AHR, TOP1, ARNTL, HNRNPU, NOCT, RORA, HDAC2, GFPT1, KDM2A, HUWE1, LGR4
GOBP_BRAIN_MORPHOGENESIS	0.000767518	0.012613	0.592887	1.69519	70	36	SOS1, PTEN, NF1, BBS4, AKT3, PAFAH1B1, HESX1, FBXW11, UCHL5, FZD3, FOXO3, BBS2, GDF7, FANCC, SPEF2, FANCD2, FZD6, WNT5A
GOBP_NEGATIVE_REGULATION_OF_INTERLEUKIN_1_MEDIATED_SIGNALING_PATHWAY	0.0010396	0.015641	0.86629	1.69385	75	6	OTUD4, ZNF675
GOBP_PROTEIN_MODIFICATION_BY_SMALL_PROTEIN_CONJUGATION	9.9999e-06	0.000418987	0.496041	1.69353	0	873	VCPIP1, KLHL15, RLIM, FBXO11, TRIM33, SPOPL, XIAP, RC3H1, MARCHF7, ZNF451, RBBP6, SUZ12, TNKS2, DCAF17, RC3H2, OTULIN, PIAS1, SHPRH, ITCH, LTN1, BIRC6, CRBN, CUL4B, USP9X, WSB1, LNPEP, UFL1, UBA6, TGFBR1, FBXL3, FEM1B, KLHL24, ARIH1, HACE1, RNF38, TOPORS, UBE2K, CDC73, MYCBP2, TAF1, WDR70, TRIM23, MARCHF6, SOCS4, SIRT1, SH3RF1, TRAF5, MIB1, OGT, DCUN1D4, KLHL9, SDE2, RCHY1, G2E3, FEM1C, UBR1, UBR…
GOBP_REGULATION_OF_PROTEIN_LOCALIZATION_TO_ENDOSOME	0.00250114	0.0303065	0.727856	1.69235	202	12	ABHD17B, ROCK2, RDX, ANKRD13A, DTX3L
GOBP_MRNA_METABOLIC_PROCESS	9.9999e-06	0.000418987	0.497168	1.69195	0	714	SMG1, THOC2, SF3B1, TUT4, PRPF4B, SCAF11, FMR1, PUM2, CMTR2, CNOT6L, AGO4, SETX, RC3H1, PAPOLG, RBBP6, METTL14, RC3H2, ROCK1, SRSF11, RBM41, PCF11, FASTKD3, HNRNPLL, CPEB3, TIA1, SNRNP48, RBM27, YTHDC1, XRN1, ATF2, PRPF39, PUM1, REST, TTC37, PTBP2, MBNL2, CDC73, TAF1, PDE12, SRSF10, PPWD1, TNRC6A, SREK1, PRPF40A, ZBTB1, DDX17, YTHDF3, RBM15, TRAF5, PAN3, ZRANB2, RBMXL1, PAIP1, TRUB1, ROCK2, PTBP3…
GOBP_LYMPHOID_PROGENITOR_CELL_DIFFERENTIATION	0.00211116	0.0264603	0.647373	1.69185	183	21	SOS1, FNIP1, ZBTB1, NUDT21, SOS2, LIG4, BCL2, PRKDC, SOX4, FLCN
GOBP_REGULATION_OF_WOUND_HEALING_SPREADING_OF_EPIDERMAL_CELLS	0.00245602	0.029807	0.780267	1.69168	190	9	PTEN, CLASP2, CLASP1, MTOR, MIR221, FERMT2, RREB1
GOBP_PEPTIDYL_LYSINE_ACETYLATION	1.00112e-05	0.000418987	0.515033	1.69094	0	183	PRKAA1, ZNF451, ZZZ3, CLOCK, EPC2, ATF2, TAF1, NCOA3, SMC5, ATXN7, SIRT1, OGT, ESCO1, SETD5, MBTD1, DR1, PHF20L1, KAT6A, PHF20, MSL1, ING3, SMAD4, NCOA1, BRCA2, BRD7, EPC1, ATG5, MSL2, KAT6B, IWS1, TAF5L, KANSL1, MSL3, GTF3C4, TAF2, TAF5, HAT1, TADA1, NFYB, CTCF, DIP2B, BRD8, ZMPSTE24, RPS6KA5, KMT2A, KANSL3, EP300, YEATS4, MAP3K7, GTF2B, JADE1, KAT2B, DIP2A, KANSL2, TAF7, MLLT3, NAA50, MBIP, MOR…
GOBP_REGULATION_OF_SKELETAL_MUSCLE_CELL_DIFFERENTIATION	0.00225071	0.0278899	0.659099	1.69087	193	19	DDX17, NR1D2, AKIRIN1, DDX5, MEF2C, KLHL41, MSTN, NLN, ARNTL
GOBP_DNA_REPAIR	9.9999e-06	0.000418987	0.499652	1.69082	0	525	NIPBL, INO80D, SMG1, SMCHD1, ATRX, VCPIP1, KLHL15, ARID2, PDS5A, RFC1, SETX, ERCC6L2, ETAA1, PPP4R3B, BOD1L1, EPC2, RIF1, SHPRH, SMC6, CUL4B, UFL1, TAOK1, POLK, BRCC3, USP47, WDR70, ZBTB1, SMC5, SMARCAD1, SIRT1, REV1, SMC3, ABRAXAS1, RAD17, RCHY1, HELQ, WRN, RAD1, ATM, PPP4R2, RNF169, SETD2, USP45, SLF1, ERCC6, PDS5B, TENT4A, SLF2, ACTR2, RMI1, MBTD1, DEK, HELB, RNF111, UBE2D3, MCM9, TAOK3, POT1,…
GOBP_REGULATION_OF_TRANSLATIONAL_INITIATION	4.07855e-05	0.0013405	0.539849	1.69056	3	81	FMR1, EIF2AK2, RPS6KB1, YTHDF3, PAIP1, PPP1R15B, TPR, UHMK1, DDX3X, NCK1, CSDE1, DHX29, EIF4G2, EIF4G3, KHDRBS1, EIF2AK4, IMPACT, MTOR, EIF2AK3, EIF4B, EIF4EBP2, DAZL, EIF5B, PAIP2, DNAJC3, BZW1, NCBP1, METTL3, AGO2, MTIF2, EIF5, PAIP2B, EIF2S1, EIF4A2, YTHDF2, BOLL, NPM1, POLR2D, EIF3E, GLE1, DDX1, BANK1
GOBP_PEPTIDYL_LYSINE_METHYLATION	1.00349e-05	0.000418987	0.520381	1.69053	0	143	ATRX, RLF, ARID4A, RIF1, ARID4B, KDM6A, NSD3, KMT2C, KMT2E, SIRT1, MTF2, OGT, ASH1L, KDM3A, SETD2, SETD5, TET2, PHF20, SMAD4, CTR9, VCPKMT, NSD1, ZNF274, IWS1, KANSL1, SETDB2, KMT5B, TET3, NFYB, EEF1AKMT2, KMT2A, KANSL3, KDM4C, EZH1, SMYD2, KANSL2, PRMT6, RTF1, NFYA, MLLT6, METTL18, BRCA1, BCOR, ZNF304, ASH2L, METTL21A, NSD2, KMT2D, ETFBKMT, WDR5B, EZH2, SUV39H2, ATPSCKMT, RBBP5, SETD7, SETD6, PA…
GOBP_POSITIVE_REGULATION_OF_CHROMOSOME_ORGANIZATION	4.05939e-05	0.0013405	0.535343	1.6905	3	90	ATRX, TNKS2, ATF7IP, SMC5, SMC2, TASOR, ATM, MPHOSPH8, RESF1, TPR, SLF1, SLF2, NEK7, POT1, RAD50, LIG4, NAF1, SETDB2, MRE11, NBN, PPHLN1, SMC4, RAD21, MAPKAPK5, DHX36, GNL3, ZNF304, TNKS, SIN3A, ATR, NCAPG, DKC1, SFPQ, HMBOX1, MAPK1, HNRNPA1, MAP3K4, HNRNPA2B1, NSMCE2, XRCC5, FBXO4, NEK2
GOBP_POSITIVE_REGULATION_OF_SISTER_CHROMATID_COHESION	0.00254603	0.0306565	0.779677	1.6904	197	9	SMC5, SLF1, SLF2, RAD21, SFPQ, NSMCE2
GOBP_REGULATION_OF_DOUBLE_STRAND_BREAK_REPAIR	3.02587e-05	0.00108286	0.527085	1.68763	2	110	SMCHD1, KLHL15, ARID2, PPP4R3B, EPC2, RIF1, PPP4R2, RNF169, SETD2, SLF1, ERCC6, SLF2, ACTR2, MBTD1, DEK, HELB, POT1, SHLD2, SHLD3, ING3, WDR48, UBR5, FANCB, EPC1, TRIP12, KMT5B, RBBP8, BRD8, YEATS4, MRNIP, PARPBP, SPIRE1, DTX3L, PARP9, RAD51AP1, MORF4L1, FIGNL1, MIR221, SPIDR, MEAF6, NSD2, POLQ, TP53BP1, UBE2V2, USP51, PRKDC
GOBP_POSITIVE_REGULATION_OF_VIRAL_GENOME_REPLICATION	0.00132326	0.0189766	0.600463	1.68737	120	32	PKN2, PDE12, TOP2B, DDX3X, TRIM38, CNOT7, PPARA, SRPK2, TOP2A, PPID, HACD3, SRPK1, ADAR, IFIT1, PABPC1, GBP7, STAU1, CD28
GOBP_RNA_EXPORT_FROM_NUCLEUS	3.05431e-05	0.00108286	0.536857	1.68717	2	85	SMG1, THOC2, YTHDC1, ZC3H11A, NUP160, TPR, SETD2, CPSF6, NUP155, IWS1, DDX39B, UPF2, NUP153, PHAX, TSC1, KHDRBS1, NUP133, AGFG1, NSUN2, THOC1, SRSF3, NCBP3, DHX9, SSB, NCBP1, THOC7, NUP107, HNRNPA1, XPOT, DDX19B, HNRNPA2B1, HHEX, SMG7, NPM1, POLR2D, FYTTD1, C12orf50, GLE1, NXF1, NUP62CL, MCM3AP, NXF5, DDX19A, NXF2B, POM121L12
GOBP_INTEGRATED_STRESS_RESPONSE_SIGNALING	0.00220257	0.0274264	0.639708	1.68647	192	22	PPP1R15B, NCK1, NFE2L2, TMEM33, EIF2AK4, IMPACT, PTPN2, EIF2AK3, EIF2S1
GOBP_REGULATION_OF_RESPONSE_TO_DNA_DAMAGE_STIMULUS	1.00021e-05	0.000418987	0.508108	1.68565	0	246	SMG1, SMCHD1, KLHL15, FMR1, ARID2, MARCHF7, ETAA1, PPP4R3B, EPC2, RIF1, SPRED1, FEM1B, BCLAF1, BRCC3, USP47, SIRT1, ATAD5, ABRAXAS1, ATM, PPP4R2, RNF169, SETD2, SLF1, ERCC6, SLF2, ACTR2, MBTD1, DEK, HELB, NEK4, ARMT1, POT1, SHLD2, SHLD3, ING3, DDX5, TAF9B, WDR48, SKIL, UBR5, USP1, CCDC117, FANCB, BCL2, EPC1, TRIP12, KMT5B, DDX39B, DYRK1A, CRY1, ERCC4, RBBP8, BRD8, ZMPSTE24, UIMC1, PARG, HNRNPK, F…
GOBP_NEURONAL_STEM_CELL_POPULATION_MAINTENANCE	0.00214561	0.0268097	0.633946	1.68467	188	23	REST, HOOK3, PCM1, MCPH1, FOXO1, FUT10, SS18, ASPM, FOXO3, PROX1, FANCC, FANCD2, SOX2
GOBP_AUTOPHAGOSOME_ORGANIZATION	3.02587e-05	0.00108286	0.52606	1.68435	2	110	RAB33B, PIKFYVE, TRAPPC8, STX17, LRBA, MTM1, C9orf72, TBC1D12, ATG12, RAB23, RAB3GAP2, ATG2B, UBQLN2, RAB3GAP1, RB1CC1, ATG5, UBXN2B, ATG14, SNX18, STX12, SEC22B, TMEM41B, IFT88, SH3GLB1, SNX30, UBQLN1, SMCR8, LRRK2, PIK3C3, TP53INP1, SNX4, UBXN2A, SCFD1, RAB5A, VMP1, TBC1D14, RUFY4, PIP4K2A, GABARAPL1, FEZ2, MAP1LC3B, GABARAPL2, MAP1LC3B2, BECN1, SNX7, ATG3
GOBP_NEGATIVE_REGULATION_OF_MITOTIC_CELL_CYCLE_PHASE_TRANSITION	1.00151e-05	0.000418987	0.514281	1.68395	0	171	RBL2, TAOK1, BRCC3, USP47, CDC73, SDE2, ABRAXAS1, RAD17, ATM, TPR, DLG1, CRLF3, PTEN, TAOK3, APC, GEN1, PKD2, RBL1, ZNF655, FOXN3, RB1, CDKN1B, BCL2, WAC, BRD7, CDC14B, MRE11, NBN, NAE1, WEE1, ZNF830, ZNF207, KNTC1, TOPBP1, RAD21, ZFP36L2, CCNG1, GIGYF2, UIMC1, FBXO5, JADE1, INIP, MRNIP, ZFP36L1, MIR30C2, PABIR1, MAD2L1, ZWILCH, CENPF, SPDL1, RINT1, CTDSP2, BRCA1, SYF2, BUB3, CDK5RAP2, RFWD3, BUB…
GOBP_RIG_I_SIGNALING_PATHWAY	0.00191134	0.0243951	0.612292	1.68346	171	28	PUM2, DDX60, PUM1, USP15, ANKRD17, LSM14A, BIRC2, DDX58, RNF125, BIRC3
GOBP_MRNA_PROCESSING	9.9999e-06	0.000418987	0.498287	1.68343	0	486	THOC2, SF3B1, PRPF4B, SCAF11, FMR1, CMTR2, CNOT6L, SETX, PAPOLG, RBBP6, METTL14, SRSF11, RBM41, PCF11, HNRNPLL, CPEB3, TIA1, SNRNP48, RBM27, YTHDC1, PRPF39, REST, PTBP2, MBNL2, CDC73, PDE12, SRSF10, PPWD1, SREK1, PRPF40A, DDX17, RBM15, PAN3, ZRANB2, RBMXL1, PTBP3, CCNT1, PRPF38B, HNRNPH1, PPP4R2, PRMT9, SON, MBNL3, QKI, TENT4B, RNPC3, SCAF8, TENT4A, LARP7, CDK12, RBM39, TCERG1, DDX46, BARD1, APOB…
GOBP_HETEROCHROMATIN_ORGANIZATION	4.07855e-05	0.0013405	0.537462	1.68309	3	81	SMCHD1, RIF1, ATF7IP, SIRT1, TASOR, MPHOSPH8, RESF1, TPR, HP1BP3, PIK3CA, TET1, CTR9, UBR2, RB1, SETDB2, PPHLN1, CTCF, ZNF445, DNMT3A, EZH1, HELLS, FAM172A, ZNF304, L3MBTL1, PPM1D, SIN3A, KMT2D, BAZ2A, L3MBTL3, HDAC2, EZH2, POLE3, ZDBF2, PHF8, SETD7, CBX3, MTHFR, KDM1A, ZNFX1, PHF2, AICDA, H3-3A, MECOM, ATF7IP2, MBD2, SCMH1, FAM172BP
GOBP_POSITIVE_REGULATION_OF_TRANSCRIPTION_FROM_RNA_POLYMERASE_II_PROMOTER_INVOLVED_IN_CELLULAR_RESPONSE_TO_CHEMICAL_STIMULUS	0.00223643	0.0278028	0.633067	1.68233	196	23	ATF2, CARF, SMAD5, SMAD4, CHD6, RBPJ, NFE2L2, EP300
GOBP_CELLULAR_RESPONSE_TO_DNA_DAMAGE_STIMULUS	9.9999e-06	0.000418987	0.493164	1.68159	0	806	NIPBL, INO80D, TLK1, SMG1, SMCHD1, ATRX, VCPIP1, KLHL15, FMR1, ARID2, PDS5A, RFC1, SETX, XIAP, MARCHF7, ERCC6L2, RBBP6, ETAA1, CLOCK, PPP4R3B, BOD1L1, EPC2, RIF1, SHPRH, SMC6, SPRED1, CUL4B, UFL1, UBA6, ATF2, TAOK1, FEM1B, POLK, BCLAF1, TOPORS, BRCC3, USP47, TAF1, CDKN2AIP, WDR70, ZBTB1, SMC5, SMARCAD1, SIRT1, HIPK1, REV1, ATAD5, SMC3, SDE2, ABRAXAS1, RAD17, RCHY1, HELQ, WRN, RAD1, ATM, PPP4R2, A…
GOBP_RAC_PROTEIN_SIGNAL_TRANSDUCTION	0.0006278	0.0106838	0.573719	1.68042	58	43	HACE1, KRAS, GARRE1, OGT, ALS2, KBTBD7, SSX2IP, NF1, NCKAP1, EPS8, KBTBD6, HACD3, ABI2, ARF6, PIK3CB, PIK3CG, CRK, AUTS2, FARP2, RHOU, WASF2, WASF1, ARHGAP24
GOBP_POSITIVE_REGULATION_OF_SKELETAL_MUSCLE_TISSUE_DEVELOPMENT	0.00269157	0.0318087	0.654574	1.67926	231	19	PRKAA1, MTM1, RPS6KB1, BCL2, MEF2C
GOBP_RESPONSE_TO_HEPATOCYTE_GROWTH_FACTOR	0.00272638	0.0321209	0.654407	1.67883	234	19	CREB1, APPL1, GAB1, GCLM, GCLC, MED1, APPL2
GOBP_PROTEIN_METHYLATION	1.00101e-05	0.000418987	0.509637	1.6782	0	198	ATRX, RLF, FBXO11, ARID4A, SUZ12, RIF1, ARID4B, KDM6A, NSD3, KMT2C, KMT2E, SIRT1, MTF2, OGT, ASH1L, KDM3A, PCMTD1, PRDM2, PRMT9, SETD2, SETD5, TET2, PAXBP1, PHF20, ARMT1, SMAD4, AASS, TET1, CTR9, VCPKMT, NSD1, ZNF274, IWS1, KANSL1, SETDB2, KMT5B, TET3, NFYB, EEF1AKMT2, CTCF, KMT2A, KANSL3, DNMT3A, KDM4C, EZH1, SMYD2, KANSL2, PRDM4, PRMT6, RNF20, ETF1, RTF1, FAM98B, NFYA, MLLT6, METTL18, BRCA1, PR…
GOBP_REGULATION_OF_PERK_MEDIATED_UNFOLDED_PROTEIN_RESPONSE	0.00324968	0.0363409	0.737636	1.67799	259	11	PPP1R15B, NCK1, TMEM33, PTPN2
GOBP_PROTEIN_LOCALIZATION_TO_CYTOSKELETON	0.000311909	0.00618807	0.552653	1.6769	29	58	CEP350, ABHD17B, NEDD1, KIF20B, CEP192, APC, TTBK2, HOOK3, PCM1, BBS4, CCDC14, GOLGB1, UBXN2B, CEP83, BICD1, MCPH1, STIL, SNX10, MAPRE2, PIBF1, HNRNPU, CEP72, KIAA0753, CRIPT, MID1, GSK3B, CHAMP1
GOBP_POSITIVE_REGULATION_OF_CARDIAC_MUSCLE_CELL_PROLIFERATION	0.00217804	0.0271652	0.609262	1.67513	195	28	MIR590, RBPJ, MIR17HG, MEF2C, MAPK14, BMPR1A, YAP1, TGFBR3, ERBB4, BMP10, CDK1, FGF9, MIR199A1
GOBP_POSITIVE_REGULATION_OF_NUCLEAR_TRANSCRIBED_MRNA_CATABOLIC_PROCESS_DEADENYLATION_DEPENDENT_DECAY	0.00316758	0.0357251	0.685236	1.6751	264	15	CPEB3, CNOT1, CNOT7, ZFP36L2, ZFP36L1, DHX36, TNRC6B, TNRC6C, AGO2, PABPC1
GOBP_LEUKOCYTE_HOMEOSTASIS	4.06199e-05	0.0013405	0.530864	1.67485	3	89	SOS1, RC3H1, RC3H2, CASP3, DOCK11, SOS2, SKIL, GPAM, ZC3H8, BCL2, MIR17HG, MEF2C, PPP2R3C, PPP3CB, BCL10, CAMLG, RAG1, ADAM17, DOCK10, GPR174, BCL2L11, SPTA1, STAT5B, SLC40A1, P2RX7, HMGB1, FAS, LAT, PMAIP1, PIK3CB, KITLG, RPS6, ANXA1, PDE4B, IL2, HIF1A, TNFSF13B, CCR2
GOBP_REGULATION_OF_MYOSIN_LIGHT_CHAIN_PHOSPHATASE_ACTIVITY	0.00226803	0.0280591	0.823017	1.67427	169	7	PPP1R12A, ROCK1, ROCK2, IKBKB
GOBP_POSITIVE_REGULATION_OF_GLYCOLYTIC_PROCESS	0.0028417	0.033224	0.646541	1.6742	245	20	PRKAA1, PRXL2C, SLC4A4, ARNT, P2RX7, ZBTB20, IFNG, ENTPD5, HIF1A
GOBP_REGULATION_OF_HEPATOCYTE_APOPTOTIC_PROCESS	0.00158676	0.0216107	0.855637	1.67302	115	6	PRKAA1, CFLAR, RB1, PPARA
GOBP_PLUS_END_DIRECTED_ORGANELLE_TRANSPORT_ALONG_MICROTUBULE	0.00240144	0.0292838	0.82155	1.67128	179	7	KIF3A, KIF5B, KIF13A, KIFAP3, KIF3B
GOBP_P_BODY_ASSEMBLY	0.00287989	0.0335171	0.639457	1.67117	250	21	CNOT6L, RC3H1, PAN3, DDX6, CNOT6, LSM14A, CNOT1, CNOT7, PATL2, NOCT, CNOT2
GOBP_MICROTUBULE_ANCHORING_AT_CENTROSOME	0.00363714	0.0398472	0.734425	1.67068	290	11	KIF3A, HOOK3, PCM1, BBS4, NIN, CCDC68, CEP19, GSK3B
GOBP_NEGATIVE_REGULATION_OF_CHROMOSOME_ORGANIZATION	4.06199e-05	0.0013405	0.529461	1.67043	3	89	ATRX, TNKS2, SMARCA5, XRN1, WAPL, ATM, TENT4B, TPR, DCP2, POT1, APC, GEN1, RAD50, NBN, ZNF207, KNTC1, ERCC4, RAD21, FBXO5, TOP2A, MAD2L1, ZWILCH, CENPF, SPDL1, GNL3L, TNKS, BUB3, CDK5RAP2, HNRNPU, BUB1, TERF1, BAZ1B, HNRNPA1, USP44, EXOSC10, TRIP13, HNRNPC, NDC80, ZW10, MNAT1, TEX14, DYNC1LI1, H3-3A, TTK, IK, PRAP1, BUB1B, CTC1, SLX1B, TERF2IP
GOBP_SOMATIC_DIVERSIFICATION_OF_IMMUNE_RECEPTORS	6.1149e-05	0.0018221	0.532634	1.66963	5	82	RIF1, ATAD5, ATM, SHLD2, SHLD3, LIG4, APLF, MSH3, KMT5B, NBN, DCLRE1C, MSH2, MSH6, THOC1, ADAR, RNF168, RAG1, NSD2, XRCC4, DCAF1, POLQ, YY1, SWAP70, TP53BP1, HMGB1, PTPRC, PRKDC, RNF8, RAG2, NDFIP1, PAXIP1, EXOSC3, SAMHD1, HMGB2, IL2, POLB, PMS2, BCL11B, AICDA, CD28, IL4, MCM3AP, LIG3, TNFSF4, BCL6
GOBP_MRNA_CATABOLIC_PROCESS	1.00041e-05	0.000418987	0.503948	1.66899	0	234	SMG1, TUT4, FMR1, PUM2, CNOT6L, AGO4, RC3H1, METTL14, RC3H2, ROCK1, FASTKD3, CPEB3, XRN1, PUM1, TTC37, PDE12, TNRC6A, YTHDF3, TRAF5, PAN3, PAIP1, ROCK2, ATM, TENT4B, PNRC2, DCP2, TENT4A, ANGEL2, DCP1A, TENT2, CNOT6, SECISBP2, CNOT1, DDX5, CNOT8, CELF1, UPF3B, CSDE1, AGO3, UPF2, DIS3, TUT7, CNOT7, ERI1, NUDT12, UPF3A, FASTKD2, ZFP36L2, THRAP3, ZC3HAV1, XRN2, GIGYF2, MAPK14, TARDBP, PNPT1, EXOSC9, …
GOBP_DNA_CONFORMATION_CHANGE	1.00002e-05	0.000418987	0.497923	1.66882	0	346	SMCHD1, ATRX, LIN54, CHD9, SETX, RIF1, SHPRH, PURA, ATF7IP, SMARCA5, UBN2, WAPL, CHD2, SMC5, SMARCAD1, SIRT1, TOP2B, SPTY2D1, SMC2, BAZ1A, HELQ, WRN, TASOR, MPHOSPH8, RESF1, TPR, TENT4A, RSF1, TTN, CHD1, HELB, KAT6A, MCM9, HP1BP3, POT1, FANCM, DDX3X, RAD50, CHD6, RECQL, PIK3CA, PSME4, TET1, CTR9, UBR2, RB1, KAT6B, SYCP3, BRIP1, SETDB2, MTERF1, HFM1, MRE11, NBN, PPHLN1, HAT1, ASCC3, SMC4, MCPH1, C…
GOBP_RESPONSE_TO_NITROSATIVE_STRESS	0.0034965	0.0385475	0.750004	1.66875	275	10	ATM, GCLM, GCLC, ATG5, ADH5, DNAJA1
GOBP_VIRAL_GENOME_REPLICATION	1.00411e-05	0.000418987	0.515097	1.66747	0	133	PKN2, FMR1, YTHDC2, EIF2AK2, PDE12, TOP2B, TASOR, ROCK2, MPHOSPH8, RESF1, N4BP1, RAB29, DEK, IFIT5, IFIH1, DDX3X, BCL2, TRIM38, FAM111A, ATG5, EEA1, CDC42, CNOT7, TMEM41B, HTATSF1, NUCKS1, ZC3HAV1, PPARA, SRPK2, TOP2A, EIF2AK4, PPID, IFI16, HACD3, SRPK1, ADAR, RAB5A, MIR221, IFIT1, FBXL2, RNASEL, RSAD2, KPNA6, NFIA, PROX1, CTBP2, PABPC1, TRIM6, STOM, ZNFX1, GBP7, OAS2, STAU1, AICDA, ATG16L2, CD28…
GOBP_MRNA_TRANSPORT	1.00556e-05	0.000418987	0.516668	1.66673	0	125	SMG1, THOC2, FMR1, YTHDC1, ZC3H11A, NUP160, QKI, TPR, SETD2, XPO1, NUP54, RANBP2, NUP155, G3BP2, NUP58, UPF3B, AHCTF1, IWS1, DDX39B, UPF2, PARP11, UPF3A, NUP153, NUP133, LRPPRC, AGFG1, NDC1, NSUN2, ZFP36L1, THOC1, NUP42, SRSF3, NCBP3, NUP43, SLBP, DHX9, SENP2, TNKS, NUP98, HNRNPA3, NUP50, NCBP1, SRSF1, SRSF7, NUP205, THOC7, NUP107, HNRNPA1, NUP35, DDX19B, HNRNPA2B1, HNRNPA1L2, HHEX, SMG7, POLR2D,…
GOBP_NEGATIVE_REGULATION_OF_NEUROTRANSMITTER_TRANSPORT	0.00369235	0.0403943	0.692031	1.66662	305	14	FMR1, SLC30A1, NF1, RAP1B, RAP1BL, GPM6B, RAP1A
GOBP_NCRNA_EXPORT_FROM_NUCLEUS	0.00353616	0.0388521	0.768645	1.66648	274	9	PHAX, TSC1, NCBP3, SSB, NCBP1, XPOT, NPM1
GOBP_POSITIVE_REGULATION_OF_HISTONE_H3_K27_METHYLATION	0.00179194	0.0233418	0.852019	1.66595	130	6	MTF2, OGT, ZNF304
GOBP_MITOTIC_DNA_INTEGRITY_CHECKPOINT_SIGNALING	7.12962e-05	0.00199995	0.530232	1.66493	6	84	ATF2, TAOK1, BRCC3, SDE2, ABRAXAS1, RAD17, ATM, TAOK3, FOXN3, CDKN1B, WAC, CDC14B, MRE11, NBN, NAE1, ZNF830, TOPBP1, MSH2, CCNG1, GIGYF2, UIMC1, MRNIP, RINT1, RAD9B, BRCA1, SYF2, RFWD3, FOXO4, PRKDC, CLSPN, MAP3K20, XPC, CDK1, PLK2, BLM, MDM2, FANCD2, TRIM39, DONSON, RPA2, NEK11, PRAP1, TIPIN, DTL, CDK5RAP3
GOBP_REGULATION_OF_RRNA_PROCESSING	0.00379669	0.0411828	0.671944	1.66481	319	16	DIMT1, WDR43, UTP15, RIOK2, HEATR1, KAT2B, WDR75, METTL18, RIOK1, SHQ1, YTHDF2
GOBP_MITOCHONDRIAL_FISSION	0.000942023	0.0146329	0.573575	1.66434	87	40	SLC25A46, MARCHF5, DDHD2, VPS35, DDHD1, LRRK2, TMEM135, SPIRE1, STAT2, DNM1L, AP3B1, MTFR1, CYRIB, RALBP1, RALA, OPA1, C11orf65, MCU
GOBP_POSITIVE_REGULATION_OF_AUTOPHAGY	1.0041e-05	0.000418987	0.513566	1.66422	0	136	PRKAA1, ROCK1, UFL1, TBK1, C9orf72, SIRT1, PIK3C2A, RAB3GAP2, VPS13D, RAB3GAP1, SCOC, UVRAG, TRIM38, BNIP3L, WAC, SNX18, ATF6, TRIM34, SPTLC1, SH3GLB1, FOXO1, TSC1, TRIM5, GNAI3, SNX30, SMCR8, MAP3K7, TRIM13, LRRK2, CALCOCO2, TP53INP1, OPTN, SVIP, SNX4, MTDH, SPTLC2, SESN3, BCL2L11, FOXO3, RUFY4, PIP4K2A, TRIM22, HMGB1, IFNG, PIK3CB, BECN1, DAPK1, SNX7, TRIM6, HIF1A, PLK2, CAMKK2, HTT, TRIM14, GS…
GOBP_REGULATION_OF_CHROMATIN_BINDING	0.00292629	0.0338002	0.620955	1.66298	258	24	BTAF1, WAPL, TDG, PPP3CA, DTX3L, PARP9, ZNF618, ZNF304, SENP2, HMBOX1, CTBP2, GMNN, KDM1A
GOBP_REGULATION_OF_CHROMOSOME_CONDENSATION	0.0039746	0.0426893	0.730929	1.66273	317	11	SMARCA5, WAPL, SMC2, SMC4, MCPH1, NCAPG, BAZ1B, H3-3A
GOBP_NEGATIVE_REGULATION_OF_DNA_REPAIR	0.00134045	0.0191873	0.58138	1.66229	123	36	SMCHD1, KLHL15, RIF1, RNF169, ERCC6, HELB, SHLD2, SHLD3, UBR5, FANCB, TRIP12, PARPBP, MIR221, POLQ, TP53BP1, CGAS
GOBP_NUCLEOTIDE_BINDING_DOMAIN_LEUCINE_RICH_REPEAT_CONTAINING_RECEPTOR_SIGNALING_PATHWAY	0.00267802	0.0317093	0.612185	1.66224	238	26	ERBIN, XIAP, OTULIN, ITCH, CYLD, BIRC2, BIRC3, MAP3K7, LACC1, SLC15A2, PTPN22, TLR4, RNF34, NOD2, IRGM
GOBP_B_CELL_HOMEOSTASIS	0.00201015	0.0254442	0.594586	1.66176	182	31	SOS1, RC3H1, RC3H2, CASP3, DOCK11, SOS2, BCL2, MIR17HG, MEF2C, PPP2R3C, BCL10, CAMLG, DOCK10, BCL2L11
GOBP_CELL_DIVISION	9.9999e-06	0.000418987	0.489534	1.66175	0	619	PKN2, CENPC, STAG2, RBL2, CCNT2, CDC14A, PDS5A, EVI5, SPAST, CD2AP, ZZZ3, ROCK1, BIRC6, NR3C1, ZNF449, USP9X, HAUS3, KIF2A, WAPL, USP37, BRCC3, LATS1, NCOA3, PRPF40A, SMC5, KLHL9, SMC3, SDE2, SMC2, CNTRL, ROCK2, NEDD1, CCNT1, CCSAP, SON, KIF20B, TENT4B, USP8, EML4, TPR, SETD2, WASL, PDS5B, CHMP2B, ACTR2, NEK1, ANAPC4, CCNG2, DR1, MIS18BP1, CCP110, MITD1, NEK4, CLASP2, DCLRE1A, APC, PARD6B, HAUS6,…
GOBP_REGULATION_OF_PRO_B_CELL_DIFFERENTIATION	0.00325127	0.0363409	0.790054	1.66171	247	8	SOS1, FNIP1, NUDT21, SOS2, FLCN
GOBP_HISTONE_H2B_UBIQUITINATION	0.0041275	0.0438789	0.714441	1.66116	334	12	CDC73, WDR70, CTR9, WAC, DTX3L, RNF20, LEO1, RNF8, UBE2E1
GOBP_RNA_CATABOLIC_PROCESS	1.00006e-05	0.000418987	0.498417	1.66085	0	281	SMG1, TUT4, FMR1, PUM2, CNOT6L, AGO4, RC3H1, DICER1, METTL14, RC3H2, ROCK1, FASTKD3, CPEB3, XRN1, PUM1, TTC37, PDE12, TNRC6A, YTHDF3, TRAF5, PAN3, PAIP1, ROCK2, ATM, TENT4B, PNRC2, DCP2, TENT4A, ANGEL2, DCP1A, TENT2, CNOT6, SECISBP2, CNOT1, DDX5, CNOT8, NAF1, CELF1, RBM7, UPF3B, ZCCHC8, CSDE1, AGO3, UPF2, DIS3, TUT7, TRDMT1, CNOT7, ERI1, NUDT12, UPF3A, FASTKD2, PHAX, ZFP36L2, THRAP3, ZC3HAV1, LRP…
GOBP_REGULATION_OF_CHROMOSOME_SEGREGATION	7.10848e-05	0.00199995	0.526133	1.65993	6	89	PUM2, SMC6, PUM1, WAPL, SMC5, ATM, TPR, ANAPC4, APC, GEN1, CUL3, RB1, CENPE, ZNF207, KNTC1, CDC23, RIOK2, RAD21, FBXO5, CDC27, MAD2L1, ZWILCH, RAD18, CENPF, SPDL1, ANAPC1, CSNK2A2, DLGAP5, BUB3, CDK5RAP2, HNRNPU, BUB1, BECN1, NSMCE2, USP44, TRIP13, NDC80, ZW10, TEX14, DYNC1LI1, ANAPC5, NEK6, TTK, IK, PRAP1, BUB1B
GOBP_AUTOPHAGY_OF_PEROXISOME	0.00192873	0.0245761	0.848682	1.65942	140	6	RB1CC1, ACBD5, PIK3C3, PJVK, USP30, PIK3R4
GOBP_ASYMMETRIC_CELL_DIVISION	0.00381028	0.0412718	0.653834	1.65896	325	18	ACTR2, DOCK7, ACTR3, RAB10, ASPM, ING2, PARD3, PAX6, SOX5, POU5F1
GOBP_SMALL_RNA_LOADING_ONTO_RISC	0.00411726	0.0438789	0.745539	1.65882	324	10	AGO4, DICER1, AGO3, ADAR, AGO1, DHX9, AGO2
GOBP_CYTOPLASMIC_PATTERN_RECOGNITION_RECEPTOR_SIGNALING_PATHWAY_IN_RESPONSE_TO_VIRUS	0.00140888	0.0198331	0.582445	1.65863	129	35	PUM2, DDX60, PUM1, USP15, RIOK3, ANKRD17, IFIH1, LSM14A, BIRC2, DDX58, RNF125, BIRC3
GOBP_INTERLEUKIN_6_MEDIATED_SIGNALING_PATHWAY	0.00309577	0.0350183	0.619175	1.65821	273	24	FER, JAK2, IL6ST, SMAD4, CTR9, YAP1, PTPN2, RIPK1, JAK1, STAT3, IL6R
GOBP_MODIFICATION_DEPENDENT_MACROMOLECULE_CATABOLIC_PROCESS	9.9999e-06	0.000418987	0.487836	1.65739	0	649	USP38, TUT4, KLHL15, DNAJB14, RLIM, FBXO11, ZYG11B, SPOPL, RC3H1, USP24, YOD1, USP33, RBBP6, CD2AP, SGTB, CLOCK, RC3H2, UBXN4, PIAS1, ITCH, LTN1, CRBN, CUL4B, USP9X, UFL1, UBA6, FBXL3, MTM1, FEM1B, ARIH1, HACE1, AGTPBP1, USP37, TOPORS, USP47, UBE2K, LATS1, TAF1, MARCHF6, SOCS4, SIRT1, USP12, ATE1, BBS7, SH3RF1, MIB1, USP34, OGT, STYX, RCHY1, FEM1C, UBR1, UBR3, SOCS5, USP15, TENT4B, NEMF, VPS36, U…
GOBP_NEGATIVE_REGULATION_OF_RNA_CATABOLIC_PROCESS	0.000173755	0.00397768	0.531397	1.65737	16	77	FMR1, TRAF5, PAIP1, TENT4B, TENT4A, ANGEL2, TENT2, SECISBP2, NAF1, CSDE1, TRDMT1, PHAX, THRAP3, LRPPRC, MAPK14, TARDBP, MEIOC, NSUN2, DAZL, DHX36, DHX9, DKC1, HNRNPU, NOCT, NBAS, SYNCRIP, A1CF, ELAVL4, PABPC1, TENT5C, TENT5D, LARP4B, BOLL, METTL16, HNRNPC
GOBP_VACUOLE_ORGANIZATION	1.00102e-05	0.000418987	0.503997	1.65541	0	185	RAB33B, PIKFYVE, MFSD8, TRAPPC8, STX17, ATF2, LRBA, MTM1, C9orf72, TBC1D12, ATG12, CHMP2B, SPG11, RAB23, RAB3GAP2, ATG2B, TMEM106B, UBQLN2, RAB3GAP1, HOOK3, LYST, RB1CC1, RAB14, ATG5, UBXN2B, SCARB2, TMEM165, GNPTAB, ATG14, SNX18, STX12, SEC22B, ARL8B, VPS35, TMEM41B, IFT88, SH3GLB1, SNX30, AKTIP, UBQLN1, SMCR8, WASHC5, LRRK2, PIK3C3, RAB39A, MTOR, TP53INP1, SNX4, UBXN2A, CLN5, MAN2A1, HOOK1, SCF…
GOBP_PROTEIN_LOCALIZATION_TO_GOLGI_APPARATUS	0.00261238	0.0311337	0.598479	1.65487	235	29	RAB33B, GCC2, VPS13A, VPS13C, ARL5A, GOLPH3, ARL5B, PAQR3, VPS13D, OPTN, ARL1, RAB6A
GOBP_PHOSPHOLIPID_DEPHOSPHORYLATION	0.000867486	0.01384	0.559598	1.65335	81	46	MTMR10, MTM1, MTMR12, MTMR6, PTEN, MTMR1, SACM1L, SGPP1, MTMR9, MTMR4, PLPP6, INPP4B, SYNJ1, INPP5B, PIP4P2, MTMR7, MTMR2, SGPP2, OCRL, MTMR8, INPP5A, MTMR3, FIG4, INPP5F
GOBP_RNA_STABILIZATION	0.000361257	0.00689901	0.53802	1.65186	34	65	TRAF5, PAIP1, TENT4B, TENT4A, ANGEL2, TENT2, NAF1, CSDE1, TRDMT1, PHAX, THRAP3, MAPK14, TARDBP, MEIOC, NSUN2, DAZL, DHX36, DHX9, DKC1, HNRNPU, NOCT, SYNCRIP, ELAVL4, PABPC1, TENT5C, TENT5D, LARP4B, BOLL, METTL16, HNRNPC
GOBP_REGULATION_OF_DOUBLE_STRAND_BREAK_REPAIR_VIA_HOMOLOGOUS_RECOMBINATION	0.000318311	0.00626639	0.533828	1.65093	30	70	SMCHD1, KLHL15, ARID2, EPC2, RIF1, PPP4R2, SETD2, ERCC6, ACTR2, MBTD1, HELB, SHLD2, SHLD3, ING3, WDR48, FANCB, EPC1, RBBP8, BRD8, YEATS4, MRNIP, PARPBP, RAD51AP1, MORF4L1, FIGNL1, SPIDR, MEAF6, POLQ, TP53BP1, USP51, CGAS, POGZ
GOBP_REGULATION_OF_DNA_REPAIR	1.00269e-05	0.000418987	0.50655	1.65037	0	152	SMCHD1, KLHL15, ARID2, PPP4R3B, EPC2, RIF1, BRCC3, SIRT1, ABRAXAS1, PPP4R2, RNF169, SETD2, SLF1, ERCC6, SLF2, ACTR2, MBTD1, DEK, HELB, POT1, SHLD2, SHLD3, ING3, WDR48, UBR5, USP1, CCDC117, FANCB, EPC1, TRIP12, KMT5B, RBBP8, BRD8, UIMC1, PARG, YEATS4, CUL4A, RAD52, MRNIP, PARPBP, SPIRE1, DTX3L, PARP9, RAD51AP1, MORF4L1, FIGNL1, CEBPG, MIR221, DHX9, RNF168, BRCA1, SPIDR, ERCC8, MEAF6, NSD2, POLQ, T…
GOBP_RETROGRADE_TRANSPORT_ENDOSOME_TO_GOLGI	7.08933e-05	0.00199995	0.52043	1.64975	6	95	PIKFYVE, GCC2, VPS54, EVI5, RIC1, HEATR5B, ARFIP1, VPS50, RAB29, VPS26A, SNX6, TBC1D23, RHOBTB3, SPAG9, SNX2, GOSR1, VPS35, DENND5A, PREPL, ANKFY1, HEATR5A, LRRK2, TMEM87A, RBSN, TBC1D5, CLN5, ARL1, RAB6A, VPS29, WASHC2C, TRAPPC10, VTI1A, CLTC, TBC1D14, RAB9A, RAB9B, SNX1, STX6, RAB6D, RAB6C, SNX5, VAMP3, LMAN1, RAB41, ERC1, ATP9A, WASHC2A, SNX3, STX16
GOBP_REGULATION_OF_TRANSLATIONAL_INITIATION_BY_EIF2_ALPHA_PHOSPHORYLATION	0.00478869	0.0488957	0.741154	1.64906	377	10	EIF2AK2, PPP1R15B, NCK1, EIF2AK4, EIF2AK3, DNAJC3, NPM1
GOBP_REGULATION_OF_CELL_CYCLE_PHASE_TRANSITION	9.9999e-06	0.000418987	0.49031	1.64902	0	398	RBL2, CDC14A, APPL1, ETAA1, CLOCK, CUL4B, ATF2, TAOK1, FEM1B, BRCC3, USP47, CDC73, TAF1, KMT2E, ATAD5, SDE2, ABRAXAS1, RAD17, RAD1, ATM, TPR, DLG1, ERCC6, TMOD3, ANAPC4, CRLF3, PTEN, SASS6, TAOK3, ANKRD17, APC, DDX3X, GEN1, PLRG1, RDX, CUL3, PKD2, RBL1, ZNF655, FOXN3, RB1, CDKN1B, FBXW7, VPS4B, BCL2, WAC, BRD7, CDC14B, CENPE, STXBP4, BRIP1, INO80, DDX39B, MRE11, NBN, NAE1, WEE1, USP28, ZNF830, ZN…
GOBP_POSITIVE_REGULATION_OF_INTERFERON_ALPHA_PRODUCTION	0.004142	0.0438789	0.630872	1.64873	360	21	TBK1, CHUK, SETD2, IFIH1, DDX3X, DDX58, STAT1, TLR3, DHX36, DHX9, TLR4, TLR8, TLR9, TLR7
GOBP_MRNA_SPLICE_SITE_SELECTION	0.000909803	0.0143065	0.557923	1.6484	85	46	SETX, YTHDC1, PRPF39, PTBP2, SRSF10, CELF1, LUC7L3, SLU7, PSIP1, KHDC4, SRSF6, SRSF5, LUC7L2, CELF6, CELF2, SRSF1
GOBP_EPITHELIAL_CILIUM_MOVEMENT_INVOLVED_IN_DETERMINATION_OF_LEFT_RIGHT_ASYMMETRY	0.00483702	0.0492877	0.724221	1.64747	386	11	RFX3, CCDC39, NPHP3, OFD1, DNAH11
GOBP_CRD_MEDIATED_MRNA_STABILIZATION	0.00469345	0.0481157	0.759859	1.64744	364	9	PAIP1, CSDE1, DHX9, HNRNPU, SYNCRIP, PABPC1
GOBP_REGULATION_OF_HISTONE_MODIFICATION	1.00112e-05	0.000418987	0.501971	1.64699	0	180	NIPBL, ATRX, FMR1, ZNF451, ZZZ3, PPP4R3B, RIF1, NSD3, WDR70, KMT2E, SIRT1, MTF2, OGT, KDM5A, KDM3A, ATM, PPP4R2, SETD5, DR1, PAXBP1, PHF20, SMAD4, AASS, TET1, CTR9, UBR5, NSD1, BRD7, ATG5, ZNF274, TRIP12, IWS1, KANSL1, CAMK2D, NFYB, CTCF, ZMPSTE24, RPS6KA5, PARG, KMT2A, KANSL3, KDM4C, UBE2B, HPF1, LRRK2, KANSL2, TAF7, PRMT6, RNF20, RTF1, MBIP, NFYA, MLLT6, BRCA1, TADA2B, MAPK8, BCOR, SET, ZNF304,…
GOBP_PERK_MEDIATED_UNFOLDED_PROTEIN_RESPONSE	0.00433624	0.0454267	0.64903	1.64677	370	18	PPP1R15B, NCK1, NFE2L2, TMEM33, PTPN2, EIF2AK3, EIF2S1
GOBP_G_QUADRUPLEX_DNA_UNWINDING	0.00356214	0.0390814	0.809375	1.64651	266	7	WRN, DNA2, DHX36, DHX9, HNRNPA2B1, BLM
GOBP_TRANSCRIPTION_BY_RNA_POLYMERASE_III	0.00056522	0.00990493	0.548053	1.64616	53	53	ICE1, SF3B1, BDP1, RO60, SMARCA5, ICE2, ERCC6, DEK, ZNF143, ZC3H8, DDX21, GTF3C3, GTF3C4, SNAPC3, ZNF345, POLR3F, POLR3G, MTOR, TBP, TENM1, DHX36
GOBP_HISTONE_DEUBIQUITINATION	0.00134881	0.0192639	0.567289	1.64609	125	40	MYSM1, BRCC3, ATXN7, USP15, USP49, TAF5L, USP3, TAF2, TAF5, TADA1, SUPT20H, USP16, UIMC1, TAF7, TAF9, TADA2B, SUPT7L, USP51, TAF4, ASXL1, SART3
GOBP_MITOTIC_CELL_CYCLE_CHECKPOINT_SIGNALING	2.00983e-05	0.000761944	0.509431	1.64609	1	129	ATF2, TAOK1, BRCC3, SDE2, ABRAXAS1, RAD17, ATM, TPR, TAOK3, APC, GEN1, FOXN3, CDKN1B, WAC, CDC14B, MRE11, NBN, NAE1, ZNF830, ZNF207, KNTC1, TOPBP1, MSH2, CCNG1, GIGYF2, UIMC1, INIP, MRNIP, PABIR1, MAD2L1, ZWILCH, CENPF, SPDL1, RINT1, RAD9B, BRCA1, SYF2, BUB3, CDK5RAP2, RFWD3, BUB1, FOXO4, PRKDC, CLSPN, MAP3K20, XPC, CDK1, PLK2, USP44, BLM, TRIP13, NABP1, MDM2, NDC80, ZW10, FANCD2, TEX14, DYNC1LI1…
GOBP_REGULATION_OF_MITOCHONDRIAL_FISSION	0.00267901	0.0317093	0.591724	1.64551	242	30	MARCHF5, DDHD2, VPS35, DDHD1, LRRK2, TMEM135, SPIRE1, STAT2, DNM1L, CYRIB, RALBP1, RALA, C11orf65, MCU
GOBP_ADIPOSE_TISSUE_DEVELOPMENT	0.00103896	0.015641	0.558481	1.64519	97	45	ATF2, SIRT1, PIK3CA, SPART, BBS4, ARID5B, NAMPT, KLF7, PGRMC2, TBL1XR1, OXCT1, ARRDC3, SPTLC2, FTO, AMER1
GOBP_NEGATIVE_REGULATION_OF_TELOMERE_MAINTENANCE_VIA_TELOMERASE	0.0042741	0.0449602	0.635285	1.64506	369	20	XRN1, TENT4B, DCP2, POT1, GNL3L, HNRNPU, TERF1, HNRNPA1, EXOSC10, HNRNPC, CTC1
GOBP_NEGATIVE_REGULATION_OF_INTRINSIC_APOPTOTIC_SIGNALING_PATHWAY_BY_P53_CLASS_MEDIATOR	0.00414265	0.0438789	0.623471	1.64366	362	22	MARCHF7, SIRT1, ATAD5, TAF9B, BCL2, RRM2B, TAF9, RRN3, ING2, KDM1A, ARMC10, CD44, MDM2
GOBP_NEGATIVE_REGULATION_OF_ORGANELLE_ASSEMBLY	0.0012024	0.017606	0.560944	1.643	112	43	MTM1, ODF2L, MDM1, MPHOSPH9, CCP110, SMAD4, TRIM37, MAK, SEC22B, SMCR8, KAT2B, LRRK2, YAP1, SCFD1, BRCA1, CEP97, CDK5RAP2, FEZ2, BECN1
GOBP_POSITIVE_REGULATION_OF_DNA_REPAIR	7.09313e-05	0.00199995	0.518493	1.6422	6	94	SMCHD1, ARID2, EPC2, RIF1, BRCC3, SIRT1, ABRAXAS1, SLF1, ERCC6, SLF2, ACTR2, MBTD1, SHLD2, SHLD3, ING3, WDR48, CCDC117, FANCB, EPC1, KMT5B, RBBP8, BRD8, UIMC1, YEATS4, MRNIP, SPIRE1, DTX3L, PARP9, RAD51AP1, MORF4L1, CEBPG, DHX9, RNF168, BRCA1, SPIDR, MEAF6, HMGB1, UBE2V2, PRKDC, RNF8
GOBP_POSITIVE_REGULATION_OF_SKELETAL_MUSCLE_TISSUE_GROWTH	0.00164803	0.0221289	0.8808	1.64207	116	5	MTM1, RPS6KB1, ACTN3
GOBP_HEMATOPOIETIC_STEM_CELL_PROLIFERATION	0.00347025	0.038348	0.600927	1.64186	310	27	EIF2AK2, N4BP2L2, ATXN1L, NKAP, WNT2B, ARIH2, MIR221, KITLG, PDCD2, YTHDF2, ETV6, SART3, WNT5A, WNT10B, MECOM, CTC1, YJEFN3, RUNX1
GOBP_NEGATIVE_REGULATION_OF_MITOTIC_CELL_CYCLE	1.00053e-05	0.000418987	0.496377	1.64096	0	221	RBL2, YTHDC2, ATF2, TAOK1, BRCC3, USP47, CDC73, SDE2, ABRAXAS1, RAD17, ATM, TPR, DLG1, CRLF3, ANGEL2, PTEN, TAOK3, HECA, APC, GEN1, PKD2, RBL1, ZNF655, FOXN3, RB1, CDKN1B, BCL2, WAC, BRD7, CDC14B, MRE11, NBN, NAE1, WEE1, ZNF830, ZNF207, KNTC1, TOPBP1, MSH2, RAD21, ZFP36L2, CCNG1, GIGYF2, UIMC1, FBXO5, JADE1, MEIOC, INIP, MRNIP, ZFP36L1, MIR30C2, PABIR1, MAD2L1, MTBP, ZWILCH, CENPF, SPDL1, RINT1, …
GOBP_REGULATION_OF_DNA_DEPENDENT_DNA_REPLICATION	0.000649541	0.0109882	0.547348	1.64096	61	52	ATRX, BRCA2, METTL4, INO80, NBN, ZNF830, ZMPSTE24, POLG2, FBXO5, CDC7, DBF4, RFC3, SENP2, ZRANB3, SLFN11, NUGGC, GMNN, BLM, E2F7, E2F8, GINS1, AICDA, GINS4, DONSON, TIPIN, GINS3, RFC4, LIG3, BCL6, RFC5
GOBP_REGULATION_OF_NUCLEOCYTOPLASMIC_TRANSPORT	8.08048e-05	0.00220215	0.514433	1.64095	7	104	PPP1R12A, XPO4, TPR, SETD2, XPO1, PIK3R1, SP100, JAK2, NUP54, UHMK1, BARD1, DNAJC27, RAB23, CTDSPL2, CPSF6, NF1, PPP1CC, UBR5, NUP58, PPM1A, IWS1, MDFIC, RIOK2, NUP153, UFM1, KHDRBS1, EFCAB7, MAPK14, NEDD4, TARDBP, PTPN11, NSUN2, ECT2, DHX9, SMAD3, IFNG, IPO5, PTPN14, CDK1, HDAC3, GSK3B, TCF7L2, PTGS2, RBM22
GOBP_MICROTUBULE_CYTOSKELETON_ORGANIZATION	9.9999e-06	0.000418987	0.483069	1.6407	0	638	PRKAA1, ATRX, GCC2, CEP350, STAG2, CEP135, AKAP9, PPP1R12A, CDC14A, SPAST, USP33, ROCK1, CEP120, HAUS3, SLK, KIF2A, TAOK1, CEP44, FER, ATXN7, CCDC66, SIRT1, MDM1, KIF3A, SMC3, ABRAXAS1, VAMP4, ROCK2, MPDZ, CCSAP, SON, EML4, TPR, SETD2, DLG1, CLIP1, XPO1, CHMP2B, CEP192, ALMS1, NEK7, SYNE2, SLAIN2, CCP110, CYLD, SASS6, CCDC39, CCDC88A, CLASP2, CNTLN, CEP295, APC, PARD6B, SENP6, GEN1, TTBK2, SSX2IP…
GOBP_REGULATION_OF_MITOTIC_CELL_CYCLE_PHASE_TRANSITION	1.00004e-05	0.000418987	0.490995	1.64024	0	306	RBL2, CDC14A, APPL1, CUL4B, TAOK1, BRCC3, USP47, CDC73, KMT2E, ATAD5, SDE2, ABRAXAS1, RAD17, ATM, TPR, DLG1, TMOD3, ANAPC4, CRLF3, PTEN, SASS6, TAOK3, ANKRD17, APC, DDX3X, GEN1, PLRG1, RDX, CUL3, PKD2, RBL1, ZNF655, FOXN3, RB1, CDKN1B, VPS4B, BCL2, WAC, BRD7, CDC14B, CENPE, INO80, MRE11, NBN, NAE1, WEE1, ZNF830, ZNF207, KNTC1, CDC23, TOPBP1, RIOK2, RAD21, ZFP36L2, CCNG1, LSM11, GIGYF2, UIMC1, APP…
GOBP_SPLICEOSOMAL_COMPLEX_ASSEMBLY	0.000266333	0.00552732	0.528215	1.64003	25	73	SF3B1, SCAF11, SETX, YTHDC1, PRPF39, PTBP2, SRSF10, RBM5, GCFC2, CELF1, LUC7L3, SLU7, PSIP1, DDX39B, KHDC4, SRSF6, SRPK2, SRSF5, LUC7L2, CELF6, SRPK1, CELF2, CRNKL1, NCBP1, SRSF1
GOBP_RAB_PROTEIN_SIGNAL_TRANSDUCTION	0.00460095	0.0473576	0.627189	1.6391	400	21	RAB33B, DENND4A, DENND4C, RAB30, RAB12, RAB39A, RAB21, RAB4A, RAB9A, RAB9B, RAB39B
GOBP_PROTEIN_ACYLATION	1.00016e-05	0.000418987	0.493412	1.63875	0	254	PRKAA1, ZDHHC17, ZNF451, ZZZ3, CLOCK, EPC2, ZDHHC21, ATF2, TAOK1, PPM1B, TAF1, NCOA3, SMC5, ATXN7, SIRT1, OGT, ESCO1, NAA15, SETD5, MBTD1, DR1, PHF20L1, KAT6A, PHF20, CEP295, FAM161A, DDX3X, MSL1, ING3, SMAD4, NCOA1, ZDHHC20, NAA16, BRCA2, BRD7, PPM1A, EPC1, CDYL, ATG5, MSL2, KAT6B, NAA30, IWS1, TAF5L, KANSL1, MSL3, GTF3C4, TAF2, TAF5, HAT1, TADA1, NFYB, FOXO1, CTCF, DIP2B, BRD8, ZMPSTE24, RPS6KA…
GOBP_MITOTIC_G2_M_TRANSITION_CHECKPOINT	0.00105486	0.0158085	0.551744	1.63833	99	48	TAOK1, BRCC3, ABRAXAS1, RAD17, ATM, TAOK3, FOXN3, CDC14B, MRE11, NBN, NAE1, ZNF830, TOPBP1, CCNG1, UIMC1, INIP, MRNIP, PABIR1, RINT1, BRCA1, SYF2, FOXO4, CLSPN, CDK1, BLM, NABP1, TRIM39, DONSON, DTL, CDK5RAP3, CHEK1, HUS1
GOBP_RNA_3_URIDYLATION	0.00178888	0.0233418	0.878572	1.63791	126	5	TUT4, TENT4B, TENT4A, TUT7, LIN28A
GOBP_NUCLEAR_TRANSPORT	1.00004e-05	0.000418987	0.48999	1.63721	0	308	WASHC4, SMG1, THOC2, PPP1R12A, APPL1, RANBP6, TNPO1, KPNA5, YTHDC1, ZC3H11A, ATF2, SDAD1, STYX, NUP160, NEMF, XPO4, TPR, SETD2, XPO1, PIK3R1, SP100, JAK2, NUP54, UHMK1, KPNA3, STK4, BARD1, DNAJC27, RAB23, RANBP2, CTDSPL2, ABCE1, CPSF6, NF1, PPP1CC, NUP155, IPO11, UBR5, IPO8, NUP58, PPM1A, UPF3B, MED1, IWS1, RGPD8, MALT1, DDX39B, MDFIC, UPF2, RGPD3, RIOK2, UPF3A, ATXN1, NUP153, UFM1, PHAX, IPO7, T…
GOBP_HISTONE_METHYLATION	1.00198e-05	0.000418987	0.501397	1.63704	0	159	ATRX, RLF, ARID4A, SUZ12, RIF1, ARID4B, KDM6A, NSD3, KMT2C, KMT2E, SIRT1, MTF2, OGT, ASH1L, KDM3A, PRDM2, SETD2, SETD5, TET2, PAXBP1, PHF20, SMAD4, AASS, TET1, CTR9, NSD1, ZNF274, IWS1, KANSL1, SETDB2, KMT5B, TET3, NFYB, CTCF, KMT2A, KANSL3, KDM4C, EZH1, SMYD2, KANSL2, PRDM4, PRMT6, RNF20, RTF1, NFYA, MLLT6, BRCA1, BCOR, ZNF304, ASH2L, NSD2, KMT2D, WDR5B, EED, EZH2, SUV39H2, RBBP5, SETD7, SETD6, …
GOBP_REGULATION_OF_TRANSCRIPTION_ELONGATION_FROM_RNA_POLYMERASE_II_PROMOTER	0.00168065	0.0224615	0.563862	1.63615	156	40	CDC73, CCNT1, ERCC6, LARP7, VHL, CDK12, TCERG1, WDR43, ELL2, CDK13, EAF1, ZMYND11, RNF168, HNRNPU, LEO1, EZH2, RNF8, EAF2, EAPP, LDB1, SUPT16H, CTNNB1
GOBP_NEURON_NEURON_SYNAPTIC_TRANSMISSION	0.00181705	0.0236018	0.877404	1.63574	128	5	PTEN, TMOD2, KIF1B
GOBP_HOMOLOGOUS_RECOMBINATION	0.000654409	0.0110385	0.537707	1.63429	62	59	TOP2B, ATM, RMI1, FANCM, RAD50, UBR2, MSH5, BRIP1, HFM1, MRE11, C1orf146, ERCC4, RAD21, NUCKS1, UBE2B, TOP2A, RAD51AP1, MSH4, RAD54B, CNTD1, RNF212B, MLH3, SHOC1, TRIP13, FANCD2
GOBP_NEGATIVE_REGULATION_OF_CYTOPLASMIC_TRANSLATION	0.00444267	0.0464146	0.802944	1.63343	332	7	FMR1, CPEB3, CPEB4, CPEB2
GOBP_CELL_CYCLE_PROCESS	9.9999e-06	0.000418987	0.476377	1.63313	0	1204	NIPBL, PKN2, ATRX, CENPC, STAG2, CEP135, RBL2, PPP1R12A, CDC14A, PDS5A, APPL1, AGO4, SPAST, USP33, ETAA1, CLOCK, ROCK1, CEP120, BIRC6, SMARCA5, YTHDC2, CUL4B, HAUS3, ATF2, FBXL3, KIF2A, TAOK1, FEM1B, WAPL, CEP44, RPS6KB1, USP37, NPAT, BRCC3, USP47, LATS1, CDC73, TAF1, PRPF40A, SMC5, KMT2E, SMARCAD1, SIRT1, ATAD5, TOP2B, MDM1, KIF3A, KLHL9, SMC3, SDE2, ABRAXAS1, RAD17, ESCO1, SMC2, WRN, ROCK2, CCS…
GOBP_HISTONE_H3_K9_METHYLATION	0.00193208	0.0245778	0.564494	1.63207	179	39	ATRX, ARID4A, RIF1, ARID4B, SIRT1, ASH1L, KDM3A, SETD5, ZNF274, SETDB2, KDM4C, BRCA1, ZNF304, SUV39H2, SETD7, KDM1A, JARID2, DNMT3B, KDM4A, MECOM, MYB, EHMT1
GOBP_GOLGI_TO_PLASMA_MEMBRANE_PROTEIN_TRANSPORT	0.00181982	0.0236018	0.562455	1.63207	169	40	GCC2, VAMP4, GOLPH3, GOPC, GOLGA4, LYPLA1, CNST, MACF1, BLZF1, KIF13A, PREPL, OPTN, GOLGA7, RAB10, ATP2C1, GOLPH3L, BBS2, BBS1, GGA2, ANK3, VAMP3
GOBP_NUCLEOBASE_CONTAINING_COMPOUND_TRANSPORT	1.00056e-05	0.000418987	0.493729	1.63136	0	217	SMG1, THOC2, FMR1, SLC25A24, YTHDC1, ZC3H11A, SLC35A3, NUP160, QKI, TPR, SETD2, XPO1, NUP54, RANBP2, SLC35D1, CPSF6, NUP155, G3BP2, CD47, NUP58, SLC25A36, SLC35B3, UPF3B, AHCTF1, IWS1, DDX39B, UPF2, PARP11, UPF3A, NUP153, PHAX, TSC1, KHDRBS1, NUP133, LRPPRC, AGFG1, LRRC8C, PNPT1, NDC1, NSUN2, ZFP36L1, THOC1, NUP42, SLC35A5, SRSF3, RIPK1, NCBP3, NUP43, TOMM20, SLBP, DHX9, SENP2, TNKS, NUP98, ABCC1…
GOBP_CILIUM_ORGANIZATION	9.9999e-06	0.000418987	0.484674	1.63067	0	405	CEP350, CEP135, RP2, CDC14A, EVI5, RO60, CPLANE1, CEP120, KIF27, WDR11, RAB8B, CCDC66, ODF2L, RFX3, BBS7, KIF3A, CEP78, EXOC5, ATMIN, TBC1D15, ACTR2, MPHOSPH9, NEK1, ARL13B, SYNE2, SCLT1, RAB23, CCP110, CYLD, CCDC39, CCDC88A, CEP162, FAM161A, TTBK2, SSX2IP, IFT74, KIAA0586, GORAB, RABGAP1, PKD2, IFT81, PLK4, CILK1, PCM1, CEP290, IFT80, POC1B, BBS4, TTC21B, WDR19, DNAI4, CEP20, CDC14B, ATG5, BBS10…
GOBP_MITOTIC_RECOMBINATION	0.00420192	0.0443838	0.600476	1.63045	374	26	SMC6, SMC5, GEN1, RAD50, MSH3, BRCA2, MRE11, MSH2, ERCC4, RAD52, TEP1, RAD54B, NSMCE2, ZSCAN4
GOBP_CELL_CYCLE_PHASE_TRANSITION	9.9999e-06	0.000418987	0.48182	1.63019	0	521	RBL2, CDC14A, APPL1, SPAST, ETAA1, CLOCK, CUL4B, ATF2, FBXL3, TAOK1, FEM1B, RPS6KB1, USP37, NPAT, BRCC3, USP47, LATS1, CDC73, TAF1, SMC5, KMT2E, ATAD5, SDE2, ABRAXAS1, RAD17, RAD1, ATM, CCNJ, TPR, DLG1, ERCC6, TMOD3, ANAPC4, CRLF3, CCNG2, PTEN, SASS6, TAOK3, ANKRD17, CLASP2, APC, DDX3X, GEN1, FBXL17, PLRG1, RDX, CUL3, PKD2, CUL5, RBL1, ZNF655, CDK17, CCNI, FOXN3, RB1, CDKN1B, FBXW7, VPS4B, BCL2, …
GOBP_REGULATION_OF_STEM_CELL_DIFFERENTIATION	0.000590099	0.0102471	0.532922	1.62818	56	62	ITCH, REST, EIF2AK2, KDM3A, N4BP2L2, CDK12, NUDT21, NFE2L2, CDK13, ZFP36L2, KDM4C, NSUN2, BMPR1A, YAP1, CDK6, DHX36, METTL3, HNRNPU, PRKDC, SOX6, OCIAD1, TRIM6, YTHDF2, SOX5, STAT3, GSK3B, PUS7, HSPA9
GOBP_SKELETAL_MUSCLE_ATROPHY	0.00350181	0.0385475	0.832237	1.62727	255	6	RPS6KB1, CFLAR, MSTN, IL15
GOBP_NEGATIVE_REGULATION_OF_CELL_CYCLE	1e-05	0.000418987	0.484681	1.62697	0	370	ATRX, RBL2, ETAA1, CLOCK, SMARCA5, YTHDC2, ATF2, TAOK1, FEM1B, WAPL, BRCC3, USP47, LATS1, CDC73, SIRT1, MDM1, SDE2, ABRAXAS1, RAD17, RAD1, ATM, CASP3, TPR, DLG1, ERCC6, CRLF3, THAP5, ANGEL2, PTEN, CCP110, TAOK3, HECA, APC, GEN1, PDCD4, PKD2, RBL1, ZNF655, FOXN3, RB1, CDKN1B, BCL2, WAC, BRD7, TRIM37, CDC14B, BRIP1, DDX39B, MRE11, NBN, NAE1, WEE1, USP28, ZNF830, ZNF207, CRY1, KNTC1, TOPBP1, MSH2, R…
GOBP_CELL_CYCLE_G1_S_PHASE_TRANSITION	1.0003e-05	0.000418987	0.490494	1.62592	0	240	RBL2, APPL1, CUL4B, RPS6KB1, USP37, NPAT, LATS1, CDC73, TAF1, KMT2E, SDE2, ATM, DLG1, CRLF3, PTEN, SASS6, ANKRD17, APC, DDX3X, PLRG1, RDX, CUL3, PKD2, CUL5, RBL1, ZNF655, CDK17, RB1, CDKN1B, FBXW7, BCL2, WAC, BRD7, CACUL1, EIF4E, STXBP4, INO80, SKP2, WEE1, CUL2, RBBP8, KHDRBS1, LSM11, GIGYF2, APPL2, PPP3CA, KIF14, JADE1, CUL4A, KLF11, MIR30C2, CENPJ, CDC7, CDK6, MTBP, SPDYA, DBF4, STIL, E2F6, PLC…
GOBP_REGULATION_OF_CIRCADIAN_RHYTHM	7.04849e-05	0.00199995	0.50592	1.62555	6	117	PRKAA1, CLOCK, USP9X, FBXL3, NR1D2, ROCK2, FBXL17, PPP1CC, PPP1CB, FBXW7, UBE3A, BTRC, CRY1, GNAQ, THRAP3, ZFHX3, PPARA, FBXW11, NLGN1, CIPC, TARDBP, TOP2A, PER3, MTOR, MAPK9, MAPK8, SIN3A, ARNTL, KLF10, NOCT, RORA, SFPQ, PSPC1, PRKDC, KDM2A, EZH2, SUV39H2, PROX1, CDK1, HDAC3, GSK3B, NONO
GOBP_RNA_3_END_PROCESSING	7.0551e-05	0.00199995	0.50675	1.62501	6	113	TUT4, PAPOLG, PCF11, CPEB3, YTHDC1, CDC73, CCNT1, TENT4B, SCAF8, TENT4A, LARP7, INTS6, BARD1, NUDT21, INTS2, CPSF6, TENT2, INTS6L, CTR9, FIP1L1, TUT7, ERI1, TRNT1, LSM11, INTS12, RPRD1A, PNPT1, EXOSC9, ZFP36L1, ERI2, WDR33, RNF20, PAPOLA, VIRMA, CSTF2T, CPSF2, INTS8, SLBP, RPRD1B, DHX36, SSB, INTS7, NCBP1, DKC1, LIN28A, MTPAP, RPRD2, GRSF1, LEO1, CSTF3, EXOSC8, ZC3H14, PABPC1, EXOSC3, AHCYL1, EXO…
GOBP_TRANSCRIPTION_INITIATION_FROM_RNA_POLYMERASE_II_PROMOTER	0.00024491	0.00523889	0.519771	1.62461	23	79	ZNF451, MED13, ATF7IP, MED23, TAF1, ERCC6, DR1, GTF2A1, TAF4B, MED14, MED1, TAF2, CAND1, SUB1, TAF5, MED7, GTF2B, TAF7, PSMC6, TBP, GTF2F2, DHX36, TAF9, E2F3, MED4, ELOA, PPM1D, ESR1, TAF11, TAF13, MED17, TAF8, HMGB1, TAF4, TAF1L, ERCC3, PAXIP1, CDK7, POLR2D, MED30, CCNH, GTF2H2, GTF2E1, WNT10B
GOBP_PEPTIDYL_LYSINE_MODIFICATION	1e-05	0.000418987	0.483018	1.62372	0	391	PRKAA1, ATRX, RLF, ARID4A, ZNF451, ZZZ3, CLOCK, EPC2, RIF1, PIAS1, ARID4B, KDM6A, SENP7, ATF2, NSD3, TOPORS, KMT2C, TAF1, NCOA3, SMC5, ATXN7, KMT2E, SIRT1, MTF2, OGT, ESCO1, ASH1L, KDM3A, USPL1, SETD2, SETD5, TET2, MBTD1, DR1, PHF20L1, KAT6A, RANBP2, PHF20, IFIH1, ATP7A, SENP6, MSL1, ING3, SMAD4, NCOA1, CTR9, VCPKMT, UHRF2, SENP1, NSD1, BRCA2, BRD7, EPC1, ATG5, MSL2, KAT6B, KIAA1586, ZNF274, IWS1…
GOBP_VESICLE_TARGETING	0.00173443	0.02294	0.554085	1.62291	162	43	WDR11, AP1AR, FAM91A1, CLASP2, CUL3, TBC1D23, TRIP11, SAR1A, SNAP23, NLGN1, CLASP1, PPP6C, SAR1B, ARFGAP3, CRYZL2P-SEC16B, KLHL12, CEP19, C17orf75, IRAG2, STARD3NL, SEC16B
GOBP_RNA_PHOSPHODIESTER_BOND_HYDROLYSIS_EXONUCLEOLYTIC	0.00199318	0.025313	0.555544	1.622	186	42	CNOT6L, XRN1, PDE12, PAN3, DCP2, ANGEL2, CNOT6, CNOT1, CNOT8, DIS3, CNOT7, ERI1, XRN2, PNPT1, EXOSC9, ERI2, NOCT, CNOT2, DIS3L, EXOSC8, EXOSC3, EXOSC10, PAN2
GOBP_POSITIVE_REGULATION_OF_PHOSPHATASE_ACTIVITY	0.00258362	0.0308888	0.567207	1.62176	238	36	PPP1R12A, ROCK1, PPP1R15B, JAK2, MEF2C, MTMR9, MTOR, SLC39A10, SMAD3, PTPRC, IFNG, ITGA2, CALM2, FCRL3, PPARGC1B
GOBP_VIRAL_RNA_GENOME_REPLICATION	0.00262686	0.0312368	0.567077	1.62139	242	36	FMR1, TOP2B, TASOR, ROCK2, MPHOSPH8, RESF1, RAB29, ATG5, EEA1, CDC42, TMEM41B, TOP2A, RAB5A, FBXL2
GOBP_REGULATION_OF_CARDIAC_MUSCLE_CELL_PROLIFERATION	0.00163976	0.0221079	0.548738	1.62127	154	46	TGFBR1, MIR590, PTEN, RBPJ, MIR17HG, SAV1, MEF2C, MAPK14, BMPR1A, YAP1, TGFBR3, FGF20, ERBB4, CITED2, TGFBR2, BMP10, KCNK2, CDK1, JARID2, FGF9
GOBP_POSITIVE_REGULATION_OF_FILOPODIUM_ASSEMBLY	0.00425066	0.0447751	0.585686	1.6195	383	29	FMR1, TGFBR1, WASL, PIK3R1, DOCK11, CDC42, NLGN1, TENM1, RHOQ, FNBP1L, RALA
GOBP_MITOTIC_CELL_CYCLE_PHASE_TRANSITION	9.9999e-06	0.000418987	0.480784	1.61947	0	425	RBL2, CDC14A, APPL1, SPAST, CUL4B, FBXL3, TAOK1, RPS6KB1, USP37, NPAT, BRCC3, USP47, LATS1, CDC73, SMC5, KMT2E, ATAD5, SDE2, ABRAXAS1, RAD17, ATM, CCNJ, TPR, DLG1, TMOD3, ANAPC4, CRLF3, CCNG2, PTEN, SASS6, TAOK3, ANKRD17, CLASP2, APC, DDX3X, GEN1, FBXL17, PLRG1, RDX, CUL3, PKD2, CUL5, RBL1, ZNF655, CDK17, CCNI, FOXN3, RB1, CDKN1B, VPS4B, BCL2, WAC, BRD7, CDC14B, EPS8, CACUL1, EIF4E, CENPE, INO80,…
GOBP_POSITIVE_REGULATION_OF_INTERFERON_BETA_PRODUCTION	0.00237216	0.0290192	0.560048	1.61921	220	39	TBK1, RIOK3, IFIH1, DDX3X, DDX58, POLR3F, PTPN11, POLR3G, TLR3, DHX9, ZBTB20, TRIM56, TLR4, HMGB2, TOMM70, OAS2, HSP90AA1, IRF1, POLR3A, TLR8, OAS1, TLR9, TLR7, OAS3, POLR3B, RIPK2, TLR2
GOBP_NEGATIVE_REGULATION_OF_SIGNAL_TRANSDUCTION_BY_P53_CLASS_MEDIATOR	0.00320765	0.0359847	0.573545	1.6186	293	33	MARCHF7, SIRT1, ATAD5, TAF9B, BCL2, DYRK1A, C16orf72, RRM2B, TAF9, RFFL, RRN3, ING2, PSMD10, RNF34, KDM1A, ARMC10, CD44, MDM2
GOBP_REGULATION_OF_DNA_REPLICATION	4.01719e-05	0.0013405	0.500169	1.61785	3	131	INO80D, ATRX, PDS5A, RBBP6, SMARCA5, WAPL, USP37, ATAD5, SMC3, RAD17, ESCO1, BAZ1A, CCDC88A, ANKRD17, OBI1, BRCA2, ATF1, METTL4, INO80, CDC42, NBN, ZNF830, LPIN1, NUCKS1, ZMPSTE24, POLG2, DNA2, FBXO5, UCHL5, JADE1, CDC7, ACTR8, DBF4, TTF1, DHX9, RFC3, SENP2, ESCO2, CCNA2, PPP2CA, MEAF6, ATR, ZRANB3, YY1, SLFN11, TERF1, POLE3, ORC3, BRPF3, ZBTB38, NUGGC, CDK1, GMNN, BLM, E2F7, E2F8, GINS1, ORC5, A…
GOBP_POSITIVE_REGULATION_OF_GLUCOSE_IMPORT	0.00290792	0.0336792	0.565177	1.61596	268	36	OSBPL8, APPL1, PIK3R1, MEF2A, NFE2L2, ARPP19, CREBL2, MAPK14, PTPN11, PRKCI, RHOQ, RNASEL
GOBP_CIRCADIAN_RHYTHM	1.00077e-05	0.000418987	0.490057	1.61587	0	205	PRKAA1, CREB1, SETX, CLOCK, NRIP1, NCOA2, USP9X, FBXL3, MYCBP2, SIRT1, NR1D2, OGT, KDM5A, ROCK2, BLOC1S6, PTEN, FBXL17, PPP1CC, PPP1CB, FBXW7, UBE3A, NCOR1, DYRK1A, NAMPT, BTRC, CRY1, GNAQ, NUDT12, THRAP3, ZFHX3, PPARA, FBXW11, NLGN1, CIPC, KMT2A, TARDBP, EP300, TOP2A, KLF9, KCNH7, PER3, AHR, MTOR, MAPK9, TOP1, MAPK8, SIN3A, ARNTL, KLF10, METTL3, HNRNPU, NOCT, RORA, SFPQ, PSPC1, MTTP, HDAC2, PRKD…
GOBP_REGULATION_OF_VIRAL_GENOME_REPLICATION	0.000203504	0.00451721	0.51349	1.61534	19	86	PKN2, EIF2AK2, PDE12, TOP2B, TASOR, MPHOSPH8, RESF1, N4BP1, IFIT5, IFIH1, DDX3X, BCL2, TRIM38, FAM111A, CNOT7, ZC3HAV1, PPARA, SRPK2, TOP2A, PPID, IFI16, HACD3, SRPK1, ADAR, IFIT1, RNASEL, RSAD2, PROX1, PABPC1, TRIM6, ZNFX1, GBP7, OAS2, STAU1, AICDA, CD28, APOBEC3D, OAS1, OASL, OAS3, APOBEC3G, LARP1
GOBP_REGULATION_OF_FC_GAMMA_RECEPTOR_SIGNALING_PATHWAY_INVOLVED_IN_PHAGOCYTOSIS	0.00301434	0.0344342	0.865967	1.61441	213	5	APPL1, CD47, APPL2, PTPRJ, PTPRC
GOBP_REGULATION_OF_ENDOPLASMIC_RETICULUM_TUBULAR_NETWORK_ORGANIZATION	0.00458245	0.0473576	0.825543	1.61418	334	6	RAB3GAP2, RAB3GAP1, LNPK, TMEM33, ATL3
GOBP_NEGATIVE_REGULATION_OF_HISTONE_MODIFICATION	0.00151381	0.0208879	0.540867	1.61392	143	50	ZNF451, PPP4R3B, SIRT1, MTF2, KDM5A, KDM3A, PPP4R2, AASS, UBR5, ATG5, TRIP12, KDM4C, UBE2B, TAF7, PRMT6, MLLT6, BRCA1, BCOR, SET, SIN3A
GOBP_PROTEIN_LOCALIZATION_TO_CHROMATIN	0.00390416	0.0421693	0.574048	1.61314	356	32	NIPBL, VCPIP1, WAPL, TASOR, SETD2, MCM9, RB1, PPHLN1, MSH2, RAD21, MRNIP, MCM8, ESCO2, ESR1, EZH2
GOBP_NUCLEAR_EXPORT	1.0023e-05	0.000418987	0.49427	1.61226	0	156	WASHC4, SMG1, THOC2, YTHDC1, ZC3H11A, SDAD1, STYX, NUP160, NEMF, XPO4, TPR, SETD2, XPO1, SP100, UHMK1, BARD1, DNAJC27, CTDSPL2, ABCE1, CPSF6, NUP155, PPM1A, IWS1, MALT1, DDX39B, UPF2, RIOK2, ATXN1, NUP153, PHAX, TSC1, KHDRBS1, NUP133, AGFG1, PTPN11, XPO7, NSUN2, THOC1, NUP42, SRSF3, NCBP3, DHX9, NMD3, SSB, NCBP1, LTV1, DUSP16, THOC7, NUP107, HNRNPA1, PTPN14, STRADA, XPOT, AKAP13, DDX19B, HNRNPA2B…
GOBP_NEGATIVE_REGULATION_OF_CELLULAR_AMIDE_METABOLIC_PROCESS	1.00018e-05	0.000418987	0.485479	1.61216	0	253	PRKAA1, TUT4, FMR1, CNOT6L, MIR186, AGO4, RC3H1, METTL14, RC3H2, ROCK1, PURA, CPEB3, TIA1, IREB2, XRN1, PUM1, EIF2AK2, PDE12, TNRC6A, YTHDF3, PAN3, PAIP1, ROCK2, DDX6, MIR590, TENT4B, TPR, DCP2, TENT4A, CPEB4, DCP1A, DDX3X, CNOT6, LSM14A, SRP9, CNOT1, CNOT8, CELF1, EIF4E, ORMDL1, CSDE1, AGO3, DIS3, TUT7, CNOT7, CPEB2, ZFP36L2, TSC1, CAPRIN1, GIGYF2, TARDBP, EIF2AK4, PNPT1, EXOSC9, ZFP36L1, CAPRIN…
GOBP_POSTREPLICATION_REPAIR	0.00306702	0.0347444	0.5661	1.61209	282	35	POLK, ZBTB1, REV1, RCHY1, SPRTN, PRIMPOL, REV3L, MSH2, UBE2A, UBE2B, POLD3, POLI, WDR33, RAD18, BRCA1, USP10, UBE2V2
GOBP_REGULATION_OF_CHROMOSOME_ORGANIZATION	1.00067e-05	0.000418987	0.488165	1.612	0	213	INO80D, SMG1, ATRX, TNKS2, ATF7IP, SMARCA5, XRN1, WAPL, SMC5, SMC2, TASOR, ATM, MPHOSPH8, RESF1, TENT4B, TPR, SLF1, DCP2, SLF2, ANAPC4, NEK7, POT1, APC, SENP6, GEN1, RAD50, LIG4, CUL3, NAF1, RB1, CENPE, SETDB2, INO80, MRE11, NBN, PPHLN1, ZNF207, KNTC1, CDC23, RIOK2, ERCC4, SMC4, MCPH1, RAD21, CTCF, MAPKAPK5, FBXO5, TOP2A, UCHL5, CDC27, MAD2L1, ACTR8, ZWILCH, CENPF, SPDL1, DHX36, GNL3L, GNL3, ZNF3…
GOBP_VESICLE_TETHERING_TO_GOLGI	0.00485603	0.0493858	0.82421	1.61157	354	6	WDR11, FAM91A1, TBC1D23, TRIP11, C17orf75
GOBP_REGULATION_OF_DNA_RECOMBINATION	5.02149e-05	0.00157601	0.497932	1.61062	4	131	SMCHD1, KLHL15, ARID2, EPC2, RIF1, SMARCAD1, ATAD5, PPP4R2, SETD2, ERCC6, ACTR2, MBTD1, HELB, SHLD2, SHLD3, ING3, RAD50, APLF, WDR48, FANCB, MSH3, EPC1, KMT5B, MRE11, MSH2, RBBP8, BRD8, UBE2B, YEATS4, MSH6, MRNIP, THOC1, PARPBP, RAD51AP1, MORF4L1, FIGNL1, SPIDR, MEAF6, NSD2, ZRANB3, POLQ, TP53BP1, PTPRC, USP51, NDFIP1, CGAS, PAXIP1, EXOSC3, POGZ, IL2, ZSCAN4, KDM1A, BLM, TEX15
GOBP_METAPHASE_ANAPHASE_TRANSITION_OF_CELL_CYCLE	0.000691549	0.0116393	0.5245	1.61035	66	65	ATM, TPR, ANAPC4, APC, GEN1, CUL3, RB1, CENPE, ZNF207, KNTC1, CDC23, RIOK2, RAD21, FBXO5, CDC27, MAD2L1, ZWILCH, CENPF, SPDL1, ANAPC1, DLGAP5, BUB3, CDK5RAP2, BUB1, NSMCE2, USP44, TRIP13, NDC80, ZW10, TEX14, DYNC1LI1, ANAPC5, NEK6, TTK, IK, PRAP1, BUB1B
GOBP_HEMATOPOIETIC_PROGENITOR_CELL_DIFFERENTIATION	8.04983e-05	0.00220163	0.499635	1.60922	7	122	SOS1, FNIP1, METTL14, ITCH, UFL1, ATF2, REST, EIF2AK2, ZBTB1, N4BP2L2, ZBTB24, PRRC2C, NUDT21, TENT2, SOS2, LIG4, BCL2, DNAI4, NFE2L2, C12orf29, TOP2A, CDK6, HERC6, ADAR, MLLT3, WDR7, MMP21, DHX36, AP3B1, ESCO2, AGPAT5, SIN3A, METTL3, SLC7A6OS, PTPRC, PRKDC, KITLG, CITED2, DHTKD1, PDCD2, LMBR1L, YTHDF2, XRCC5, HEATR9, ANLN, SOX4, FLCN, PUS7, SMPD3, HSPA9, BVES, BLOC1S2, RBM47, HOXB3, MYB, SERPINB…
GOBP_MICROTUBULE_BASED_PROCESS	9.9999e-06	0.000418987	0.470857	1.60827	0	902	PRKAA1, ATRX, GCC2, VPS13A, CEP350, STAG2, CEP135, AKAP9, PPP1R12A, CDC14A, SPAST, USP33, ROCK1, TMF1, PURA, CEP120, KIF27, HAUS3, SLK, KIF2A, TAOK1, CEP44, AGTPBP1, FER, ATXN7, CCDC66, SIRT1, RFX3, MDM1, KIF3A, SMC3, ABRAXAS1, ASH1L, VAMP4, ROCK2, MPDZ, CCSAP, SON, KIF20B, EML4, TPR, SETD2, DLG1, CLIP1, XPO1, CHMP2B, CEP192, ACTR2, SPG11, ALMS1, BLOC1S6, KTN1, NEK7, SYNE2, SLAIN2, CCP110, CYLD, …
GOBP_CELL_CYCLE_DNA_REPLICATION	0.00228412	0.0281672	0.547513	1.60808	214	44	ATRX, ATAD5, WRN, BRCA2, INO80, POLA1, ZNF830, ZMPSTE24, DNA2, FBXO5, CDC7, DBF4, SENP2, TERF1, MCM6, NUGGC, GMNN, BLM, E2F7, E2F8, GINS1, AICDA, DONSON, TIPIN, GINS3
GOBP_MRNA_EXPORT_FROM_NUCLEUS	0.000838561	0.0136015	0.526256	1.60782	80	62	SMG1, THOC2, YTHDC1, ZC3H11A, NUP160, TPR, SETD2, NUP155, IWS1, DDX39B, UPF2, NUP133, AGFG1, NSUN2, THOC1, SRSF3, NCBP3, NCBP1, THOC7, NUP107, DDX19B, HNRNPA2B1, HHEX, SMG7, POLR2D, FYTTD1, C12orf50, GLE1, NXF1
GOBP_PROTEIN_CONTAINING_COMPLEX_LOCALIZATION	1.00238e-05	0.000418987	0.493118	1.60763	0	154	AKAP9, PURA, SDAD1, ATM, DLG1, WASL, XPO1, ABCE1, SSX2IP, IFT74, IFT81, CILK1, PCM1, TTC21B, WDR19, MIOS, ADAM10, MAK, VPS35, RIOK2, IFT88, KIF5B, LRRC7, SYNJ2BP, NLGN1, TRAF3IP1, LCA5, WASHC5, NDC1, STX7, STAU2, BBS12, SGCD, WDR35, DYNC2LI1, TTC21A, SMAD7, NMD3, DYNC2I1, TTC30B, LCA5L, RAP1A, ATR, DYNC2H1, TTC30A, HNRNPU, LTV1, CEP72, NUMB, SFPQ, STX3, TERF1, ARL3, KIF3B, IFT52, RAB11A, MZT1, RP…
GOBP_MITOTIC_G2_DNA_DAMAGE_CHECKPOINT_SIGNALING	0.00339214	0.0375934	0.564304	1.60697	312	35	TAOK1, BRCC3, ABRAXAS1, ATM, TAOK3, FOXN3, CDC14B, MRE11, NBN, TOPBP1, CCNG1, UIMC1, MRNIP, RINT1, BRCA1, SYF2, FOXO4, CLSPN, CDK1, BLM, TRIM39, DONSON, DTL, CDK5RAP3, CHEK1
GOBP_POSITIVE_REGULATION_OF_RESPONSE_TO_DNA_DAMAGE_STIMULUS	6.02948e-05	0.00180366	0.496689	1.60492	5	129	SMCHD1, FMR1, ARID2, EPC2, RIF1, SPRED1, BCLAF1, BRCC3, SIRT1, ABRAXAS1, ATM, SLF1, ERCC6, SLF2, ACTR2, MBTD1, SHLD2, SHLD3, ING3, DDX5, WDR48, SKIL, CCDC117, FANCB, EPC1, KMT5B, RBBP8, BRD8, UIMC1, YEATS4, MRNIP, SPIRE1, DTX3L, PARP9, RAD51AP1, MORF4L1, CEBPG, DHX9, RNF168, BRCA1, SPIDR, NSMCE4A, MEAF6, ATR, PYHIN1, HMGB1, UBE2V2, PRKDC, PMAIP1, RNF8, MAP3K20, PAXIP1, POGZ, ING4, EEF1E1, FAM168A
GOBP_MICROTUBULE_BASED_TRANSPORT	1.00096e-05	0.000418987	0.487158	1.60357	0	196	SPAST, PURA, KIF27, AGTPBP1, RFX3, KIF3A, SPG11, BLOC1S6, SYNE2, CCDC39, SSX2IP, IFT74, IFT81, CILK1, PCM1, BLOC1S5, AP3M1, TTC21B, WDR19, RHOT1, DST, PAFAH1B1, ARMCX3, DYNC1I2, CDC42, MAK, ARL8B, BICD1, IFT88, KIF5B, KIF13A, LRPPRC, KIF1B, FBXW11, TRAF3IP1, LCA5, AP3S1, STAU2, NPHP3, BBS12, KIFAP3, OFD1, WDR35, DYNC2LI1, TRAK2, TTC21A, ARHGAP21, AP3B1, RAB6A, DYNC2I1, ADCY10, RAB21, TTC30B, DNAA…
GOBP_DNA_DEPENDENT_DNA_REPLICATION	1.00189e-05	0.000418987	0.490863	1.60319	0	160	ATRX, RFC1, ETAA1, BOD1L1, PURA, ZGRF1, ATAD5, BAZ1A, WRN, ORC2, NOC3L, HELB, MCM9, FANCM, GEN1, RECQL, PRIMPOL, BRCA2, FAM111A, DDX21, REV3L, MMS22L, METTL4, ORC4, INO80, MRE11, NBN, POLA1, ZNF830, TOPBP1, NUCKS1, MCMBP, ZMPSTE24, POLG2, TEFM, SRPK2, DNA2, FBXO5, POLD3, THOC1, CDC7, DBF4, RRM2B, PRIM1, RFC3, SENP2, ATR, ZRANB3, WDHD1, RFWD3, POLQ, SLFN11, TERF1, POLE3, MGME1, CCNE2, ORC3, RRM1, …
GOBP_DNA_RECOMBINATION	1.00001e-05	0.000418987	0.479362	1.60313	0	319	NIPBL, INO80D, SMCHD1, KLHL15, ARID2, SETX, EPC2, RIF1, SMC6, SMC5, SMARCAD1, ATAD5, TOP2B, HELQ, WRN, ATM, PPP4R2, SETD2, ERCC6, ACTR2, RMI1, MBTD1, HELB, MCM9, SHLD2, SHLD3, FANCM, RNF138, GEN1, THAP9, ING3, RAD50, LIG4, RECQL, APLF, UBR2, WDR48, FANCB, PALB2, MSH3, BRCA2, EPC1, REV3L, MMS22L, MSH5, BRIP1, KMT5B, INO80, HFM1, MRE11, NBN, C1orf146, DCLRE1C, MSH2, ERCC4, RAD21, RBBP8, NUCKS1, BRD…
GOBP_MITOTIC_CELL_CYCLE_PROCESS	9.9999e-06	0.000418987	0.470911	1.60307	0	729	NIPBL, ATRX, CENPC, STAG2, RBL2, CDC14A, PDS5A, APPL1, SPAST, ROCK1, SMARCA5, CUL4B, ATF2, FBXL3, KIF2A, TAOK1, RPS6KB1, USP37, NPAT, BRCC3, USP47, LATS1, CDC73, SMC5, KMT2E, ATAD5, SMC3, SDE2, ABRAXAS1, RAD17, SMC2, ROCK2, CCSAP, ATM, CCNJ, SON, KIF20B, USP8, PHIP, EML4, TPR, SETD2, DLG1, SLF1, PDS5B, TENT4A, CHMP2B, SLF2, CEP192, TMOD3, TTN, ANAPC4, CRLF3, CCNG2, PTEN, SASS6, MITD1, TAOK3, ANKR…
GOBP_CYTOKINESIS	1.00146e-05	0.000418987	0.489375	1.60306	0	173	PKN2, CDC14A, SPAST, ROCK1, BIRC6, PRPF40A, KLHL9, ROCK2, SON, KIF20B, USP8, SETD2, CHMP2B, ACTR2, CCP110, MITD1, APC, CUL3, SEPTIN10, PLK4, UVRAG, VPS4B, BBS4, BRCA2, CDC14B, AHCTF1, SNX18, CDC42, CSPP1, SEPTIN7, PDCD6IP, SH3GLB1, KIF13A, CKAP2, ACTR3, WASHC5, KIF14, SEPTIN2, SEPTIN11, PIK3C3, CHMP5, SPIRE1, RASA1, ECT2, EFHC1, PRKCE, SEPTIN8, SVIL, KIF23, DCDC1, ARL3, CHMP3, PIK3R4, KIF3B, BECN…
GOBP_POSITIVE_REGULATION_OF_CYTOKINESIS	0.00300178	0.0344127	0.550626	1.60286	280	41	PKN2, CDC14A, SPAST, KIF20B, CUL3, CDC14B, CDC42, CSPP1, KIF14, ECT2, PRKCE, SVIL, KIF23, KIF3B, MAP10
GOBP_TRANSPORT_ALONG_MICROTUBULE	1.0023e-05	0.000418987	0.491366	1.60278	0	156	SPAST, PURA, AGTPBP1, KIF3A, SPG11, BLOC1S6, SYNE2, SSX2IP, IFT74, IFT81, CILK1, PCM1, BLOC1S5, AP3M1, TTC21B, WDR19, RHOT1, DST, PAFAH1B1, ARMCX3, DYNC1I2, CDC42, MAK, ARL8B, BICD1, IFT88, KIF5B, KIF13A, LRPPRC, KIF1B, FBXW11, TRAF3IP1, LCA5, AP3S1, STAU2, BBS12, KIFAP3, WDR35, DYNC2LI1, TRAK2, TTC21A, ARHGAP21, AP3B1, RAB6A, DYNC2I1, RAB21, TTC30B, LCA5L, DYNC2H1, TTC30A, HNRNPU, RASGRP1, SFPQ,…
GOBP_ORGANELLE_ASSEMBLY	9.9999e-06	0.000418987	0.46896	1.60248	0	931	PRKAA1, RAB33B, PIKFYVE, CENPC, CEP350, STAG2, PUM2, CEP135, RP2, CDC14A, CNOT6L, EVI5, TRAPPC8, RO60, RC3H1, CPLANE1, STX17, TMF1, CEP120, TIA1, KIF27, HAUS3, LRBA, KIF2A, MTM1, CEP44, C9orf72, WDR11, RAB8B, CCDC66, TBC1D12, YTHDF3, ODF2L, RFX3, BBS7, MDM1, PAN3, KIF3A, SMC3, ABRAXAS1, ATG12, DDX6, CCSAP, EXOC5, ATMIN, TBC1D15, VPS36, TPR, CHMP2B, CEP192, ACTR2, MPHOSPH9, TMOD3, NEK1, TTN, ARL13…
GOBP_T_CELL_HOMEOSTASIS	0.00320939	0.0359847	0.554193	1.60229	298	39	RC3H1, RC3H2, CASP3, GPAM, ZC3H8, BCL2, PPP2R3C, PPP3CB, RAG1, GPR174, BCL2L11, STAT5B, P2RX7, FAS, PMAIP1, RPS6, IL2
GOBP_POSITIVE_REGULATION_OF_PLASMA_MEMBRANE_BOUNDED_CELL_PROJECTION_ASSEMBLY	0.000161535	0.00379987	0.501525	1.60182	15	106	FMR1, CEP135, CEP120, TGFBR1, ATMIN, WASL, PIK3R1, ACTR2, CCP110, CCDC88A, ATP7A, APC, AKIRIN1, DOCK11, NCKAP1, PIK3CA, P2RY12, BBS4, EPS8, TAPT1, CDC42, SEPTIN7, ACTR3, NLGN1, CENPJ, MTOR, ARHGAP35, TENM1, MSTN, RHOQ, ABI2, FNBP1L, PLCE1, P2RX7, MNS1, AVIL, RALA, C15orf62, HTT, RIPOR2, AUTS2, ANLN, GSK3B
GOBP_RNA_SPLICING	9.9999e-06	0.000418987	0.475388	1.6013	0	425	THOC2, SF3B1, PRPF4B, SCAF11, FMR1, SETX, METTL14, SRSF11, RBM41, HNRNPLL, TIA1, SNRNP48, YTHDC1, PRPF39, REST, PTBP2, MBNL2, RBM12B, SRSF10, PPWD1, SREK1, PRPF40A, DDX17, RBM15, ZRANB2, RBMXL1, PPIG, PTBP3, PRPF38B, HNRNPH1, PPP4R2, SON, MBNL3, QKI, ZNF638, RNPC3, RBM12, LARP7, PIK3R1, CDK12, RBM39, SLC38A2, TCERG1, DDX46, RBM5, CDC40, DHX15, PAXBP1, CWC22, SRRM1, RBM25, SREK1IP1, HNRNPR, TGS1, …
GOBP_CELL_CYCLE	9.9999e-06	0.000418987	0.464789	1.59964	0	1756	NIPBL, INO80D, TLK1, PKN2, ATRX, LIN54, CENPC, VCPIP1, PDIK1L, STAG2, CEP135, RBL2, PPP1R12A, CCNT2, CDC14A, PDS5A, APPL1, AGO4, EVI5, XIAP, SPAST, USP33, CD2AP, ETAA1, ZZZ3, CLOCK, ROCK1, EPC2, RIF1, CEP120, BIRC6, NR3C1, SMARCA5, YTHDC2, CUL4B, USP9X, HAUS3, ATF2, TGFBR1, FBXL3, PUM1, KIF2A, TAOK1, FEM1B, WAPL, HACE1, CEP44, RPS6KB1, USP37, NPAT, BRCC3, USP47, LATS1, CDC73, TAF1, ZBED6, HBP1, P…
GOBP_MONOUBIQUITINATED_PROTEIN_DEUBIQUITINATION	0.00413142	0.0438789	0.564076	1.5993	379	34	MYSM1, USP47, ATXN7, USP15, USP1, TAF5L, TAF2, TAF5, TADA1, SUPT20H, USP16, ATXN3, TAF7, TAF9, TADA2B, SUPT7L, TAF4, ASXL1
GOBP_PROTEASOME_MEDIATED_UBIQUITIN_DEPENDENT_PROTEIN_CATABOLIC_PROCESS	9.9999e-06	0.000418987	0.475009	1.59886	0	412	KLHL15, DNAJB14, ZYG11B, SPOPL, YOD1, CD2AP, SGTB, CLOCK, UBXN4, PIAS1, ITCH, LTN1, CRBN, CUL4B, UFL1, FBXL3, MTM1, FEM1B, ARIH1, HACE1, TOPORS, UBE2K, TAF1, MARCHF6, SOCS4, SIRT1, BBS7, SH3RF1, OGT, STYX, RCHY1, FEM1C, UBR1, UBR3, SOCS5, NEMF, XPO1, N4BP1, FBXL4, PCNP, ANAPC4, UBE2D3, SIAH1, FAM8A1, KBTBD7, APPBP2, FBXL17, UBQLN2, ANKIB1, CUL3, RMND5A, TLK2, CUL5, KLHL20, UBR2, BIRC2, FBXL20, FB…
GOBP_REGULATION_OF_CELL_CYCLE_CHECKPOINT	0.0042184	0.0444966	0.563555	1.59782	387	34	ETAA1, FEM1B, TPR, GEN1, DDX39B, CRY1, CUL4A, THOC1, MAD2L1, CDK5RAP2, RFWD3, WDR76, RNASEH2B, PROX1, MAP3K20, FBXO4, USP44, NDC80, DYNC1LI1, RPA2, PRAP1
GOBP_ORGANELLE_MEMBRANE_FUSION	0.000161463	0.00379987	0.499585	1.59763	15	108	PIKFYVE, VCPIP1, STX17, C2CD5, RAB8B, VAMP4, USO1, CHMP2B, SPG11, YIPF4, UVRAG, VAMP7, SAMD9, EEA1, STX12, CAV2, SEC22B, ARL8B, GOSR1, GNAI3, VPS41, SNAP23, MFN1, ANKFY1, BET1, STX7, YIPF5, STX2, RAB39A, SEPTIN8, VAMP1, VTI1A, PIP4K2A, VAV3, STX3, ANXA1, CHMP3, VPS8, ANKRD27, TBC1D4, STX6, FER1L5, IRAG2, CLTRN, VAMP3
GOBP_REGULATION_OF_CELL_CYCLE_PROCESS	9.9999e-06	0.000418987	0.469851	1.59718	0	669	PKN2, ATRX, RBL2, CDC14A, APPL1, SPAST, ETAA1, CLOCK, CEP120, BIRC6, SMARCA5, CUL4B, ATF2, TAOK1, FEM1B, WAPL, BRCC3, USP47, CDC73, TAF1, PRPF40A, SMC5, KMT2E, SIRT1, ATAD5, MDM1, KLHL9, SDE2, ABRAXAS1, RAD17, ROCK2, CCSAP, RAD1, ATM, KIF20B, PHIP, TPR, SETD2, DLG1, SLF1, ERCC6, XPO1, CHMP2B, SLF2, TMOD3, ANAPC4, CRLF3, ALMS1, PTEN, CCP110, SASS6, TAOK3, ANKRD17, CEP295, APC, DDX3X, SENP6, GEN1, …
GOBP_RNA_LOCALIZATION	1.00096e-05	0.000418987	0.485152	1.59696	0	196	SMG1, THOC2, FMR1, YTHDC1, ZC3H11A, NUP160, ATM, QKI, TPR, SETD2, DCP2, XPO1, NUP54, RANBP2, CPSF6, NUP155, G3BP2, NAF1, NUP58, UPF3B, AHCTF1, IWS1, DDX39B, UPF2, PARP11, UPF3A, NUP153, BICD1, PHAX, TSC1, KHDRBS1, NUP133, LRPPRC, ZNHIT6, AGFG1, PNPT1, NDC1, NSUN2, ZFP36L1, THOC1, NUP42, SRSF3, NCBP3, NUP43, TOMM20, SLBP, DHX36, DHX9, SENP2, TNKS, NUP98, HNRNPA3, NUP50, SSB, NCBP1, ATR, DKC1, SRSF…
GOBP_NEGATIVE_REGULATION_OF_ACTIN_FILAMENT_DEPOLYMERIZATION	0.00284719	0.0332374	0.54361	1.59662	267	44	TMOD3, CAPZA2, RDX, PIK3CA, ADD3, EPS8, MTPN, TWF1, TMOD2, CAPZA1, LIMA1, TMOD1, WASHC2C, SVIL, SPTA1, SWAP70, AVIL, PLEKHH2, CRACD, SPTBN5
GOBP_MICROTUBULE_CYTOSKELETON_ORGANIZATION_INVOLVED_IN_MITOSIS	2.00537e-05	0.000761944	0.489797	1.59579	1	152	STAG2, SPAST, KIF2A, SMC3, ABRAXAS1, CCSAP, TPR, SETD2, CHMP2B, CEP192, CLASP2, LSM14A, VPS4B, TACC1, ABRAXAS2, CENPE, UBXN2B, TOGARAM1, PAFAH1B1, STAG1, SMC1A, ZNF207, PDCD6IP, MCPH1, FBXW11, ARHGEF10, GPSM2, CHMP5, CLASP1, MAD2L1, EFHC1, OFD1, SPDL1, KIF11, STIL, KIF15, SPICE1, TNKS, PIBF1, BORA, CEP97, DLGAP5, CLTC, CDK5RAP2, HNRNPU, INTS13, GNAI1, KPNB1, CENPH, KIF23, RMDN1, CHMP3, BCCIP, KIF…
GOBP_NEGATIVE_REGULATION_OF_JNK_CASCADE	0.00395845	0.042594	0.555542	1.59428	366	37	ITCH, HIPK3, CYLD, TAOK3, AIDA, ZNF675, PDCD4, FKTN, NCOR1, PAFAH1B1, DUSP19, ZMYND11, DUSP16, PTPN22, DNAJA1, KLHL31, NPPA, HDAC3, MECOM, GPS2, F2RL1, DUSP3, AMBP
GOBP_VACUOLAR_TRANSPORT	2.00461e-05	0.000761944	0.488287	1.59237	1	155	GCC2, VPS13A, VPS54, VPS13C, SCYL2, MTM1, C9orf72, ALS2, VPS36, CHMP2B, AP1G1, TMEM106B, VPS13D, HOOK3, LYST, LEPROT, VPS4B, AP3M1, VAMP7, SCARB2, UEVLD, GNPTAB, ATG14, CCDC91, ARL8B, VPS35, KIF13A, RAB12, NEDD4, VPS37A, VPS41, AKTIP, HMGXB4, ANKFY1, AP3S1, SNX16, LRRK2, LAMP2, RBSN, ZFYVE16, CHMP5, DTX3L, STAM, VTA1, HOOK1, NCOA4, AP3B1, TMEM50A, LEPROTL1, NDFIP2, VTI1A, MON1B, TMEM50B, VPS33A, …
GOBP_ANDROGEN_RECEPTOR_SIGNALING_PATHWAY	0.00279288	0.0328035	0.538199	1.59013	263	46	TMF1, DDX17, SIRT1, KDM3A, RNF6, DDX5, UBE3A, NCOR1, KDM4C, EP300, RNF14, RWDD1, NODAL, ARID1A, PIAS2, RHOXF1, FOXP1, KDM1A
GOBP_CELL_CYCLE_G2_M_PHASE_TRANSITION	4.00994e-05	0.0013405	0.487834	1.58997	3	153	FBXL3, TAOK1, BRCC3, USP47, LATS1, ATAD5, ABRAXAS1, RAD17, ATM, TAOK3, FBXL17, FOXN3, VPS4B, CDC14B, MRE11, SKP2, TAF2, NBN, NAE1, WEE1, ZNF830, ARPP19, TOPBP1, RAD21, CCNG1, KHDRBS1, UIMC1, FBXO5, KIF14, INIP, MRNIP, PABIR1, CDC7, CENPF, PLCB1, RINT1, RRM2B, BRCA1, SYF2, PPM1D, SIN3A, CCNA2, BACH1, MASTL, FOXO4, CDK14, RNASEH2B, CLSPN, RRM1, MTA3, PAXIP1, NEK10, RAB11A, ING4, CALM2, CDK1, AKAP8,…
GOBP_POSITIVE_REGULATION_OF_DNA_RECOMBINATION	0.000729035	0.0121264	0.5136	1.58837	70	70	ARID2, EPC2, RIF1, ATAD5, ERCC6, ACTR2, MBTD1, SHLD2, SHLD3, ING3, WDR48, FANCB, EPC1, KMT5B, MSH2, RBBP8, BRD8, UBE2B, YEATS4, MRNIP, RAD51AP1, MORF4L1, MEAF6, NSD2, TP53BP1, PTPRC, PAXIP1, EXOSC3, POGZ, IL2
GOBP_REGULATION_OF_MITOTIC_SISTER_CHROMATID_SEGREGATION	0.00288809	0.0335615	0.537388	1.58773	272	46	ATM, TPR, APC, GEN1, ZNF207, KNTC1, RAD21, FBXO5, MAD2L1, ZWILCH, CENPF, SPDL1, BUB3, CDK5RAP2, HNRNPU, BUB1, BECN1, USP44, TRIP13, NDC80, ZW10, TEX14, DYNC1LI1, TTK, IK, PRAP1, BUB1B
GOBP_REGULATION_OF_CELL_CYCLE_G2_M_PHASE_TRANSITION	0.000191822	0.00429525	0.4964	1.58545	18	106	TAOK1, BRCC3, USP47, ATAD5, ABRAXAS1, RAD17, ATM, TAOK3, FOXN3, VPS4B, CDC14B, MRE11, NBN, NAE1, ZNF830, TOPBP1, RAD21, CCNG1, UIMC1, FBXO5, KIF14, INIP, MRNIP, PABIR1, CDC7, CENPF, RINT1, RRM2B, BRCA1, SYF2, SIN3A, FOXO4, RNASEH2B, CLSPN, RRM1, MTA3, PAXIP1, NEK10, RAB11A, ING4, CDK1, NPM1, BLM, NABP1, KCNH5, PBX1, TRIM39, WNT10B, DONSON, CTC1, DTL, CDK5RAP3
GOBP_METHYLATION	1e-05	0.000418987	0.471951	1.58416	0	369	ATRX, RLF, FBXO11, CMTR2, ARID4A, PRDM10, SUZ12, METTL14, RIF1, ARID4B, ATF7IP, KDM6A, NSD3, KMT2C, CARNMT1, KMT2E, SIRT1, RBM15, MTF2, OGT, ASH1L, TRMT13, KDM3A, PCMTD1, PRDM2, PRMT9, MPHOSPH8, BMT2, SETD2, SETD5, TET2, LARP7, CBLL1, TRMT10B, PAXBP1, PHF20, ARMT1, TGS1, TRMT10A, SMAD4, MTR, AASS, RNMT, PIK3CA, TET1, CTR9, VCPKMT, MTRR, NSD1, DIMT1, METTL15, TRMT61B, TYW3, METTL15P1, ZNF274, IWS1…
GOBP_REGULATION_OF_TELOMERE_MAINTENANCE_VIA_TELOMERE_LENGTHENING	0.00149265	0.0206703	0.519261	1.5838	143	61	TNKS2, XRN1, ATM, TENT4B, DCP2, NEK7, POT1, NAF1, ERCC4, MAPKAPK5, DHX36, GNL3L, TNKS, ATR, DKC1, HNRNPU, HMBOX1, MAPK1, TERF1, HNRNPA1, MAP3K4, HNRNPA2B1, XRCC5, FBXO4, NEK2, EXOSC10, HNRNPC, PRKCQ, CTNNB1, CTC1, CCT5, SLX1B
GOBP_LYTIC_VACUOLE_ORGANIZATION	0.000850872	0.013689	0.510434	1.58272	82	72	PIKFYVE, MFSD8, CHMP2B, SPG11, TMEM106B, HOOK3, LYST, RAB14, SCARB2, TMEM165, GNPTAB, ARL8B, VPS35, AKTIP, WASHC5, LRRK2, RAB39A, MTOR, CLN5, HOOK1, ABCA1, AP3B1, ATP6AP2, P2RX7, VPS33A, CHMP3, BECN1, TASL, ATP10B, ZKSCAN3, MBTPS1, CLVS1
GOBP_TRANSLATIONAL_INITIATION	0.000120789	0.00306291	0.491819	1.5826	11	120	FMR1, EIF2AK2, RPS6KB1, YTHDF3, PAIP1, PPP1R15B, TPR, UHMK1, ABCE1, DDX3X, NCK1, EIF1AX, CSDE1, DHX29, EIF4G2, RPS3A, EIF4G3, EIF2S3, KHDRBS1, EIF2S3B, EIF2AK4, IMPACT, EIF3A, MTOR, EIF2AK3, EIF4B, EIF4EBP2, DAZL, EIF5B, DENR, SLBP, PAIP2, DNAJC3, EIF4A1, BZW1, NCBP1, METTL3, AGO2, MTIF2, EIF5, PAIP2B, EIF2S2, EIF2S1, EIF4E3, EIF4A2, YTHDF2, BOLL, NPM1, POLR2D, EIF3E, EIF3J, EIF2A, GLE1, MTIF3, D…
GOBP_MITOTIC_CELL_CYCLE	9.9999e-06	0.000418987	0.463422	1.58237	0	883	NIPBL, PKN2, ATRX, CENPC, VCPIP1, STAG2, RBL2, PPP1R12A, CDC14A, PDS5A, APPL1, SPAST, ROCK1, SMARCA5, YTHDC2, CUL4B, ATF2, FBXL3, KIF2A, TAOK1, WAPL, RPS6KB1, USP37, NPAT, BRCC3, USP47, LATS1, CDC73, SMC5, KMT2E, SIRT1, ATAD5, SMC3, SDE2, ABRAXAS1, RAD17, SMC2, ROCK2, CCSAP, ATM, CCNJ, SON, KIF20B, UBA3, USP8, PHIP, EML4, TPR, SETD2, DLG1, CLIP1, SLF1, PDS5B, TENT4A, CHMP2B, SLF2, CEP192, TMOD3, …
GOBP_NEGATIVE_REGULATION_OF_CELLULAR_MACROMOLECULE_BIOSYNTHETIC_PROCESS	1.00003e-05	0.000418987	0.473062	1.58146	0	314	TUT4, FMR1, PDS5A, CNOT6L, AGO4, RC3H1, METTL14, RC3H2, ROCK1, PURA, CPEB3, TIA1, IREB2, XRN1, PUM1, EIF2AK2, WAPL, PDE12, TNRC6A, YTHDF3, PAN3, RAD17, PAIP1, ROCK2, DDX6, MIR590, TENT4B, TPR, DCP2, TENT4A, CPEB4, DCP1A, POT1, DDX3X, CNOT6, LSM14A, SRP9, CNOT1, CNOT8, CELF1, BRCA2, EIF4E, CSDE1, AGO3, DIS3, ZNF830, TUT7, CNOT7, BMPR2, CPEB2, ERCC4, ACER2, ZFP36L2, TSC1, CAPRIN1, GIGYF2, TARDBP, F…
GOBP_NEGATIVE_REGULATION_OF_NUCLEOBASE_CONTAINING_COMPOUND_METABOLIC_PROCESS	9.9999e-06	0.000418987	0.459976	1.58047	0	1481	NIPBL, CREB1, SMCHD1, ATRX, LCOR, PHF6, BTAF1, IKZF5, ZNF131, FNIP1, KLHL15, FMR1, ZBTB6, RLIM, RFC1, TRIM33, ARID4A, ZNF281, ZNF451, SUZ12, MIER1, CLOCK, TNKS2, DICER1, NRIP1, SP3, RIF1, PIAS1, PURA, MIER3, NR3C1, ATF7IP, NCOA2, CPEB3, ZBTB33, ELK4, KLF3, BPTF, USP9X, XRN1, POU2F1, ZNF12, REST, ZBTB14, NR2C2, BCLAF1, NPAT, USP47, PTBP2, PHC3, CDC73, TAF1, SRSF10, ZBED6, ZEB2, GABPA, ZBTB1, RCOR3…
GOBP_RNA_METHYLATION	0.000540149	0.00955304	0.504104	1.5802	52	82	CMTR2, METTL14, RBM15, TRMT13, LARP7, CBLL1, TRMT10B, TGS1, TRMT10A, RNMT, DIMT1, METTL15, TRMT61B, TYW3, METTL15P1, METTL4, THUMPD2, TRMT11, TRDMT1, TARBP1, ZCCHC4, TRMT1L, NSUN2, METTL8, NSUN3, VIRMA, ALKBH8, MTO1, THUMPD3, TFB2M, WTAP, NSUN4, METTL3, NSUN6, TRMO, METTL2B, METTL6, TRMT5, TRMT2B, BCDIN3D, ZC3H13, HENMT1, METTL16, NSUN5P1, CMTR1
GOBP_DNA_REPLICATION	1.00006e-05	0.000418987	0.473861	1.57902	0	281	INO80D, ATRX, PDS5A, RFC1, RBBP6, ETAA1, BOD1L1, PURA, SMARCA5, POLK, WAPL, USP37, REV1, ZGRF1, ATAD5, SMC3, SDE2, RAD17, ESCO1, BAZ1A, WRN, ORC2, NOC3L, RMI1, HELB, MCM9, CCDC88A, ANKRD17, FANCM, GEN1, LIG4, RECQL, PRIMPOL, OBI1, BRCA2, FAM111A, DDX21, REV3L, MMS22L, ATF1, METTL4, ORC4, INO80, CDC42, MRE11, NBN, POLA1, ZNF830, TOPBP1, LPIN1, NUCKS1, MCMBP, ZMPSTE24, POLG2, TEFM, SRPK2, DNA2, FBX…
GOBP_NON_MEMBRANE_BOUNDED_ORGANELLE_ASSEMBLY	9.9999e-06	0.000418987	0.469376	1.57838	0	396	PRKAA1, CENPC, STAG2, PUM2, CEP135, CNOT6L, RC3H1, CEP120, TIA1, HAUS3, KIF2A, CEP44, C9orf72, YTHDF3, MDM1, PAN3, SMC3, ABRAXAS1, DDX6, CCSAP, TPR, CHMP2B, CEP192, TMOD3, TTN, ALMS1, NEK7, CCP110, SASS6, PRRC2C, CLASP2, CEP295, DDX3X, SENP6, SMAD4, CNOT6, HAUS6, LSM14A, G3BP2, CNOT1, PLK4, CFLAR, VPS4B, POC1B, MEF2A, TRIM37, ABRAXAS2, CENPE, TOGARAM1, NCOR1, CSDE1, STARD9, INO80, DHX29, KLHL41, …
GOBP_REGULATION_OF_CHROMOSOME_SEPARATION	0.000891878	0.0140941	0.508887	1.57792	86	72	ATM, TPR, ANAPC4, APC, GEN1, CUL3, RB1, CENPE, ZNF207, KNTC1, CDC23, RIOK2, RAD21, FBXO5, CDC27, MAD2L1, ZWILCH, CENPF, SPDL1, ANAPC1, CSNK2A2, DLGAP5, BUB3, CDK5RAP2, BUB1, NSMCE2, USP44, TRIP13, NDC80, ZW10, TEX14, DYNC1LI1, ANAPC5, NEK6, TTK, IK, PRAP1, BUB1B
GOBP_VESICLE_MEDIATED_TRANSPORT_TO_THE_PLASMA_MEMBRANE	8.03076e-05	0.00220163	0.486424	1.57741	7	138	GCC2, KIAA1109, EXOC8, ACAP2, EXOC1, DENND1B, EXOC6, VAMP4, GOLPH3, EXOC5, ARFGEF2, GOPC, VPS50, EPS15, GOLGA4, VPS26A, CCDC93, ANKRD50, LYPLA1, CNST, RAB14, MACF1, BLZF1, EXOC6B, VPS35, AKAP5, EXOC2, KIF13A, PREPL, RABEP1, OPTN, SNX4, GOLGA7, RAB10, CMTM6, ATP2C1, VPS29, WASHC2C, ARF6, EXOC4, GOLPH3L, BBS2, VPS26C, STX3, SNX27, ARL3, BBS1, LMTK2, ANKRD27, GGA2, STX6, RAB11A, EPG5
GOBP_REGULATION_OF_MICROTUBULE_BASED_PROCESS	1.00019e-05	0.000418987	0.475163	1.57704	0	249	PRKAA1, AKAP9, SPAST, ROCK1, CEP120, TAOK1, ATXN7, SIRT1, MDM1, ROCK2, MPDZ, CCSAP, TPR, CLIP1, XPO1, CHMP2B, ALMS1, SLAIN2, CYLD, SASS6, CCDC39, CLASP2, CEP295, APC, SENP6, GEN1, TTBK2, PLK4, CDKN1B, VPS4B, BBS4, TTC21B, TRIM37, NIN, TOGARAM1, MACF1, PAFAH1B1, DYRK1A, KLHL42, PDCD6IP, CFAP69, BICD1, MCPH1, CAMSAP2, NAV3, CKAP2, TRAF3IP1, KAT2B, GPSM2, CHMP5, CENPJ, CLASP1, RSPH4A, SKA2, STIL, KI…
GOBP_POSITIVE_REGULATION_OF_NUCLEOBASE_CONTAINING_COMPOUND_METABOLIC_PROCESS	9.9999e-06	0.000418987	0.457806	1.57691	0	1919	NIPBL, PRKAA1, INO80D, CREB1, SMCHD1, ICE1, ATRX, SF3B1, MYSM1, MAP3K2, TUT4, NFAT5, RLF, ARID2, PPP1R12A, CCNT2, RFC1, CNOT6L, ZFX, ARID4A, ZNF281, PRDM10, SETX, ASXL2, RC3H1, ZNF451, SP1, CLOCK, TNKS2, METTL14, NRIP1, RC3H2, ROCK1, EPC2, OTUD4, CREBRF, SP3, MED13, RIF1, TMF1, ARID4B, REL, NR3C1, ATF7IP, ZNF770, SMARCA5, NCOA2, ZNF484, ICE2, HNRNPLL, ELF2, CPEB3, ELK4, BPTF, USP9X, ATAD2B, ATF2,…
GOBP_ESTABLISHMENT_OF_CELL_POLARITY	6.01987e-05	0.00180366	0.484995	1.57672	5	145	RICTOR, ROCK1, MYO9A, RAB11FIP2, GOLPH3, ROCK2, KIF20B, RAP2A, RUFY3, ARFGEF1, KRIT1, DOCK7, RAP1B, UBXN2B, PAFAH1B1, CDC42, WEE1, MCPH1, FBXW11, SDCCAG8, PARD3B, GPSM2, CLASP1, MAD2L1, PRKCI, SPDL1, RAB10, MPP7, NEK3, UST, CYRIB, CDK5RAP2, ARF6, FRMD4B, CRB1, PARD3, WDPCP, SNX27, CRK, SHTN1, SYNE4, PAX6, ARHGEF11, HTT, SPRY2, MYO18A, RIPOR2, GSK3B, IFT20, PATJ, NDC80, ZW10, HSP90AA1, OPHN1, AMOT…
GOBP_POSITIVE_REGULATION_OF_RNA_METABOLIC_PROCESS	9.9999e-06	0.000418987	0.458043	1.57626	0	1738	NIPBL, PRKAA1, INO80D, CREB1, ICE1, ATRX, SF3B1, MYSM1, MAP3K2, TUT4, NFAT5, RLF, PPP1R12A, CCNT2, RFC1, CNOT6L, ZFX, ARID4A, ZNF281, PRDM10, SETX, ASXL2, RC3H1, ZNF451, SP1, CLOCK, METTL14, NRIP1, RC3H2, ROCK1, CREBRF, SP3, MED13, TMF1, ARID4B, REL, NR3C1, ATF7IP, ZNF770, SMARCA5, NCOA2, ZNF484, ICE2, HNRNPLL, ELF2, CPEB3, ELK4, BPTF, ATAD2B, ATF2, POU2F1, TGFBR1, LHX4, ELF1, PUM1, REST, TBK1, N…
GOBP_REGULATION_OF_GENE_SILENCING_BY_RNA	0.00286476	0.0333916	0.529514	1.57619	271	49	FMR1, PUM2, PUM1, DDX6, TIAL1, DDX5, NCOR1, ZMPSTE24, PPP3CA, RIPK1, ADAR, DHX9, TNRC6B, NEAT1, KCNQ1OT1, ESR1, AGO2, LIN28A
GOBP_ORGANELLE_FISSION	9.9999e-06	0.000418987	0.465789	1.57431	0	496	NIPBL, ATRX, CENPC, STAG2, CDC14A, PDS5A, AGO4, SPAST, SLC25A46, SMARCA5, KIF2A, SMC5, TOP2B, SMC3, ABRAXAS1, SMC2, CCSAP, RAD1, ATM, MARCHF5, KIF20B, PHIP, EML4, TPR, SLF1, PDS5B, TENT4A, CHMP2B, SLF2, CEP192, ACTR2, TTN, RMI1, ANAPC4, CLASP2, FANCM, APC, GEN1, RAD50, LSM14A, CUL3, DDHD2, UBR2, RB1, CDKN1B, VPS4B, BRCA2, CDC14B, EPS8, ABRAXAS2, SYCP3, CENPE, UBXN2B, TOGARAM1, MSH5, BRIP1, INO80,…
GOBP_POSITIVE_REGULATION_OF_VIRAL_PROCESS	0.00176215	0.0231865	0.516123	1.57423	169	61	PKN2, FMR1, PDE12, TOP2B, ATG12, RSF1, DDX3X, TRIM38, ATG5, MDFIC, CNOT7, PPARA, SRPK2, TOP2A, PPID, HACD3, SRPK1, ADAR, DHX9, IFIT1, KPNA6, PABPC1, STOM, GBP7, TRIM21, STAU1, CD28
GOBP_MITOTIC_NUCLEAR_DIVISION	1.00003e-05	0.000418987	0.471673	1.57405	0	296	NIPBL, ATRX, CENPC, STAG2, CDC14A, PDS5A, SPAST, SMARCA5, KIF2A, SMC5, SMC3, ABRAXAS1, SMC2, CCSAP, ATM, KIF20B, PHIP, EML4, TPR, SLF1, PDS5B, TENT4A, CHMP2B, SLF2, CEP192, TTN, ANAPC4, CLASP2, APC, GEN1, LSM14A, CUL3, RB1, CDKN1B, VPS4B, CDC14B, EPS8, ABRAXAS2, CENPE, UBXN2B, TOGARAM1, INO80, CDC42, CAV2, STAG1, SMC1A, ZNF207, KNTC1, PDCD6IP, CDC23, CDK13, NSL1, RIOK2, SMC4, RAD21, USP16, SGO2, …
GOBP_POSITIVE_REGULATION_OF_CANONICAL_WNT_SIGNALING_PATHWAY	0.00022211	0.00484592	0.492432	1.57278	21	106	XIAP, TNKS2, USP47, PPM1B, ZEB2, USP34, USP8, CSNK1G3, DDX3X, RBPJ, UBR5, TTC21B, PPM1A, VPS35, CSNK1G1, WNK1, UBE2B, RNF146, TBL1XR1, LRRK2, YAP1, CAPRIN2, SMURF2, NFKB1, RECK, ASPM, TNKS, ATP6AP2, GSKIP, AMER1, ARNTL, SMAD3, LGR4, WLS, HHEX, LYPD6, SOX4, FGF9, LRRK1, RPS12, CAV1
GOBP_MEIOTIC_CHROMOSOME_SEGREGATION	0.000324015	0.00636232	0.49541	1.57157	31	96	CENPC, AGO4, TOP2B, SMC2, ATM, ACTR2, RMI1, FANCM, MSH5, BRIP1, HFM1, MRE11, SYCP2, C1orf146, ERCC4, SMC4, RAD21, SGO2, ACTR3, UBE2B, TOP2A, NDC1, MEIOC, MSH4, BUB1, SGO1, TERF1, MAJIN, STAG3, CCNE2, RNF212B, MLH3, SHOC1, TEX15, TRIP13, NUF2, FANCD2, REC8, TTK, SUN1, TERB1
GOBP_CARDIAC_MUSCLE_CELL_PROLIFERATION	0.00227481	0.0280976	0.520824	1.57116	217	55	ARID2, TGFBR1, MIR590, PTEN, RBPJ, MIR17HG, SAV1, MEF2C, MAPK14, BMPR1A, YAP1, TGFBR3, FGF20, DIPK2A, ERBB4, CITED2, TGFBR2, BMP10, KCNK2, CDK1, JARID2, FGF9
GOBP_DNA_TEMPLATED_TRANSCRIPTION_INITIATION	6.02464e-05	0.00180366	0.485071	1.57027	5	133	BDP1, SETX, ZNF451, MED13, ATF7IP, SMARCA5, MED23, BCLAF1, TAF1, ERCC6, RSF1, DR1, GTF2A1, TAF4B, TFAM, TAF9B, TAF1B, MED14, MED1, GTF3C4, TAF2, CAND1, SUB1, TAF5, POLR1F, H4-16, MED7, GTF2B, TAF7, PSMC6, TBP, GTF2F2, TBPL1, DHX36, TAF9, E2F3, MED4, ELOA, TFB2M, RRN3P1, RRN3, PPM1D, ESR1, TAF11, TAF13, BAZ2A, MED17, TAF8, HMGB1, TAF4, TAF1L, ERCC3
GOBP_HOMEOSTASIS_OF_NUMBER_OF_CELLS	1.00005e-05	0.000418987	0.471125	1.57026	0	283	SOS1, VPS54, ARID4A, RC3H1, RC3H2, SP3, IREB2, UFL1, KRAS, KMT2E, PTBP3, CASP3, TMOD3, JAK2, SMAD5, ABCB10, DOCK11, SOS2, NAPEPLD, ACVR2A, F2R, WDR48, SKIL, GPAM, RB1, ZC3H8, BCL2, AKT3, MED1, STAT1, MIR17HG, MEF2C, TSPO2, PPP2R3C, PPP3CB, ETS1, GIGYF2, MAPK14, BCL10, BPGM, PTPN11, ZFP36L1, PTPN2, SLC11A2, CDK6, CRISPLD1, ADAR, TGFBR3, ARNT, CEBPG, MIR221, KLF13, FLVCR1, CAMLG, AP3B1, RAG1, B2M, …
GOBP_NEGATIVE_REGULATION_OF_CELL_CYCLE_G2_M_PHASE_TRANSITION	0.00183241	0.0237037	0.513036	1.56743	176	62	TAOK1, BRCC3, USP47, ABRAXAS1, RAD17, ATM, TAOK3, FOXN3, CDC14B, MRE11, NBN, NAE1, ZNF830, TOPBP1, RAD21, CCNG1, UIMC1, INIP, MRNIP, PABIR1, RINT1, BRCA1, SYF2
GOBP_PHOTORECEPTOR_CELL_MAINTENANCE	0.00490535	0.0497552	0.534486	1.56551	460	43	USP45, ERCC6, BBS4, BBS10, MAK, CLCN3, LCA5, IQCB1, DRAM2, NPHP3, BBS12, ADGRV1, SPATA7, BBS2, CRB1, BBS1
GOBP_MITOTIC_SPINDLE_ORGANIZATION	0.000130723	0.00326083	0.485159	1.56508	12	125	STAG2, SPAST, KIF2A, SMC3, ABRAXAS1, CCSAP, TPR, CHMP2B, CEP192, CLASP2, LSM14A, VPS4B, TACC1, ABRAXAS2, CENPE, TOGARAM1, STAG1, SMC1A, ZNF207, PDCD6IP, ARHGEF10, GPSM2, CHMP5, CLASP1, EFHC1, OFD1, KIF11, STIL, KIF15, SPICE1, TNKS, PIBF1, BORA, CEP97, DLGAP5, CLTC, HNRNPU, INTS13, GNAI1, KPNB1, CENPH, KIF23, RMDN1, CHMP3, BCCIP, KIF3B, MAP10, RAB11A, MZT1, NEK2, PLK2, CKAP5, NDC80, NUF2, KIF4B, C…
GOBP_STRIATED_MUSCLE_CELL_PROLIFERATION	0.00131565	0.018903	0.506704	1.56492	127	69	ARID2, TGFBR1, MIR590, JAK2, PTEN, PAXBP1, AKIRIN1, RBPJ, CFLAR, MIR17HG, SAV1, MEF2C, MAPK14, BMPR1A, YAP1, TGFBR3, MSTN, FGF20, DIPK2A, ERBB4, CITED2, TGFBR2, BMP10, KCNK2, CDK1, JARID2, FGF9, MEGF10, MIR199A1
GOBP_REGULATION_OF_DENDRITIC_SPINE_DEVELOPMENT	0.00266091	0.0315926	0.518504	1.56416	254	55	FMR1, CPEB3, ACTR2, PTEN, MAPK6, UBE3A, PAFAH1B1, MEF2C, EIF4G2, CAPRIN1, NLGN1, STAU2, ASAP1, CAPRIN2, DHX36, SRGAP2C, ARF6, BHLHB9, HDAC2, C21orf91, EEF2K, ARMCX5-GPRASP2, IL2
GOBP_RESPONSE_TO_AMINO_ACID_STARVATION	0.00374477	0.0407929	0.526658	1.56384	354	48	ATF2, EIF2AK2, BMT2, SLC38A2, MIOS, SH3GLB1, EIF2AK4, IMPACT, MTOR, EIF2AK3, RRAGC, MAPK8, SESN3, MAPK1, FAS, MAP3K5, LARS1, EIF2S1, BECN1, ATF3, SZT2, WDR59, EIF2A, FLCN, RRAGB, SEH1L
GOBP_MUSCLE_HYPERTROPHY	0.000588988	0.0102471	0.495576	1.56352	57	89	ROCK1, ROCK2, TTN, IL6ST, SMAD4, PDE5A, PDLIM5, MEF2A, MTPN, CAMK2D, TWF1, FOXO1, PPARA, PPP3CA, HTR2B, MSTN, MIR25, SMAD3, YY1, HDAC2, ATP2B4, EZH2, SORBS2, AKAP13, HDAC4, BECN1, BMP10, PAK2, LMCD1, NPPA, TOMM70, JARID2, AKAP6, MLIP, KDM4A, TRPC3, MIR199A1, PRKCA, EDN1, INPP5F, ATP2A2, ADRA1A, GLRX3
GOBP_REGULATION_OF_SMALL_GTPASE_MEDIATED_SIGNAL_TRANSDUCTION	1.00002e-05	0.000418987	0.467947	1.56213	0	299	SOS1, RALGPS2, ERBIN, DENND4A, CD2AP, SHOC2, DENND4C, FAM13B, MYO9A, GNA13, KRAS, OGT, RALGAPA1, ARFGEF2, ALS2, FGD4, SCAI, ARFGEF1, ITGAV, KBTBD7, SSX2IP, NF1, SOS2, F2R, RDX, CUL3, RALGAPB, FBXO8, ARHGEF12, SYDE2, ARHGAP42, ARHGAP5, EPS8, CDC42SE2, RASA2, ARHGAP18, FAM13A, CAVIN4, ARHGEF10, SPATA13, KIF14, KBTBD6, LPAR6, RASA1, ECT2, ARHGAP12, ARHGAP35, ABCA1, CCDC125, RALGPS1, ARHGAP21, RALGAP…
GOBP_LYSOSOMAL_TRANSPORT	0.000171097	0.00393471	0.484889	1.561	16	121	GCC2, VPS54, SCYL2, MTM1, C9orf72, ALS2, CHMP2B, AP1G1, TMEM106B, HOOK3, LYST, VPS4B, AP3M1, VAMP7, SCARB2, UEVLD, GNPTAB, ATG14, CCDC91, ARL8B, VPS35, KIF13A, RAB12, NEDD4, VPS41, AKTIP, HMGXB4, ANKFY1, SNX16, LRRK2, LAMP2, RBSN, ZFYVE16, CHMP5, DTX3L, HOOK1, NCOA4, AP3B1
GOBP_RNA_SPLICING_VIA_TRANSESTERIFICATION_REACTIONS	1.00003e-05	0.000418987	0.466127	1.5584	0	315	SF3B1, PRPF4B, SCAF11, FMR1, SETX, METTL14, RBM41, TIA1, YTHDC1, PRPF39, REST, PTBP2, MBNL2, SRSF10, PPWD1, PRPF40A, DDX17, RBM15, RBMXL1, HNRNPH1, SON, MBNL3, QKI, RNPC3, LARP7, RBM39, DDX46, RBM5, CDC40, PAXBP1, CWC22, SRRM1, RBM25, HNRNPR, TGS1, CWC25, GCFC2, PLRG1, DDX5, USP49, CELF1, PNN, RBM7, MBNL1, RBM6, LUC7L3, SLU7, DDX20, ZCCHC8, CWF19L2, PSIP1, DDX39B, DYRK1A, KHDC4, CDK13, SNRPGP15, …
GOBP_PROTEIN_DEPHOSPHORYLATION	1.00002e-05	0.000418987	0.466781	1.55715	0	292	PTPN4, PPP1R12A, CDC14A, PPP4R3B, BOD1L1, ROCK1, MTM1, LRRC40, PPM1B, PPM1K, STYX, RPAP2, ROCK2, PPP1R15B, PPP4R2, MTMR6, DLG1, JAK2, PTEN, CTDSPL2, PPTC7, PP2D1, PPP1CC, PPP1CB, PDP2, MTMR1, NCK1, BCL2, PPP2R5E, PPM1A, PPP2R2A, PPP1R2, CDC14B, UBLCP1, CTTNBP2NL, DUSP11, PTP4A2, BTRC, DUSP19, PPP4R3A, RNGTT, ARPP19, SSH2, PTPDC1, CNEP1R1, PPP3CB, TSC1, PPP1R2P1, FBXW11, CAMK2G, PPP3CA, RPRD1A, PT…
GOBP_RESPONSE_TO_LEUKEMIA_INHIBITORY_FACTOR	0.000425097	0.00790144	0.490218	1.55627	41	97	CREB1, RIF1, SMARCA5, BCLAF1, SIRT1, MTF2, PIGA, KDM3A, RNMT, GCLM, EPS8, RNF125, ARID5B, POLR1F, NFYB, MYNN, MAT2A, HELLS, B3GNT2, SRSF3, UBXN2A, WDR35, SNX10, SMAD7, HNRNPU, SRSF7, PDCD10, NUP35, TRIM25, KLF4, CTBP2, ABCD4, XRCC5, PAX6, PLA2G10, KDM5B, SPRY2, EEF1E1
GOBP_POSITIVE_REGULATION_OF_INNATE_IMMUNE_RESPONSE	0.000140538	0.00343847	0.479881	1.55619	13	138	MATR3, TBK1, UBE2K, RIOK3, AP1G1, LSM14A, MED1, TRAF6, POLR3F, TXK, TRIM5, EP300, MAP3K7, IFI16, POLR3G, NMI, IKBKB, PARP9, CASP6, KLRK1, DHX9, SIN3A, STAT5B, CD160, CLNK, RASGRP1, PYHIN1, USP27X, SFPQ, PSPC1, HMGB1, CD226, NLRC5, PRKDC, PAK1, IL21, CLEC6A, GBP5, CGAS, SH2D1A, TRIM56, PAK2, TRIM6, XRCC5, HPX, TLR4, HMGB2, CREBBP, ZNFX1, TASL, TOMM70, KLRD1, CLEC7A, NONO, KLRC4-KLRK1, KLRC4, HSP90…
GOBP_NEGATIVE_REGULATION_OF_PROTEIN_CONTAINING_COMPLEX_DISASSEMBLY	0.000989049	0.0152091	0.496727	1.55552	96	81	TAOK1, ATXN7, SCAF8, TMOD3, CAPZA2, CLASP2, APC, TTBK2, RDX, PIK3CA, ADD3, EPS8, MTPN, TWF1, CAMSAP2, TMOD2, NAV3, CKAP2, CAPZA1, CLASP1, LIMA1, TMOD1, WASHC2C, SVIL, SPTA1, SWAP70, AVIL, PLEKHH2, CRACD, MID1, SPTBN5
GOBP_NEGATIVE_REGULATION_OF_DNA_METABOLIC_PROCESS	0.00022137	0.00484358	0.482909	1.55535	21	122	SMCHD1, KLHL15, TNKS2, RIF1, XRN1, ATM, TENT4B, RNF169, ERCC6, DCP2, HELB, POT1, SHLD2, SHLD3, RAD50, UBR5, FANCB, MSH3, TRIP12, ZNF91, NBN, SUB1, BMPR2, MSH2, ERCC4, KMT2A, MSH6, THOC1, PARPBP, DFFA, MIR221, GNL3L, TNKS, ZRANB3, HNRNPU, POLQ, TP53BP1, TERF1, HNRNPA1, NDFIP1, CGAS, DNAJC2, XRCC5, KCNK2, ZSCAN4, EXOSC10, BLM
GOBP_INTERFERON_BETA_PRODUCTION	0.00276827	0.0325643	0.513506	1.55515	265	57	REL, TBK1, PPM1B, RIOK3, IFIH1, DDX3X, TRIM38, DDX58, POLR3F, PTPN11, POLR3G, TLR3, NMI, DHX9, YY1, ZBTB20, TRAF3, TRIM56, TLR4, HMGB2, TOMM70, OAS2, NLRC3, HSP90AA1, IRF1, POLR3A, TLR8, OAS1, TLR9, TLR7, OAS3, POLR3B, RIPK2, TLR2, MIR26B, TIRAP, LILRB1
GOBP_REGULATION_OF_MACROAUTOPHAGY	5.01082e-05	0.00157601	0.476353	1.55475	4	158	SMG1, EXOC8, VPS13C, TBK1, MTM1, C9orf72, EXOC1, SIRT1, ATG12, CASP3, VPS26A, SNX6, RAB3GAP2, VPS13D, UBQLN2, RAB3GAP1, PIK3CA, SCOC, UVRAG, BNIP3L, WAC, ATG5, ATG14, SNX18, SEC22B, VPS35, SPTLC1, SH3GLB1, TSC1, GNAI3, NEDD4, ATP6V1A, SNX30, UBQLN1, SMCR8, MAP3K7, TRIM13, LRRK2, PIK3C3, CALCOCO2, MTOR, OPTN, SNX4, ATP6V0A2, SCFD1, MAPK8, ATP6V1C1, ERN1, SPTLC2, SESN3, RUFY4, PIP4K2A, EXOC4, ATP6V…
GOBP_DNA_METABOLIC_PROCESS	9.9999e-06	0.000418987	0.454831	1.55359	0	905	NIPBL, INO80D, SMG1, SMCHD1, ATRX, VCPIP1, RLF, KLHL15, ARID2, PDS5A, RFC1, SETX, ERCC6L2, ETAA1, TNKS2, PPP4R3B, DICER1, BOD1L1, EPC2, OTUD4, RIF1, SHPRH, PURA, SMC6, ATF7IP, APAF1, CUL4B, USP9X, UFL1, XRN1, TAOK1, POLK, BRCC3, USP47, WDR70, ZBTB1, SMC5, KMT2E, SMARCAD1, SIRT1, REV1, ZGRF1, ATAD5, TOP2B, SMC3, ABRAXAS1, RAD17, RCHY1, HELQ, WRN, RAD1, ATM, PPP4R2, MPHOSPH8, ORC2, TENT4B, RNF169, …
GOBP_NEGATIVE_REGULATION_OF_MRNA_METABOLIC_PROCESS	0.000729942	0.0121264	0.490898	1.55347	71	93	FMR1, SRSF10, TRAF5, PAIP1, CCNT1, TENT4B, TENT4A, ANGEL2, BARD1, SECISBP2, CTR9, CSDE1, DYRK1A, THRAP3, SRSF6, MAPK14, HNRNPK, TARDBP, MEIOC, RBMX, RNF20, DAZL, DHX9, HNRNPU, NOCT, SRSF7, NBAS, SYNCRIP, A1CF, ELAVL4, ZC3H14, PABPC1, HNRNPA2B1, TENT5C, TENT5D, LARP4B, BOLL, METTL16, HNRNPC
GOBP_SOMATIC_DIVERSIFICATION_OF_IMMUNOGLOBULINS	0.0017268	0.0228786	0.502624	1.55232	167	69	RIF1, ATAD5, SHLD2, SHLD3, LIG4, APLF, MSH3, KMT5B, NBN, MSH2, MSH6, THOC1, RNF168, NSD2, XRCC4, POLQ, YY1, SWAP70, TP53BP1, PTPRC, PRKDC, RNF8, NDFIP1, PAXIP1, EXOSC3, SAMHD1, IL2, POLB, PMS2, AICDA, CD28, IL4, MCM3AP, TNFSF4, BCL6
GOBP_CELLULAR_PROTEIN_CATABOLIC_PROCESS	9.9999e-06	0.000418987	0.455233	1.55209	0	800	USP38, VPS13A, KLHL15, FMR1, MFSD8, DNAJB14, RLIM, FBXO11, ZYG11B, SPOPL, RC3H1, USP24, MARCHF7, YOD1, USP33, RBBP6, CD2AP, SGTB, DDI2, CLOCK, RC3H2, UBXN4, TMF1, PIAS1, ITCH, LTN1, RIC1, CRBN, CUL4B, USP9X, UFL1, UBA6, FBXL3, MTM1, FEM1B, ARIH1, HACE1, AGTPBP1, USP37, TOPORS, USP47, UBE2K, LATS1, TAF1, MARCHF6, SOCS4, SIRT1, USP12, ATE1, BBS7, SH3RF1, MIB1, USP34, OGT, STYX, RCHY1, FEM1C, UBR1, …
GOBP_PHOSPHATIDYLINOSITOL_METABOLIC_PROCESS	5.00902e-05	0.00157601	0.474902	1.55144	4	161	FAM126B, SMG1, PIKFYVE, LPGAT1, IPMK, INPP4A, MTMR10, MTM1, MTMR12, SOCS4, PIK3C2A, PIGA, SOCS5, ATM, MTMR6, PIK3R1, PTEN, FAM126A, PIK3CA, SOCS6, UVRAG, MTMR1, EFR3A, SACM1L, PI4K2B, ATG14, MTMR9, DGKE, PIK3C3, PIGM, MTMR4, PIGK, HTR2B, SOCS7, IMPA1, LCLAT1, SH3YL1, PLCB1, PIGF, INPP4B, BPNT1, SYNJ1, INPP5B, PIP4P2, PIP4K2A, MTMR7, PGAP1, CDS1, PIK3CB, MTMR2, MPPE1, PIK3CG, PIK3R4, OCRL, BECN1, …
GOBP_NEGATIVE_REGULATION_OF_TRANSCRIPTION_BY_RNA_POLYMERASE_II	9.9999e-06	0.000418987	0.453935	1.55103	0	927	NIPBL, ATRX, LCOR, PHF6, IKZF5, ZNF131, FNIP1, ZBTB6, RLIM, RFC1, TRIM33, ZNF281, ZNF451, SUZ12, MIER1, DICER1, NRIP1, SP3, RIF1, PIAS1, PURA, MIER3, NR3C1, ATF7IP, NCOA2, CPEB3, ZBTB33, ELK4, KLF3, BPTF, USP9X, REST, ZBTB14, NR2C2, CDC73, TAF1, ZBED6, ZEB2, GABPA, ZBTB1, CGGBP1, SIRT1, ZNF354B, NR1D2, MTF2, ZBTB26, KDM5A, ZBTB34, ZBTB5, ZBTB37, PRDM2, ZNF148, ORC2, N4BP2L2, TPR, DLG1, ZNF136, SC…
GOBP_DNA_DAMAGE_RESPONSE_SIGNAL_TRANSDUCTION_BY_P53_CLASS_MEDIATOR	0.00159923	0.0216714	0.499378	1.54844	155	72	ATRX, MARCHF7, SPRED1, SIRT1, ATM, SP100, MDM4, DDX5, CDKN1B, BRCA2, DYRK1A, NBN, ACER2, ZMPSTE24, SMYD2, PPM1D, USP10, ATR, FOXO3, PYHIN1, PMAIP1, PSMD10, PAXIP1, ING4, PLK2, KDM1A, EEF1E1, CD44, E2F7, SOX4, MDM2, RPS6KA6, HIPK2
GOBP_POSITIVE_REGULATION_OF_RESPONSE_TO_CYTOKINE_STIMULUS	0.00258516	0.0308888	0.505349	1.54656	249	63	TBK1, UBE2K, TRIM44, IFIH1, LSM14A, PARP14, DDX58, MED1, PAFAH1B1, TXK, RIPK1, PARP9, DHX9, TAF9, ADAM17, LRRC70, IL7, USP27X, NLRC5, TICAM2, TRIM56, TRIM6, HPX, TLR4, CASP4, HIF1A
GOBP_REGULATION_OF_AUTOPHAGY	1.00002e-05	0.000418987	0.461648	1.54631	0	338	PRKAA1, SMG1, EXOC8, MFSD8, VPS13C, USP33, ROCK1, UFL1, TAB3, TBK1, MTM1, C9orf72, EXOC1, SIRT1, PIK3C2A, ATG12, ATM, CASP3, TAB2, VPS26A, SNX6, RAB3GAP2, HERC1, VPS13D, UBQLN2, RAB3GAP1, PIK3CA, TLK2, SCOC, UVRAG, FBXW7, BCL2, TRIM38, BNIP3L, WAC, ATG5, EIF4E, DCAF12, ATG14, SNX18, EIF4G2, SEC22B, ATF6, VPS35, EIF4G3, ERCC4, ACER2, TRIM34, SPTLC1, MTMR9, SH3GLB1, FOXO1, TSC1, TRIM5, ZMPSTE24, GN…
GOBP_REGULATION_OF_CELL_CYCLE	9.9999e-06	0.000418987	0.451708	1.54582	0	1046	INO80D, PKN2, ATRX, RBL2, CCNT2, CDC14A, APPL1, XIAP, SPAST, ETAA1, ZZZ3, CLOCK, EPC2, CEP120, BIRC6, SMARCA5, YTHDC2, CUL4B, ATF2, TGFBR1, FBXL3, PUM1, TAOK1, FEM1B, WAPL, RPS6KB1, BRCC3, USP47, LATS1, CDC73, TAF1, ZBED6, HBP1, PRPF40A, SMC5, KMT2E, SIRT1, ATAD5, MDM1, KLHL9, SDE2, ABRAXAS1, RAD17, ROCK2, CCNT1, CCSAP, RAD1, MIR590, ATM, CASP3, CCNJ, SON, KIF20B, UBA3, PHIP, TPR, SETD2, DLG1, SL…
GOBP_CELL_PROJECTION_ASSEMBLY	9.9999e-06	0.000418987	0.455622	1.5453	0	591	CEP350, FMR1, CEP135, RP2, CDC14A, EVI5, RO60, CPLANE1, CD2AP, ROCK1, CEP120, KIF27, TGFBR1, RAPGEF6, FER, WDR11, RAB8B, RAP2C, CCDC66, ODF2L, RFX3, BBS7, KIF3A, GOLPH3, EXOC5, ATMIN, RAPGEF2, TBC1D15, WASL, PIK3R1, ACTR2, MPHOSPH9, NEK1, ARL13B, RAP2A, FGD4, SYNE2, SCLT1, RAB23, CCP110, CYLD, CCDC39, CCDC88A, CEP162, BAG4, ATP7A, APC, FAM161A, AKIRIN1, ANO6, TTBK2, SSX2IP, DOCK11, IFT74, KIAA058…
GOBP_CYTOSKELETON_DEPENDENT_INTRACELLULAR_TRANSPORT	1.00095e-05	0.000418987	0.469346	1.54433	0	194	CCDC186, SPAST, PURA, AGTPBP1, KIF3A, WASL, SPG11, BLOC1S6, SYNE2, CCDC88A, SSX2IP, IFT74, HOOK3, IFT81, CILK1, PCM1, BLOC1S5, AP3M1, TTC21B, WDR19, RHOT1, DST, PAFAH1B1, ARMCX3, DYNC1I2, CDC42, MAK, ARL8B, BICD1, IFT88, KIF5B, KIF13A, LRPPRC, KIF1B, FBXW11, TRAF3IP1, LCA5, AP3S1, MYO10, STAU2, BBS12, KIFAP3, WDR35, DYNC2LI1, TRAK2, HOOK1, TTC21A, ARHGAP21, AP3B1, RAB6A, DYNC2I1, RAB21, TTC30B, L…
GOBP_HISTONE_H3_K4_METHYLATION	0.00184684	0.0237699	0.498512	1.54358	179	71	RLF, ARID4A, KDM6A, KMT2C, KMT2E, OGT, ASH1L, TET2, PHF20, SMAD4, CTR9, KANSL1, TET3, NFYB, KMT2A, KANSL3, KANSL2, PRMT6, RTF1, NFYA, BRCA1, BCOR, ASH2L, KMT2D, WDR5B, RBBP5, PAXIP1, WDR82, KDM1A, AUTS2
GOBP_RESPONSE_TO_UV	0.000150471	0.00363504	0.474045	1.54167	14	146	PRKAA1, FMR1, RO60, MAP4K3, CUL4B, POLK, USP47, TAF1, ZBTB1, SIRT1, REV1, SDE2, WRN, CASP3, ERCC6, N4BP1, PIK3R1, SPRTN, PRIMPOL, XPA, USP1, BCL2, BRCA2, INO80, POLA1, USP28, MSH2, ERCC4, NEDD4, EP300, UBE2A, UBE2B, EIF2AK4, IMPACT, PPID, MSH6, POLD3, TP53INP1, BMF, PTPRK, DHX36, MAPK8, UVSSA, ERCC8, ATR, METTL3, CASP7, ZRANB3, ERCC5, YY1, RHBDD1, UBE4B, MAP3K4, ERCC3, EIF2S1, XPC, CREBBP, KDM1A,…
GOBP_MACROAUTOPHAGY	1.00004e-05	0.000418987	0.46139	1.54165	0	308	RAB33B, SMG1, PIKFYVE, EXOC8, MFSD8, VPS13C, TRAPPC8, YOD1, STX17, C5orf51, UFL1, LRBA, TBK1, MTM1, C9orf72, EXOC1, TBC1D12, SIRT1, ATG12, CASP3, VPS36, CHMP2B, VPS26A, SNX6, RAB23, RAB3GAP2, ATG2B, VPS13D, STAM2, UBQLN2, RAB3GAP1, PIK3CA, SCOC, RB1CC1, WDFY3, UVRAG, VPS4B, BNIP3L, WAC, VAMP7, ATG5, UBXN2B, ACBD5, ATG14, SNX18, STX12, SEC22B, NBR1, ARL8B, VPS35, UFM1, SPTLC1, TMEM41B, IFT88, SH3G…
GOBP_RESPONSE_TO_IONIZING_RADIATION	0.000140496	0.00343847	0.47475	1.54131	13	141	NIPBL, PRKAA1, CLOCK, BRCC3, SIRT1, ABRAXAS1, WRN, RAD1, ATM, CASP3, ERCC6, BARD1, LIG4, TLK2, TANK, BCL2, BRCA2, COP1, INO80, USP28, DCLRE1C, TOPBP1, MSH2, NUCKS1, MAPK14, ZMPSTE24, UIMC1, DNMT3A, IFI16, TRIM13, INIP, MRNIP, YAP1, XRCC2, ECT2, RAD51AP1, RAD9B, FIGNL1, CXCL10, RNF168, BRCA1, SPIDR, CBL, ERCC8, INTS7, RAD54B, ATR, XRCC4, RFWD3, TP53BP1, ALAD, PTPRC, PRKDC, RNF8, ANXA1, MAP3K20, PA…
GOBP_LAMELLIPODIUM_ASSEMBLY	0.00214603	0.0268097	0.498116	1.54049	208	70	FER, GOLPH3, PIK3R1, ACTR2, CCDC88A, ATP7A, AKIRIN1, NCKAP1, PIK3CA, P2RY12, NCK1, CDC42, TWF1, ACTR3, SPATA13, WHAMM, MTOR, MSTN, ABI2, PLCE1, VAV3, ABLIM3, AVIL, ARHGEF6, ARHGEF7, ABLIM1
GOBP_STEROID_HORMONE_MEDIATED_SIGNALING_PATHWAY	0.000251027	0.00526675	0.474663	1.53657	24	133	CLOCK, TMF1, NR3C1, UFL1, LATS1, DDX17, SIRT1, KDM3A, JAK2, RNF6, NR2C1, CNOT1, DDX5, UBR5, MED1, UBE3A, NCOR1, SKP2, STRN3, CRY1, UFM1, PGRMC2, NEDD4, PPARA, KDM4C, EP300, YAP1, TAF7, RNF14, RWDD1, NCOA4, BRCA1, UFSP2, ARNTL, ESR1, NODAL, KMT2D, CNOT2, ARID1A, PIAS2, PAK1, RHOXF1, NR3C2, TP63, FOXP1, UBA5, KDM1A, PAQR8, RBFOX2, PTGES3, CALCOCO1, PPARGC1B, TRIP4, TRIM68
GOBP_NEGATIVE_REGULATION_OF_MRNA_CATABOLIC_PROCESS	0.00295198	0.0339646	0.500397	1.53635	285	65	FMR1, TRAF5, PAIP1, TENT4B, TENT4A, ANGEL2, SECISBP2, CSDE1, THRAP3, MAPK14, TARDBP, MEIOC, DAZL, DHX9, HNRNPU, NOCT, NBAS, SYNCRIP, A1CF, ELAVL4, PABPC1, TENT5C, TENT5D, LARP4B, BOLL, METTL16, HNRNPC
GOBP_DEFENSE_RESPONSE_TO_SYMBIONT	1.00003e-05	0.000418987	0.460607	1.53597	0	288	PUM2, ITCH, SENP7, DDX60, PUM1, EIF2AK2, EXOC1, PPM1B, PDE12, DDX17, ATG12, USP15, RIOK3, SETD2, IFIT5, TRIM44, ANKRD17, IFIH1, TRIM52, LSM14A, LYST, BIRC2, GPAM, BCL2, TRIM38, BNIP3L, IRF9, DDX58, ATG5, DDX21, RNF125, GBP3, STAT1, CARD8, SKP2, BIRC3, IFIT2, CNOT7, POLR3F, IFI44L, TRIM34, ZC3HAV1, IFNA21, TRIM5, ELMOD2, ZMPSTE24, TRAF3IP1, EIF2AK4, IFI16, TRIM13, POLR3G, TLR3, GBP1, IFIT3, DTX3L,…
GOBP_NEGATIVE_REGULATION_OF_ADAPTIVE_IMMUNE_RESPONSE	0.00369793	0.0403977	0.505207	1.53551	355	59	RC3H1, RC3H2, CD46, ARG1, PPP3CB, THOC1, AHR, DUSP22, KLRC1, SMAD7, CD160, PTPRC, SAMSN1, NDFIP1, IL2, KLRD1, NOD2, IL7R, IL4, TNFSF4, BCL6, SLAMF1, HLA-F, HFE, C4BPB, LILRB1, CR1L
GOBP_PHOSPHATIDYLINOSITOL_BIOSYNTHETIC_PROCESS	0.000271109	0.0055961	0.474305	1.53541	26	133	FAM126B, SMG1, PIKFYVE, IPMK, INPP4A, MTM1, SOCS4, PIK3C2A, PIGA, SOCS5, ATM, MTMR6, PIK3R1, PTEN, FAM126A, PIK3CA, SOCS6, UVRAG, MTMR1, EFR3A, SACM1L, PI4K2B, ATG14, DGKE, PIK3C3, PIGM, MTMR4, PIGK, HTR2B, SOCS7, IMPA1, SH3YL1, PIGF, INPP4B, BPNT1, SYNJ1, PIP4K2A, MTMR7, PGAP1, CDS1, PIK3CB, MTMR2, MPPE1, PIK3CG, PIK3R4, OCRL, BECN1, DPM1, PIGB, PIP5K1A, PIGW, PI4KAP1, PIGN, PIP4K2B, BPNT2, PIGG…
GOBP_CHROMOSOME_SEPARATION	0.000890679	0.0140941	0.483399	1.53462	87	97	SMARCAD1, TOP2B, ATM, TPR, RMI1, ANAPC4, FANCM, APC, GEN1, CUL3, RB1, CENPE, HFM1, ZNF207, KNTC1, CDC23, RIOK2, ERCC4, RAD21, FBXO5, TOP2A, CDC27, MAD2L1, ZWILCH, CENPF, SPDL1, ANAPC1, CSNK2A2, DLGAP5, BUB3, CDK5RAP2, BUB1, NSMCE2, USP44, SHOC1, TRIP13, NDC80, ZW10, TEX14, DYNC1LI1, ANAPC5, NEK6, TTK, IK, PRAP1, BUB1B
GOBP_DNA_METHYLATION_OR_DEMETHYLATION	0.00109378	0.0163278	0.484085	1.53454	107	95	ATRX, RLF, OTUD4, ATF7IP, USP9X, KMT2E, MPHOSPH8, TET2, APOBEC2, PIK3CA, TET1, MTRR, TDG, METTL4, TET3, CTCF, ZMPSTE24, KMT2A, DNMT3A, KDM1B, HELLS, BRCA1, PPM1D, FTO, PIWIL4, BAZ2A, EZH2, TOX, ZDBF2, STPG4, TEX15, DNMT3B, AICDA, N6AMT1, MAPT-AS1, APOBEC3D, USP7, TDRD1, MBD2, EHMT1, MORC1, APOBEC3G, MAEL
GOBP_MICROTUBULE_BASED_MOVEMENT	1e-05	0.000418987	0.455958	1.53276	0	391	VPS13A, SPAST, TMF1, PURA, KIF27, KIF2A, AGTPBP1, RFX3, KIF3A, ASH1L, CCSAP, KIF20B, ACTR2, SPG11, BLOC1S6, KTN1, SYNE2, CCDC39, SSX2IP, TSSK4, IFT74, IFT81, DYNC1LI2, CILK1, PCM1, BLOC1S5, BBS4, AP3M1, TTC21B, WDR19, DNAI4, RHOT1, DST, CENPE, CFAP44, PAFAH1B1, ARMCX3, DYNC1I2, TTLL3, STARD9, CDC42, DNHD1, MAK, ARL8B, CFAP70, DYNLT2, CFAP69, BICD1, IFT88, KIF5B, KIF13A, LRPPRC, KIF1B, ACTR3, FBXW…
GOBP_SMALL_GTPASE_MEDIATED_SIGNAL_TRANSDUCTION	9.9999e-06	0.000418987	0.452896	1.53116	0	501	RAB33B, SOS1, RALGPS2, ERBIN, DENND4A, CD2AP, ROCK1, SHOC2, DENND4C, FAM13B, CHM, MYO9A, GNA13, RAPGEF6, HACE1, KRAS, RAP2C, GARRE1, OGT, ROCK2, NRAS, RALGAPA1, RAPGEF2, ARFGEF2, ALS2, USO1, USP8, RAP2A, FGD4, SCAI, CCDC88A, ARFGEF1, ITGAV, KBTBD7, SSX2IP, NF1, DOCK11, NCKAP1, SOS2, KRIT1, F2R, G3BP2, RDX, CUL3, RALGAPB, FBXO8, RB1, RHOBTB3, ARHGEF12, SYDE2, DOCK7, RAP1B, RAB30, ARHGAP42, ARHGAP5…
GOBP_REGULATION_OF_MITOTIC_CELL_CYCLE	9.9999e-06	0.000418987	0.453448	1.5304	0	464	PKN2, RBL2, CDC14A, APPL1, YTHDC2, CUL4B, ATF2, TAOK1, RPS6KB1, BRCC3, USP47, CDC73, KMT2E, SIRT1, ATAD5, SDE2, ABRAXAS1, RAD17, ATM, KIF20B, PHIP, TPR, DLG1, TMOD3, ANAPC4, CRLF3, ANGEL2, NEK7, PTEN, CYLD, SASS6, TAOK3, ANKRD17, HECA, APC, DDX3X, GEN1, PLRG1, RDX, CUL3, PKD2, RBL1, ZNF655, FOXN3, RB1, CDKN1B, VPS4B, BCL2, THAP1, BRCA2, WAC, BRD7, CDC14B, EIF4E, CENPE, PAFAH1B1, INO80, CDC42, MRE…
GOBP_POSITIVE_REGULATION_OF_TRANSCRIPTION_BY_RNA_POLYMERASE_II	9.9999e-06	0.000418987	0.446032	1.52903	0	1198	NIPBL, CREB1, ATRX, MYSM1, NFAT5, RLF, PPP1R12A, CCNT2, ZFX, ARID4A, PRDM10, SETX, ASXL2, ZNF451, SP1, CLOCK, NRIP1, CREBRF, SP3, MED13, TMF1, ARID4B, REL, NR3C1, ZNF770, SMARCA5, NCOA2, ZNF484, ELK4, BPTF, ATAD2B, ATF2, POU2F1, LHX4, ELF1, REST, TBK1, NR2C2, BCLAF3, BCLAF1, ZNF292, CARF, ZNF782, NPAT, ZNF33A, KMT2C, CDC73, TAF1, ZEB2, NCOA3, GABPA, DDX17, SIRT1, RBM15, RFX3, NR1D2, MTF2, OGT, CH…
GOBP_REGULATION_OF_PROTEIN_DEACETYLATION	0.00409764	0.0438264	0.501397	1.52677	394	60	NIPBL, PRKAA1, ZZZ3, SPRED1, SIRT1, KDM5A, DR1, DYRK1A, CAMK2D, EP300, LRRK2, PRMT6, FNTA, MBIP, MAPK8, NEK3, YEATS2, ING2, IFNG, TADA2A, AKAP8, FRY
GOBP_CHROMOSOME_ORGANIZATION_INVOLVED_IN_MEIOTIC_CELL_CYCLE	0.00261412	0.0311337	0.492377	1.52673	254	72	ATRX, AGO4, SMC2, ATM, RAD50, MSH5, BRIP1, MRE11, SYCP2, C1orf146, SMC4, RAD21, SGO2, UBE2B, NDC1, MEIOC, MSH4, BUB1, SGO1, TERF1, MAJIN, STAG3, CCNE2, RNF212B, MLH3, TEX15, TRIP13, FANCD2, REC8, SUN1, TERB1, BUB1B, MAEL
GOBP_CELLULAR_SENESCENCE	0.00171111	0.02271	0.486158	1.52654	167	84	SMC6, SMC5, SIRT1, MIR590, ATM, KAT6A, NEK4, RBL1, ZNF277, CDKN1B, AKT3, MAPKAPK5, MAPK14, ZMPSTE24, FBXO5, PNPT1, BMPR1A, PRMT6, CDK6, MAPK9, MAP2K4, MAPK8, B2M, ARNTL, ING2, MAP3K5, CGAS, OPA1, MAP3K3, NSMCE2, RSL1D1, PLK2, EEF1E1, ZKSCAN3, MAGEA2B, NEK6, MAP2K1, MAGEA2, ID2, PAWR, BCL6, TBX3, HMGA2, MAP2K6, KIR2DL4
GOBP_CYTOPLASMIC_MICROTUBULE_ORGANIZATION	0.0045895	0.0473576	0.503864	1.52595	440	57	CEP120, SLK, DLG1, CLIP1, SLAIN2, CCDC88A, HOOK3, PCM1, DST, PAFAH1B1, CAMSAP2, TUBGCP5, CENPJ, CLASP1, HOOK1, CLIP4, TUBGCP3, KPNB1, WDR73, CRIPT, TUBGCP4, MAP10, RAB11A
GOBP_POSITIVE_REGULATION_OF_SMALL_GTPASE_MEDIATED_SIGNAL_TRANSDUCTION	0.00304963	0.0345986	0.493362	1.52578	296	70	SOS1, ERBIN, SHOC2, KRAS, ALS2, ITGAV, SOS2, F2R, LPAR6, NOTCH2, MAPRE2, GPR174, MAP4K4, RASGRP1, ARHGEF3, LRRD1, GPR17, PIK3CB, KITLG, GPR199P, PIK3CG, AKAP13, P2RY10, GPR65, AUTS2
GOBP_POSITIVE_REGULATION_OF_TYPE_I_INTERFERON_PRODUCTION	0.00451228	0.0468861	0.502636	1.52513	433	58	TBK1, CHUK, RIOK3, SETD2, IFIH1, DDX3X, DDX58, STAT1, POLR3F, PTPN11, POLR3G, TLR3, DHX36, DHX9, G3BP1, ZBTB20, PTPN22, CGAS, TRIM56, TLR4, HMGB2, TOMM70, OAS2, HSP90AA1, IRF1, POLR3A, TLR8, OAS1, TLR9, TLR7, OAS3
GOBP_PROTEIN_DNA_COMPLEX_ASSEMBLY	2.00192e-05	0.000761944	0.463233	1.52481	1	196	ATRX, CENPC, BDP1, SHPRH, ATF7IP, SMARCA5, TAF1, SPTY2D1, BAZ1A, RSF1, DR1, KAT6A, HP1BP3, SENP6, RB1, TAF1B, KAT6B, CENPE, TAF2, CAND1, TAF5, KNTC1, H4-16, TSPYL4, GTF2B, HELLS, RAD52, CENPK, TAF7, PSMC6, TBP, NAP1L1, CENPF, TSPYL1, DNAJC9, TAF9, ITGB3BP, SET, H2BC19P, RRN3, MIS12, ESR1, CENPI, DLGAP5, ASF1A, TAF11, TAF13, CENPP, BAZ2A, ZNF827, NASP, TAF8, HMGB1, CENPN, TERF1, CENPH, POLE3, TAF4…
GOBP_PEPTIDYL_SERINE_MODIFICATION	1.00002e-05	0.000418987	0.455174	1.52419	0	335	RICTOR, PRKAA1, TLK1, SMG1, PKN2, PIKFYVE, MORC3, FNIP1, AKAP9, ROCK1, BRAF, TGFBR1, TBK1, RPS6KB1, LATS1, TAF1, HIPK1, CAB39, CHUK, ROCK2, STK38L, ATM, RPS6KA3, CSNK1G3, HIPK3, PAQR3, UHMK1, STK4, GGNBP2, PTEN, BAG4, PLCL1, TTBK2, TSSK4, PIK3CA, TLK2, DMD, NSD1, NCK1, CLK1, BCL2, DOCK7, AKT3, DYRK2, VRK2, DYRK1A, FNIP2, PDPK1, CAMK2D, CREBL2, GALNT1, IFNA21, MAPKAPK5, GALNT4, MAPK14, RPS6KA5, CS…
GOBP_ESTABLISHMENT_OF_PROTEIN_LOCALIZATION_TO_PLASMA_MEMBRANE	0.00440538	0.046088	0.49918	1.52256	424	61	GCC2, VAMP4, GOLPH3, GOPC, GOLGA4, LYPLA1, CNST, MACF1, BLZF1, VPS35, AKAP5, KIF13A, PREPL, AFDN, OPTN, GOLGA7, RAB10, ATP2C1, GOLPH3L, BBS2, BBS1, GGA2, RAB11A, GRIP1, ANK3, VAMP3
GOBP_NEGATIVE_REGULATION_OF_RESPONSE_TO_DNA_DAMAGE_STIMULUS	0.0020383	0.0256899	0.485715	1.52255	199	82	SMCHD1, KLHL15, MARCHF7, RIF1, USP47, SIRT1, ATAD5, RNF169, ERCC6, HELB, SHLD2, SHLD3, TAF9B, UBR5, FANCB, BCL2, TRIP12, DDX39B, DYRK1A, ERCC4, FBXO5, THOC1, PARPBP, MIR221, TAF9, POLQ, TP53BP1, ING2, PSMD10, CGAS, DDIAS, KDM1A, CD44, MDM2
GOBP_NUCLEUS_ORGANIZATION	0.000250886	0.00526675	0.468902	1.52232	24	141	SPAST, TMF1, TMEM170A, LEMD3, ATXN7, SIRT1, KDM3A, USPL1, TPR, CHMP2B, NUP54, NUP155, PSME4, VPS4B, SYCP3, AHCTF1, UBXN2B, SYNE1, PAFAH1B1, PARP11, PDCD6IP, LPIN1, NUP153, NEMP1, NUP133, ETS1, ZMPSTE24, SRPK2, TARDBP, TOR1AIP1, NDC1, WEE2, SRPK1, CHMP5, UBXN2A, TBPL1, NUP98, RRN3, SELENOF, SERBP1, BAZ2A, WBP2NL, NUP205, PITPNB, NUP107, NUP35, RNF8, PHF8, CHMP3, WDR73, HMGB2, CDK1, IRAG2, REEP3, H…
GOBP_REGULATION_OF_INTRACELLULAR_STEROID_HORMONE_RECEPTOR_SIGNALING_PATHWAY	0.00291142	0.0336792	0.490617	1.52127	283	72	CLOCK, UFL1, LATS1, SIRT1, RNF6, CNOT1, DDX5, MED1, NCOR1, SKP2, STRN3, CRY1, UFM1, KDM4C, EP300, YAP1, RNF14, BRCA1, UFSP2, ARNTL, NODAL, KMT2D, CNOT2, PIAS2, PAK1, TP63, FOXP1, UBA5, KDM1A
GOBP_NEGATIVE_REGULATION_OF_BIOSYNTHETIC_PROCESS	9.9999e-06	0.000418987	0.442074	1.52058	0	1655	NIPBL, PRKAA1, CREB1, ATRX, LCOR, TUT4, PHF6, BTAF1, IKZF5, ZNF131, FNIP1, FMR1, ZBTB6, RLIM, PDS5A, RFC1, CNOT6L, TRIM33, ARID4A, ZNF281, AGO4, RC3H1, ZNF451, SUZ12, MIER1, CLOCK, DICER1, METTL14, NRIP1, RC3H2, ROCK1, SP3, RIF1, PIAS1, PURA, MIER3, NR3C1, ATF7IP, NCOA2, CPEB3, ZBTB33, TIA1, ELK4, KLF3, IREB2, BPTF, USP9X, XRN1, POU2F1, ZNF12, PUM1, REST, EIF2AK2, ZBTB14, NR2C2, WAPL, BCLAF1, NPA…
GOBP_REGULATION_OF_MUSCLE_HYPERTROPHY	0.00468973	0.0481157	0.496939	1.51825	452	62	ROCK1, ROCK2, IL6ST, SMAD4, PDE5A, MEF2A, MTPN, CAMK2D, TWF1, FOXO1, PPARA, PPP3CA, MSTN, MIR25, SMAD3, YY1, ATP2B4, BECN1, BMP10, LMCD1, TOMM70, JARID2, AKAP6, MLIP, TRPC3, MIR199A1, PRKCA, EDN1, ADRA1A, GLRX3
GOBP_REGULATION_OF_CELLULAR_MACROMOLECULE_BIOSYNTHETIC_PROCESS	9.9999e-06	0.000418987	0.445856	1.51813	0	740	INO80D, ATRX, TUT4, FMR1, PUM2, PDS5A, CNOT6L, AGO4, RC3H1, RBBP6, TNKS2, METTL14, RC3H2, ROCK1, PURA, SEPSECS, FASTKD3, SMARCA5, CPEB3, TIA1, IREB2, XRN1, PUM1, EIF2AK2, WAPL, RPS6KB1, SECISBP2L, USP37, PDE12, TNRC6A, YTHDF3, ATAD5, PAN3, SMC3, RAD17, ESCO1, BAZ1A, PAIP1, ROCK2, PPP1R15B, DDX6, MIR590, LARP4, ATM, RPS6KA3, QKI, TENT4B, TPR, DCP2, TENT4A, ALG10B, UHMK1, CPEB4, NEK7, CCDC88A, ABCE…
GOBP_MEIOTIC_CELL_CYCLE	1.00012e-05	0.000418987	0.456342	1.51776	0	266	ATRX, CENPC, PDIK1L, AGO4, YTHDC2, TOP2B, SMC3, SMC2, RAD1, ATM, ACTR2, RMI1, ZNF318, FANCM, SPIN1, RAD50, UBR2, RBM7, BRCA2, SYCP3, UTP14C, MSH5, BRIP1, HFM1, MRE11, NBN, MARF1, SMC1A, SYCP2, C1orf146, ERCC4, SMC4, RAD21, RBBP8, SGO2, ACTR3, FBXO5, UBE2B, TOP2A, WASHC5, NDC1, MEIOC, NSUN2, MSH6, MYBL1, WEE2, TUBGCP5, SPIRE1, XRCC2, SPDYA, ASPM, RAD51AP1, PLCB1, FOXJ3, FIGNL1, MSH4, TUBGCP3, KIF1…
GOBP_REGULATION_OF_CILIUM_ASSEMBLY	0.00169588	0.0225862	0.480852	1.51707	166	89	CEP135, EVI5, CEP120, ODF2L, ATMIN, TBC1D15, MPHOSPH9, SYNE2, CCP110, CYLD, CCDC88A, RABGAP1, BBS4, ATG5, CDKL5, TAPT1, MAK, SEPTIN7, IFT88, SDCCAG8, YAP1, CENPJ, TBC1D5, TBC1D19, ARHGAP35, DYNC2LI1, USP6NL, CEP97, TBC1D14, MNS1, ATG3, CDKL1, TBC1D22B, HTT, GSK3B, IFT20, ADAMTS16, TBC1D2B, TBC1D1, GDI2, TCHP, TBC1D8
[truncated: 300 more rows]

## Sheet: wt
pathway	pval	padj	ES	NES	nMoreExtreme	size	leadingEdge
[truncated: 697 more rows]
