# Supplementary material for: RICTOR/mTORC2 downregulation in BRAFV600E melanoma cells promotes resistance to BRAF/MEK inhibition
Source: Mol Cancer. 2024 May 16;23:105. doi: 10.1186/s12943-024-02010-1 (PMC11097536; doi:10.1186/s12943-024-02010-1)
Supplement: Supplementary file 8 — Supplementary Material 8 [file 12943_2024_2010_MOESM8_ESM.xlsx]

## Sheet: Foglio1
	Spot n°	Protein name	Entry name	Gene Name	AC	Anova test			Fold change (shR/shC)	pI - MW	Mascot Search Results
						Anova (p)	CTRL	Rictor			Score		Expect	Matched peptides	Coverage (%)
	1	Syntenin-1	SDCB1_HUMAN	SDCBP	O00560	0.00102	175.627	288.173	1.64083	7,05 - 32595	116		5.1e-08	9/17	36
	2	3-hydroxyacyl-CoA dehydrogenase type-2	HCD2_HUMAN	HSD17B10	Q99714	0.00111	193.747	382.543	1.97444	7,66 - 27134	219		3.4e-05	12/13	72
	3	Nicotinamide phosphoribosyltransferase	NAMPT_HUMAN	NAMPT	P43490	0.00135	172.746	265.582	1.53741	6,69 - 55772	306		5.1e-27	23 / 32	54
	4	Peroxiredoxin-5, mitochondrial	PRDX5_HUMAN	PRDX5	P30044	0.00246	244.601	387.995	1.58624	8,93 - 22301	106		5.1e-07	5/5	23
	5	Nicotinamide phosphoribosyltransferase	NAMPT_HUMAN	NAMPT	P43490	0.00266	169.707	317.794	1.87261	6,69 - 55772	295		6.5e-26	24 / 39	49
	6	Glutamine amidotransferase-like class 1 domain-containing protein 3, mitochondrial	GAL3A_HUMAN	GATD3	P0DPI2	0.00275	82.6051	128.191	1.55185	8,50 - 28495	139		2.6e-10	8/13	42
	7	Histone H2A type 1-H	H2A1H_HUMAN	H2AC12	Q96KK5	0.00311	27.1329	45.2838	1.66896	10,88 - 13898	77		0.00039	5/11	38
	8	Triosephosphate isomerase	TPIS_HUMAN	TPI1	P60174	0.00401	25.4083	45.741	1.80024	6,45 - 26938	121		1.6e-08	8/17	52
	9	Pyruvate dehydrogenase E1 component subunit alpha, somatic form, mitochondrial	ODPA_HUMAN	PDHA1	P08559	0.00437	56.9514	146.733	2.57647	8,35 - 43952	224		8.1e-19	16 / 19	38
	10	UBX domain-containing protein 1 C-term fragment	UBXN1_HUMAN	UBXN6	Q04323	0.00489	26.0388	70.1163	2.69276	5,23 - 33419	106		5.1e-07	8/16	34
	11	Transgelin-2	TAGL2_HUMAN	TAGLN2	P37802	0.00517	64.5982	118.325	1.83171	8,41 - 22548	190		2e-15	14 / 22	74
	12	High mobility group protein B1	HMGB1_HUMAN	HMGB1	P09429	0.00695	36.7093	55.93	1.52359	5,62 - 25049	140		2e-10	11/19	44
	13	Poly(rC)-binding protein 1	PCBP1_HUMAN	PCBP1	Q15365	0.00723	50.1485	133.186	2.65584	6,66 - 37987	142		1.3e-10	11/2	46
	14	Pirin	PIR_HUMAN	PIR	O00625	0.00969	508.076	763.871	1.50346	6,42 - 32207	303		1e-26	22 / 38	82
	15	Small ribosomal subunit protein eS12	RS12_HUMAN	RPS12	P25398	0.0104	234.797	373.714	1.59165	6,81 - 14905	96		5.5e-06	7/22	56
	16	Polyubiquitin-B [free Ubiquitin]	UBB_HUMAN	UBB	P0CG47	0.0104	60.0331	100.42	1.67274	6,86 - 25803	68		0.0029	4/5	16
	17	Phosphoserine phosphatase	SERB_HUMAN	PSPH	P78330	0.011	265.092	735.033	2.77275	5,53 - 25163	76		0.00047	5/9	22
	18	Triosephosphate isomerase	TPIS_HUMAN	TPI1	P60174	0.0124	27.3825	48.4212	1.76833	6,45 - 26938	205		6.5e-17	11/13	66
	19	Superoxide dismutase [Mn], mitochondrial	SODM_HUMAN	SOD2	P04179	0.0124	94.9846	163.883	1.72536	8,35 - 24906	123		1e-08	7/1	42
	20	Nicotinate phosphoribosyltransferase	PNCB_HUMAN	NAPRT	Q6XQN6	0.0125	113.887	177.848	1.56162	5,51 - 58112	200		2e-16	13 / 15	26
	21	Prelamin-A/C	LMNA_HUMAN	LMNA	P02545	0.0132	80.7916	46.5756	-1.7346	6,57 - 74380	290		2e-25	23 / 26	35
	22	F-box only protein 22	FBX22_HUMAN	FBXO22	Q8NEZ5	0.0158	60.9552	176.587	2.897	6,61 - 45278	116		5.1e-08	7/8	22
	23	Cofilin-1	COF1_HUMAN	CFL1	P23528	0.0173	132.821	200.14	1.50684	8,22 - 18719	77		0.00042	4/7	33
	24	Cold shock domain-containing protein E1	CSDE1_HUMAN	CSDE1	O75534	0.0174	22.3384	14.2962	-1.5625	5,88 - 89684	136		5.1e-10	1/12	19
	25	Aldo-keto reductase family 1 member A1	AK1A1_HUMAN	AKR1A1	P14550	0.0182	66.7258	102.14	1.53074	6,32 - 36892	174		8.1e-14	1/11	35
	26	Annexin A11	ANX11_HUMAN	ANXA11	P50995	0.0188	157.002	389.257	2.47931	7,53 - 54697	130		2e-09	9/11	21
	27	Sialic acid synthase	SIAS_HUMAN	NANS	Q9NR45	0.0204	160.976	273.062	1.69629	6,29 - 40738	233		1e-19	18 / 30	51
	28	Far upstream element-binding protein 1	FUBP1_HUMAN	FUBP1	Q96AE4	0.0216	75.1742	26.7594	-2.8093	7,18 - 67690	108		2.6e-07	7/8	19
	29	Translation initiation factor eIF-2B subunit alpha	EI2BA_HUMAN	EIF2B1	Q14232	0.0243	109.341	168.777	1.54358	6,90 - 33976	100		2.3e-06	7/11	23
	30	Proteasome subunit alpha type-2	PSA2_HUMAN	PSMA2	P25787	0.025	122.683	194.114	1.58224	6,92 -25996	168		3.2e-13	11/18	53
	31	Endoplasmic reticulum resident protein 44	ERP44_HUMAN	ERP44	Q9BS26	0.0258	201.062	320.879	1.59592	5,09 - 47341	281		1.6e-24	18 / 22	43
	32	NADH-ubiquinone oxidoreductase 75 kDa subunit, mitochondrial	NDUS1_HUMAN	NDUFS1	P28331	0.026	15.4373	64.3589	4.16907	5,89 - 80443	78		0.0003	6/7	8
	33	Tubulin alpha-1C chain	TBA1C_HUMAN	TUBA1C	Q9BQE3	0.0272	30.5679	46.2717	1.51373	4,96 - 50548	318	203	1e-16	19 / 42	51
		Peptidyl-prolyl cis-trans isomerase FKBP4	FKBP4_HUMAN	FKBP4	Q02790					5,35 - 52057		126	5.1e-09	13 / 42	38
	34	CCHC-type zinc finger nucleic acid binding protein	CNBP_HUMAN	CNBP	P62633	0.0314	18.4465	38.5315	2.08883	8,00 - 20704	108		3.2e-07	7/13	46
	35	Scinderin	SCIN_HUMAN	SCIN	Q9Y6U3	0.0344	77.4895	119.09	1.53686	5,50 - 80895	329		2.6e-29	22 / 23	37
	36	Protein S100-A4	S10A4_HUMAN	S100A4	P26447	0.0366	48.5543	14.5667	-3.3332	5,85 - 11949	101		1.6e-06	6/9	45
	37	Alpha-centractin	ACTZ_HUMAN	ACTR1A	P61163	0.0391	112.042	181.256	1.61775	6,19 - 42701	213	182	1.3e-14	16 / 35	52
		Elongation factor Tu, mitochondrial	EFTU_HUMAN	TUFM	P49411					7,26 - 50185		83	9.6e-05	7/35	28
	38	Inosine-5'-monophosphate dehydrogenase 2	IMDH2_HUMAN	IMPDH2	P12268	0.0393	97.7991	152.743	1.56181	6,44 - 56226	117	94	7.8e-06	1/36	27
		Adenylyl cyclase-associated protein 1	CAP1_HUMAN	CAP1	Q01518					8,24 - 52325		62	0.012	8/36	20
	39	Galectin-3	LEG3_HUMAN	LGALS3	P17931	0.0451	152.246	244.031	1.60287	8,57 - 26193	124		8.1e-09	1/27	35
	40	MYG1 exonuclease	MYG1_HUMAN	MYG1	Q9HB07	0.0494	13.177	30.3904	2.30633	6,28 - 42793	192		1.3e-15	12/15	35
