# Supplementary material for: RICTOR/mTORC2 downregulation in BRAFV600E melanoma cells promotes resistance to BRAF/MEK inhibition
Source: Mol Cancer. 2024 May 16;23:105. doi: 10.1186/s12943-024-02010-1 (PMC11097536; doi:10.1186/s12943-024-02010-1)
Supplement: Supplementary file 9 — Supplementary Material 9 [file 12943_2024_2010_MOESM9_ESM.xlsx]

## Sheet: Foglio1
	Spot n°	Protein name	Entry name	Gene Name	AC	Anova test			Fold change (shR/shC)	pI - MW	Mascot Search Results
						Anova (p)	CTRL	Rictor			Score	Matched peptides	Coverage (%)
	1	Peptidyl-prolyl cis-trans isomerase A	PPIA_HUMAN	PPIA	P62937	0.0101019	80.4655	35.1317	-2.2904	7,68 - 18229	87	6/10	29
	2	Histone H2B type 1-B	H2B1B_HUMAN	H2BC3	P33778	0.0253301	196.933	87.6661	-2.2464	1,31 - 13942	93	8/11	44
	3	Hippocalcin-like protein 1	HPCL1_HUMAN	HPCAL1	P37235	0.0342309	355.003	89.4152	-3.97028	5,21 - 22413	122	8/14	48
	4	GTP-binding nuclear protein Ran	RAN_HUMAN	RAN	P62826	0.00322768	70.5986	189.661	2.68647	7,01 - 24579	132	9/18	47
	5	Eukaryotic translation initiation factor 6	IF6_HUMAN	EIF6	P56537	0.0138285	398.484	140.083	-2.84463	4,56 - 27095	109	6/9	46
	6	Proteasome subunit alpha type-3	PSA3_HUMAN	PSMA3	P25788	0.00337458	237.019	70.6662	-3.35406	5,19 - 28643	115	8/14	29
	7	6-phosphogluconolactonase	6PGL_HUMAN	PGLS	O95336	0.00623065	45.2474	18.7184	-2.41727	5,7 - 27815	120	8/17	50
	8	Proteasome activator complex subunit 3	PSME3_HUMAN	PSME3	P61289	0.0216824	1087.91	485.489	-2.24085	5,69 - 29602	302	17/18	59
	9	Serine/arginine-rich splicing factor 1	SRSF1_HUMAN	SRSF1	Q07955	0.0120091	472.069	177.026	-2.66666	10,37 - 27842	135	9/16	33
	10	Tubulin beta chain	TBB5_HUMAN	TUBB	P07437	0.00546369	51.7283	189.552	3.66438	4,78 - 50095	88	7/15	20
	11	Cathepsin Z	CATZ_HUMAN	CTSZ	Q9UBR2	0.000136262	285.891	81.6312	-3.50223	6,70 - 34530	108	0 8/17 0	26
	12	Serine-threonine kinase receptor-associated protein	STRAP_HUMAN	STRAP	Q9Y3F4	0.0214734	7.65243	92.0842	12.0333	4,98 - 38756	278	17/21	61
	13	Twinfilin-2	TWF2_HUMAN	TWF2	Q6IBS0	0.00292693	286.566	99.0209	-2.894	6,37 - 39751	186	11/14	52
	14	Actin, cytoplasmic 1	ACTB_HUMAN	ACTB	P60709	0.0223384	439.33	166.953	-2.63146	5,29 - 42052	143	10/16	40
	15	Ubiquilin-1	UBQL1_HUMAN	UBQLN1	Q9UMX0	0.00164631	262.046	111.957	-2.3406	5,2 - 62479	94	7/11	16
	16	Glycine--tRNA ligase	GARS_HUMAN	GARS1	P41250	0.0369534	104.712	48.9504	-2.13914	6,61 - 83854	152	13/21	27
	17	Eukaryotic translation initiation factor 4B	IF4B_HUMAN	EIF4B	P23588	0.0061901	129.598	49.6557	-2.60993	5,55 - 69167	78	7/16	18
	18	Eukaryotic translation initiation factor 4B	IF4B_HUMAN	EIF4B	P23588	0.000840835	182.599	75.1311	-2.4304	5,55 - 69167	99	8/14	20
	19	Far upstream element-binding protein 2	FUBP2_HUMAN	KHSRP	Q92945	0.00207559	24.8297	94.5696	3.80873	6,85 - 73355	173	13/18	30
	20	Elongation factor 2	EF2_HUMAN	EEF2	P13639	0.0221642	22.9306	59.7961	2.6077	6,41 - 96246	265	22/27	35
	21	Glycogen phosphorylase, brain form	PYGB_HUMAN	PYGB	P11216	0.033567	18.1853	38.0529	2.09251	6,40 - 97319	219	30/77	40
		Elongation factor 2	EF2_HUMAN	EEF2	P13639					6,41 - 96246	207	30/77	42
	22	Vinculin	VINC_HUMAN	VCL	P18206	0.00605421	35.9242	76.7818	2.13733	5,50 - 124292	362	37/45	38
	23	Vinculin	VINC_HUMAN	VCL	P18206	0.0012795	52.5479	134.241	2.55464	5,50 - 124292	491	51/62	48
	24	Protein S100-A10	S10AA_HUMAN	S100A10	P60903	0.0105605	417.955	251.867	-1.65943	6,82 - 11310	96	5/6	51
	25	Peptidyl-prolyl cis-trans isomerase A	PPIA_HUMAN	PPIA	P62937	0.0280597	70.1324	108.387	1.54546	7,68 - 18229	243	15/22	63
	26	Eukaryotic translation initiation factor 5A-1	IF5A1_HUMAN	EIF5A	P63241	0.00223738	319.463	198.991	-1.60541	5,08 - 17049	71	5/16	33
	27	Chromobox protein homolog 3	CBX3_HUMAN	CBX3	Q13185	0.0222066	250.295	157.926	-1.58489	5,23 - 20969	87	7/12	33
	28	Prohibitin 1	PHB1_HUMAN	PHB1	P35232	0.00937278	120.737	76.383	-1.58068	5,57 - 29843	76	5/10	28
	29	Calpain small subunit 1	CPNS1_HUMAN	CAPNS1	P04632	0.0368106	151.027	93.573	-1.614	5,05 - 28469	151	9/13	46
	30	Isopentenyl-diphosphate Delta-isomerase 1	IDI1_HUMAN	IDI1	Q13907	0.00531979	70.4933	115.255	1.63498	5,93 - 26645	179	10/14	58
	31	26S proteasome non-ATPase regulatory subunit 14	PSDE_HUMAN	PSMD14	O00487	0.023636	27.6789	40.5361	1.46451	6,06 - 34726	114	10/15	39
	32	Large ribosomal subunit protein uL10	RLA0_HUMAN	RPLP0	P05388	0.01074	464.709	680.873	1.46516	5,71 - 34423	310	18/20	61
	33	Crk-like protein	CRKL_HUMAN	CRKL	P46109	0.0381444	36.4775	22.2445	-1.63984	6,26 - 33870	113	7/11	32
	34	Elongation factor Tu, mitochondrial	EFTU_HUMAN	TUFM	P49411	0.0331608	35.9431	54.9046	1.52754	7,26 - 50185	148	13/23	35
	35	Anamorsin	CPIN1_HUMAN	CIAPIN1	Q6FI81	0.0375211	137.119	87.6985	-1.56353	5,44 - 34131	104	7/13	29
	36	26S proteasome non-ATPase regulatory subunit 13	PSD13_HUMAN	PSMD13	Q9UNM6	0.000615003	128.286	64.7055	-1.98261	5,53 - 43203	109	7/10	27
	37	Leukocyte elastase inhibitor	ILEU_HUMAN	SERPINB1	P30740	0.00151863	166.679	92.4836	-1.80225	5,90 - 42829	107	7/9	26
	38	Medium-chain specific acyl-CoA dehydrogenase, mitochondrial	ACADM_HUMAN	ACADM	P11310	0.00491712	79.8885	137.906	1.72623	8,61 - 47015	143	10/14	26
	39	Elongation factor Tu, mitochondrial	EFTU_HUMAN	TUFM	P49411	0.000827545	76.4175	119.242	1.5604	7,26 - 50185	186	19/51	49
		Isocitrate dehydrogenase [NADP] cytoplasmic	IDHC_HUMAN	IDH1	O75874					6,53 - 46915	172	18/51	50
	40	Succinate--CoA ligase [ADP-forming] subunit beta, mitochondrial	SUCB1_HUMAN	SUCLA2	Q9P2R7	0.0117474	61.0286	91.2859	1.49579	7,05 - 50627	95	10/17	20
	41	Ornithine aminotransferase, mitochondrial	OAT_HUMAN	OAT	P04181	0.00683357	166.593	271.852	1.63183	6,57 - 48846	290	21/33	58
	42	Fascin	FSCN1_HUMAN	FSCN1	Q16658	0.0422362	52.737	27.7652	-1.89939	6,84 - 55123	148	11/18	34
	43	S-adenosylmethionine synthase isoform type-2	METK2_HUMAN	MAT2A	P31153	0.014487	132.39	66.2143	-1.99942	6,02 - 43975	171	12/19	39
	44	Aldehyde dehydrogenase X, mitochondrial	AL1B1_HUMAN	ALDH1B1	P30837	0.00070982	40.7694	61.6457	1.51206	6,55 - 57669	210	15/19	42
	45	Ras GTPase-activating protein-binding protein 1	G3BP1_HUMAN	G3BP1	Q13283	0.000904937	58.8033	88.9734	1.51307	5,36 - 52189	122	6/12	74
	46	Prelamin-A/C	LMNA_HUMAN	LMNA	P02545	0.00251817	148.657	79.9299	-1.85984	6,57 - 74380	262	22/30	42
	47	Sorting nexin-9	SNX9_HUMAN	SNX9	Q9Y5X1	0.0142501	92.5177	157.144	1.69853	5,40 - 66949	91	8/14	20
	48	Glycogen phosphorylase, brain form	PYGB_HUMAN	PYGB	P11216	0.0100715	46.4048	86.791	1.8703	6,49 - 96696	197	30/89	41
		Elongation factor 2	EF2_HUMAN	EEF2	P13639					6,41 - 96246	159	28/89	38
		Cytoplasmic aconitate hydratase	ACOHC_HUMAN	ACO1	P21399					6,23 - 98850	74	15/89	26
	49	Nucleolin	NUCL_HUMAN	NCL	P19338	0.00185893	156.457	101.341	-1.54387	4,60 - 76625	193	16/22	24
	50	Heterogeneous nuclear ribonucleoprotein U-like protein 2	HNRL2_HUMAN	HNRNPUL2	Q1KMD3	0.00916341	85.0037	43.2424	-1.96575	4,85 - 85622	124	11718	19
	51	Talin-1	TLN1_HUMAN	TLN1	Q9Y490	0.0253472	26.4126	43.6559	1.65284	5,77 - 271766	206	24/29	14
