# Supplementary material for: RICTOR/mTORC2 downregulation in BRAFV600E melanoma cells promotes resistance to BRAF/MEK inhibition
Source: Mol Cancer. 2024 May 16;23:105. doi: 10.1186/s12943-024-02010-1 (PMC11097536; doi:10.1186/s12943-024-02010-1)
Supplement: Supplementary file 10 — Supplementary Material 10 [file 12943_2024_2010_MOESM10_ESM.xlsx]

## Sheet: M14 all
gene_list	ONTOLOGY	ID	Description	GeneRatio	BgRatio	pvalue	p.adjust	qvalue	geneID	Count
m14_all	CC	GO:0034774	secretory granule lumen	7/41	322/19518	4.32818e-06	0.000234666	0.000171399	SDCBP/HMGB1/NAPRT/PSMA2/ERP44/IMPDH2/CAP1	7			-3.62955	3.62955
m14_all	CC	GO:0060205	cytoplasmic vesicle lumen	7/41	325/19518	4.60005e-06	0.000234666	0.000171399	SDCBP/HMGB1/NAPRT/PSMA2/ERP44/IMPDH2/CAP1	7			-3.62955	3.62955
m14_all	CC	GO:0031983	vesicle lumen	7/41	327/19518	4.78909e-06	0.000234666	0.000171399	SDCBP/HMGB1/NAPRT/PSMA2/ERP44/IMPDH2/CAP1	7			-3.62955	3.62955
m14_all	CC	GO:0005759	mitochondrial matrix	7/41	484/19518	5.97903e-05	0.0021973	0.0016049	HSD17B10/PRDX5/PDHA1/SOD2/NDUFS1/TUFM/MYG1	7			-2.65811	2.65811
m14_all	CC	GO:0009295	nucleoid	3/41	45/19518	0.000114822	0.00281314	0.00205471	HSD17B10/SOD2/TUFM	3			-2.55081	2.55081
m14_all	CC	GO:0042645	mitochondrial nucleoid	3/41	45/19518	0.000114822	0.00281314	0.00205471	HSD17B10/SOD2/TUFM	3			-2.55081	2.55081
m14_all	CC	GO:0005766	primary lysosome	4/41	155/19518	0.000308232	0.00566376	0.00413679	SDCBP/NAPRT/ANXA11/CAP1	4			-2.2469	2.2469
m14_all	CC	GO:0042582	azurophil granule	4/41	155/19518	0.000308232	0.00566376	0.00413679	SDCBP/NAPRT/ANXA11/CAP1	4			-2.2469	2.2469
m14_all	CC	GO:0101002	ficolin-1-rich granule	4/41	185/19518	0.000601589	0.00982596	0.00717685	HMGB1/PSMA2/IMPDH2/LGALS3	4			-2.00763	2.00763
m14_all	CC	GO:0035578	azurophil granule lumen	3/41	91/19518	0.000919344	0.0135144	0.00987085	SDCBP/NAPRT/CAP1	3			-1.8692	1.8692
m14_all	CC	GO:1904813	ficolin-1-rich granule lumen	3/41	124/19518	0.00223704	0.029895	0.0218352	HMGB1/PSMA2/IMPDH2	3			-1.5244	1.5244

## Sheet: M14 non redundant go
gene_list	ONTOLOGY	ID	Description	GeneRatio	BgRatio	pvalue	p.adjust	qvalue	geneID	Count
m14_all	CC	GO:1904813	ficolin-1-rich granule lumen	3/41	124/19518	0.00223704	0.029895	0.0218352	HMGB1/PSMA2/IMPDH2	3			-1.5244	1.5244
m14_all	CC	GO:0035578	azurophil granule lumen	3/41	91/19518	0.000919344	0.0135144	0.00987085	SDCBP/NAPRT/CAP1	3			-1.8692	1.8692
m14_all	CC	GO:0101002	ficolin-1-rich granule	4/41	185/19518	0.000601589	0.00982596	0.00717685	HMGB1/PSMA2/IMPDH2/LGALS3	4			-2.00763	2.00763
m14_all	CC	GO:0042582	azurophil granule	4/41	155/19518	0.000308232	0.00566376	0.00413679	SDCBP/NAPRT/ANXA11/CAP1	4			-2.2469	2.2469
m14_all	CC	GO:0042645	mitochondrial nucleoid	3/41	45/19518	0.000114822	0.00281314	0.00205471	HSD17B10/SOD2/TUFM	3			-2.55081	2.55081
m14_all	CC	GO:0005759	mitochondrial matrix	7/41	484/19518	5.97903e-05	0.0021973	0.0016049	HSD17B10/PRDX5/PDHA1/SOD2/NDUFS1/TUFM/MYG1	7			-2.65811	2.65811
m14_all	CC	GO:0031983	vesicle lumen	7/41	327/19518	4.78909e-06	0.000234666	0.000171399	SDCBP/HMGB1/NAPRT/PSMA2/ERP44/IMPDH2/CAP1	7			-3.62955	3.62955

## Sheet: A375 all
gene_list	ONTOLOGY	ID	Description	GeneRatio	BgRatio	pvalue	p.adjust	qvalue	geneID	Count
a375_all	CC	GO:0034774	secretory granule lumen	9/46	322/19518	5.21673e-08	3.1964e-06	2.03603e-06	PPIA/TUBB/EEF2/PYGB/VCL/PSMD14/PSMD13/SERPINB1/IDH1	9			-5.49534	5.49534
a375_all	CC	GO:0060205	cytoplasmic vesicle lumen	9/46	325/19518	5.6475e-08	3.1964e-06	2.03603e-06	PPIA/TUBB/EEF2/PYGB/VCL/PSMD14/PSMD13/SERPINB1/IDH1	9			-5.49534	5.49534
a375_all	CC	GO:0031983	vesicle lumen	9/46	327/19518	5.95165e-08	3.1964e-06	2.03603e-06	PPIA/TUBB/EEF2/PYGB/VCL/PSMD14/PSMD13/SERPINB1/IDH1	9			-5.49534	5.49534
a375_all	CC	GO:1905369	endopeptidase complex	6/46	90/19518	6.55672e-08	3.1964e-06	2.03603e-06	PSMA3/PSME3/UBQLN1/CAPNS1/PSMD14/PSMD13	6			-5.49534	5.49534
a375_all	CC	GO:0000502	proteasome complex	5/46	60/19518	2.88168e-07	1.12386e-05	7.15871e-06	PSMA3/PSME3/UBQLN1/PSMD14/PSMD13	5			-4.94929	4.94929
a375_all	CC	GO:1904813	ficolin-1-rich granule lumen	6/46	124/19518	4.42942e-07	1.29384e-05	8.24149e-06	PPIA/EEF2/VCL/PSMD14/PSMD13/IDH1	6			-4.88812	4.88812
a375_all	CC	GO:1905368	peptidase complex	6/46	125/19518	4.64457e-07	1.29384e-05	8.24149e-06	PSMA3/PSME3/UBQLN1/CAPNS1/PSMD14/PSMD13	6			-4.88812	4.88812
a375_all	CC	GO:0101002	ficolin-1-rich granule	6/46	185/19518	4.57057e-06	0.000111408	7.09641e-05	PPIA/EEF2/VCL/PSMD14/PSMD13/IDH1	6			-3.95308	3.95308
a375_all	CC	GO:0022624	proteasome accessory complex	3/46	23/19518	2.09916e-05	0.000454818	0.000289709	PSME3/PSMD14/PSMD13	3			-3.34216	3.34216
a375_all	CC	GO:0036464	cytoplasmic ribonucleoprotein granule	6/46	253/19518	2.71197e-05	0.000528835	0.000336856	TUBB/ACTB/RPLP0/SERPINB1/G3BP1/NCL	6			-3.27668	3.27668
a375_all	CC	GO:0035770	ribonucleoprotein granule	6/46	271/19518	3.98422e-05	0.000706294	0.000449893	TUBB/ACTB/RPLP0/SERPINB1/G3BP1/NCL	6			-3.15101	3.15101
a375_all	CC	GO:0005638	lamin filament	2/46	5/19518	5.40957e-05	0.000879055	0.000559938	EIF6/LMNA	2			-3.05598	3.05598
a375_all	CC	GO:0008541	proteasome regulatory particle, lid subcomplex	2/46	7/19518	0.00011326	0.0016989	0.00108216	PSMD14/PSMD13	2			-2.76983	2.76983
a375_all	CC	GO:0005652	nuclear lamina	2/46	12/19518	0.000353295	0.0049209	0.0031345	EIF6/LMNA	2			-2.30796	2.30796
a375_all	CC	GO:0034399	nuclear periphery	4/46	147/19518	0.00039417	0.00512421	0.003264	EIF6/ACTB/S100A10/LMNA	4			-2.29037	2.29037
a375_all	CC	GO:0005925	focal adhesion	6/46	422/19518	0.000444189	0.00541356	0.00344831	PPIA/ACTB/VCL/RPLP0/G3BP1/TLN1	6			-2.26652	2.26652
a375_all	CC	GO:0030055	cell-substrate junction	6/46	432/19518	0.000502695	0.00576621	0.00367294	PPIA/ACTB/VCL/RPLP0/G3BP1/TLN1	6			-2.23911	2.23911
a375_all	CC	GO:0005759	mitochondrial matrix	6/46	484/19518	0.000910579	0.00934541	0.00595281	GARS1/ACADM/TUFM/SUCLA2/OAT/ALDH1B1	6			-2.0294	2.0294
a375_all	CC	GO:0005838	proteasome regulatory particle	2/46	19/19518	0.000905787	0.00934541	0.00595281	PSMD14/PSMD13	2			-2.0294	2.0294
a375_all	CC	GO:0002102	podosome	2/46	30/19518	0.00226651	0.0220985	0.0140762	VCL/FSCN1	2			-1.65564	1.65564
a375_all	CC	GO:0031252	cell leading edge	5/46	422/19518	0.0030515	0.0282324	0.0179834	TWF2/ACTB/FSCN1/SNX9/TLN1	5			-1.54925	1.54925
a375_all	CC	GO:0016363	nuclear matrix	3/46	127/19518	0.00332998	0.0282324	0.0179834	ACTB/S100A10/LMNA	3			-1.54925	1.54925
a375_all	CC	GO:0016235	aggresome	2/46	36/19518	0.00325317	0.0282324	0.0179834	UBQLN1/EEF2	2			-1.54925	1.54925
a375_all	CC	GO:0015629	actin cytoskeleton	5/46	489/19518	0.00569122	0.0382686	0.0243762	TWF2/ACTB/VCL/FSCN1/SNX9	5			-1.41716	1.41716
a375_all	CC	GO:0005938	cell cortex	4/46	302/19518	0.00550179	0.0382686	0.0243762	ACTB/FSCN1/SNX9/NCL	4			-1.41716	1.41716
a375_all	CC	GO:0001726	ruffle	3/46	181/19518	0.00888803	0.0497096	0.0316639	FSCN1/SNX9/TLN1	3			-1.30356	1.30356
a375_all	CC	GO:0005912	adherens junction	3/46	185/19518	0.00943208	0.0497096	0.0316639	ACTB/VCL/TLN1	3			-1.30356	1.30356

## Sheet: A375 non redundant go
gene_list	ONTOLOGY	ID	Description	GeneRatio	BgRatio	pvalue	p.adjust	qvalue	geneID	Count
a375_all	CC	GO:0001726	ruffle	3/46	181/19518	0.00888803	0.0497096	0.0316639	FSCN1/SNX9/TLN1	3			-1.30356	1.30356
a375_all	CC	GO:0005912	adherens junction	3/46	185/19518	0.00943208	0.0497096	0.0316639	ACTB/VCL/TLN1	3			-1.30356	1.30356
a375_all	CC	GO:0015629	actin cytoskeleton	5/46	489/19518	0.00569122	0.0382686	0.0243762	TWF2/ACTB/VCL/FSCN1/SNX9	5			-1.41716	1.41716
a375_all	CC	GO:0005938	cell cortex	4/46	302/19518	0.00550179	0.0382686	0.0243762	ACTB/FSCN1/SNX9/NCL	4			-1.41716	1.41716
a375_all	CC	GO:0031252	cell leading edge	5/46	422/19518	0.0030515	0.0282324	0.0179834	TWF2/ACTB/FSCN1/SNX9/TLN1	5			-1.54925	1.54925
a375_all	CC	GO:0016363	nuclear matrix	3/46	127/19518	0.00332998	0.0282324	0.0179834	ACTB/S100A10/LMNA	3			-1.54925	1.54925
a375_all	CC	GO:0016235	aggresome	2/46	36/19518	0.00325317	0.0282324	0.0179834	UBQLN1/EEF2	2			-1.54925	1.54925
a375_all	CC	GO:0002102	podosome	2/46	30/19518	0.00226651	0.0220985	0.0140762	VCL/FSCN1	2			-1.65564	1.65564
a375_all	CC	GO:0005759	mitochondrial matrix	6/46	484/19518	0.000910579	0.00934541	0.00595281	GARS1/ACADM/TUFM/SUCLA2/OAT/ALDH1B1	6			-2.0294	2.0294
a375_all	CC	GO:0005925	focal adhesion	6/46	422/19518	0.000444189	0.00541356	0.00344831	PPIA/ACTB/VCL/RPLP0/G3BP1/TLN1	6			-2.26652	2.26652
a375_all	CC	GO:0034399	nuclear periphery	4/46	147/19518	0.00039417	0.00512421	0.003264	EIF6/ACTB/S100A10/LMNA	4			-2.29037	2.29037
a375_all	CC	GO:0008541	proteasome regulatory particle, lid subcomplex	2/46	7/19518	0.00011326	0.0016989	0.00108216	PSMD14/PSMD13	2			-2.76983	2.76983
a375_all	CC	GO:0005638	lamin filament	2/46	5/19518	5.40957e-05	0.000879055	0.000559938	EIF6/LMNA	2			-3.05598	3.05598
a375_all	CC	GO:0036464	cytoplasmic ribonucleoprotein granule	6/46	253/19518	2.71197e-05	0.000528835	0.000336856	TUBB/ACTB/RPLP0/SERPINB1/G3BP1/NCL	6			-3.27668	3.27668
a375_all	CC	GO:0022624	proteasome accessory complex	3/46	23/19518	2.09916e-05	0.000454818	0.000289709	PSME3/PSMD14/PSMD13	3			-3.34216	3.34216
a375_all	CC	GO:1904813	ficolin-1-rich granule lumen	6/46	124/19518	4.42942e-07	1.29384e-05	8.24149e-06	PPIA/EEF2/VCL/PSMD14/PSMD13/IDH1	6			-4.88812	4.88812
a375_all	CC	GO:0000502	proteasome complex	5/46	60/19518	2.88168e-07	1.12386e-05	7.15871e-06	PSMA3/PSME3/UBQLN1/PSMD14/PSMD13	5			-4.94929	4.94929
a375_all	CC	GO:0031983	vesicle lumen	9/46	327/19518	5.95165e-08	3.1964e-06	2.03603e-06	PPIA/TUBB/EEF2/PYGB/VCL/PSMD14/PSMD13/SERPINB1/IDH1	9			-5.49534	5.49534
a375_all	CC	GO:1905369	endopeptidase complex	6/46	90/19518	6.55672e-08	3.1964e-06	2.03603e-06	PSMA3/PSME3/UBQLN1/CAPNS1/PSMD14/PSMD13	6			-5.49534	5.49534
