# Supplementary material for: RICTOR/mTORC2 downregulation in BRAFV600E melanoma cells promotes resistance to BRAF/MEK inhibition
Source: Mol Cancer. 2024 May 16;23:105. doi: 10.1186/s12943-024-02010-1 (PMC11097536; doi:10.1186/s12943-024-02010-1)
Supplement: Supplementary file 15 — Supplementary Material 15 [file 12943_2024_2010_MOESM15_ESM.xlsx]

## Sheet: Foglio1
					Spot n°	Protein name	Gene name	Fold change (shR/shC)	p-value
					1	Syntenin-1	SDCBP	1.64083	0.00102
					2	3-hydroxyacyl-CoA dehydrogenase type-2	HSD17B10	1.97444	0.00111
					3	Nicotinamide phosphoribosyltransferase	NAMPT	1.53741	0.00135
					4	Peroxiredoxin-5, mitochondrial	PRDX5	1.58624	0.00246
					5	Nicotinamide phosphoribosyltransferase	NAMPT	1.87261	0.00266
					6	Glutamine amidotransferase-like class 1 domain-containing protein 3, mitochondrial	GATD3	1.55185	0.00275
					7	Histone H2A type 1-H	H2AC12	1.66896	0.00311
					8	Triosephosphate isomerase	TPI1	1.80024	0.00401
					9	Pyruvate dehydrogenase E1 component subunit alpha, somatic form, mitochondrial	PDHA1	2.57647	0.00437
					10	UBX domain-containing protein 1 C-term fragment	UBXN6	2.69276	0.00489
					11	Transgelin-2	TAGLN2	1.83171	0.00517
					12	High mobility group protein B1	HMGB1	1.52359	0.00695
					13	Poly(rC)-binding protein 1	PCBP1	2.65584	0.00723
					14	Pirin	PIR	1.50346	0.00969
					15	Small ribosomal subunit protein eS12	RPS12	1.59165	0.0104
					16	Polyubiquitin-B [free Ubiquitin]	UBB	1.67274	0.0104
					17	Phosphoserine phosphatase	PSPH	2.77275	0.011
					18	Triosephosphate isomerase	TPI1	1.76833	0.0124
					19	Superoxide dismutase [Mn], mitochondrial	SOD2	1.72536	0.0124
					20	Nicotinate phosphoribosyltransferase	NAPRT	1.56162	0.0125
					21	Prelamin-A/C	LMNA	-1.7346	0.0132
					22	F-box only protein 22	FBXO22	2.897	0.0158
					23	Cofilin-1	CFL1	1.50684	0.0173
					24	Cold shock domain-containing protein E1	CSDE1	-1.5625	0.0174
					25	Aldo-keto reductase family 1 member A1	AKR1A1	1.53074	0.0182
					26	Annexin A11	ANXA11	2.47931	0.0188
					27	Sialic acid synthase	NANS	1.69629	0.0204
					28	Far upstream element-binding protein 1	FUBP1	-2.8093	0.0216
					29	Translation initiation factor eIF-2B subunit alpha	EIF2B1	1.54358	0.0243
					30	Proteasome subunit alpha type-2	PSMA2	1.58224	0.025
					31	Endoplasmic reticulum resident protein 44	ERP44	1.59592	0.0258
					32	NADH-ubiquinone oxidoreductase 75 kDa subunit, mitochondrial	NDUFS1	4.16907	0.026
					33	Tubulin alpha-1C chain	TUBA1C	1.51373	0.0272
						Peptidyl-prolyl cis-trans isomerase FKBP4	FKBP4
					34	CCHC-type zinc finger nucleic acid binding protein	CNBP	2.08883	0.0314
					35	Scinderin	SCIN	1.53686	0.0344
					36	Protein S100-A4	S100A4	-3.3332	0.0366
					37	Alpha-centractin	ACTR1A	1.61775	0.0391
						Elongation factor Tu, mitochondrial	TUFM
					38	Inosine-5'-monophosphate dehydrogenase 2	IMPDH2	1.56181	0.0393
						Adenylyl cyclase-associated protein 1	CAP1
					39	Galectin-3	LGALS3	1.60287	0.0451
					40	MYG1 exonuclease	MYG1	2.30633	0.0494
