# Supplementary material for: RICTOR/mTORC2 downregulation in BRAFV600E melanoma cells promotes resistance to BRAF/MEK inhibition
Source: Mol Cancer. 2024 May 16;23:105. doi: 10.1186/s12943-024-02010-1 (PMC11097536; doi:10.1186/s12943-024-02010-1)
Supplement: Supplementary file 16 — Supplementary Material 16 [file 12943_2024_2010_MOESM16_ESM.xlsx]

## Sheet: Foglio1
	Spot n°	Protein name	Gene Name	Fold change (shR/shC)	p-value
	1	Peptidyl-prolyl cis-trans isomerase A	PPIA	-2.2904	0.0101019
	2	Histone H2B type 1-B	H2BC3	-2.2464	0.0253301
	3	Hippocalcin-like protein 1	HPCAL1	-3.97028	0.0342309
	4	GTP-binding nuclear protein Ran	RAN	2.68647	0.00322768
	5	Eukaryotic translation initiation factor 6	EIF6	-2.84463	0.0138285
	6	Proteasome subunit alpha type-3	PSMA3	-3.35406	0.00337458
	7	6-phosphogluconolactonase	PGLS	-2.41727	0.00623065
	8	Proteasome activator complex subunit 3	PSME3	-2.24085	0.0216824
	9	Serine/arginine-rich splicing factor 1	SRSF1	-2.66666	0.0120091
	10	Tubulin beta chain	TUBB	3.66438	0.00546369
	11	Cathepsin Z	CTSZ	-3.50223	0.000136262
	12	Serine-threonine kinase receptor-associated protein	STRAP	12.0333	0.0214734
	13	Twinfilin-2	TWF2	-2.894	0.00292693
	14	Actin, cytoplasmic 1	ACTB	-2.63146	0.0223384
	15	Ubiquilin-1	UBQLN1	-2.3406	0.00164631
	16	Glycine--tRNA ligase	GARS1	-2.13914	0.0369534
	17	Eukaryotic translation initiation factor 4B	EIF4B	-2.60993	0.0061901
	18	Eukaryotic translation initiation factor 4B	EIF4B	-2.4304	0.000840835
	19	Far upstream element-binding protein 2	KHSRP	3.80873	0.00207559
	20	Elongation factor 2	EEF2	2.6077	0.0221642
	21	Glycogen phosphorylase, brain form	PYGB	2.09251	0.033567
		Elongation factor 2	EEF2
	22	Vinculin	VCL	2.13733	0.00605421
	23	Vinculin	VCL	2.55464	0.0012795
	24	Protein S100-A10	S100A10	-1.65943	0.0105605
	25	Peptidyl-prolyl cis-trans isomerase A	PPIA	1.54546	0.0280597
	26	Eukaryotic translation initiation factor 5A-1	EIF5A	-1.60541	0.00223738
	27	Chromobox protein homolog 3	CBX3	-1.58489	0.0222066
	28	Prohibitin 1	PHB1	-1.58068	0.00937278
	29	Calpain small subunit 1	CAPNS1	-1.614	0.0368106
	30	Isopentenyl-diphosphate Delta-isomerase 1	IDI1	1.63498	0.00531979
	31	26S proteasome non-ATPase regulatory subunit 14	PSMD14	1.46451	0.023636
	32	Large ribosomal subunit protein uL10	RPLP0	1.46516	0.01074
	33	Crk-like protein	CRKL	-1.63984	0.0381444
	34	Elongation factor Tu, mitochondrial	TUFM	1.52754	0.0331608
	35	Anamorsin	CIAPIN1	-1.56353	0.0375211
	36	26S proteasome non-ATPase regulatory subunit 13	PSMD13	-1.98261	0.000615003
	37	Leukocyte elastase inhibitor	SERPINB1	-1.80225	0.00151863
	38	Medium-chain specific acyl-CoA dehydrogenase, mitochondrial	ACADM	1.72623	0.00491712
	39	Elongation factor Tu, mitochondrial	TUFM	1.5604	0.000827545
		Isocitrate dehydrogenase [NADP] cytoplasmic	IDH1
	40	Succinate--CoA ligase [ADP-forming] subunit beta, mitochondrial	SUCLA2	1.49579	0.0117474
	41	Ornithine aminotransferase, mitochondrial	OAT	1.63183	0.00683357
	42	Fascin	FSCN1	-1.89939	0.0422362
	43	S-adenosylmethionine synthase isoform type-2	MAT2A	-1.99942	0.014487
	44	Aldehyde dehydrogenase X, mitochondrial	ALDH1B1	1.51206	0.00070982
	45	Ras GTPase-activating protein-binding protein 1	G3BP1	1.51307	0.000904937
	46	Prelamin-A/C	LMNA	-1.85984	0.00251817
	47	Sorting nexin-9	SNX9	1.69853	0.0142501
	48	Glycogen phosphorylase, brain form	PYGB	1.8703	0.0100715
		Elongation factor 2	EEF2
		Cytoplasmic aconitate hydratase	ACO1
	49	Nucleolin	NCL	-1.54387	0.00185893
	50	Heterogeneous nuclear ribonucleoprotein U-like protein 2	HNRNPUL2	-1.96575	0.00916341
	51	Talin-1	TLN1	1.65284	0.0253472
